# Supplementary material for: Independent erosion of conserved transcription factor binding sites points to shared hindlimb, vision and external testes loss in different mammals
Source: Nucleic Acids Res. 2018 Aug 23;46(18):9299–308. doi: 10.1093/nar/gky741 (PMC6182171; doi:10.1093/nar/gky741)
Supplement: Supplementary Data [file gky741_supplemental_files.zip]

Archive with 8 entries (8 files):
- si_fig1.png
- si_fig2.png
- si_legends.docx
- si_table1.xlsx
- si_table2_v2.xlsx
- si_table2_v2.xlsx.zip
- si_table3_v2.xlsx
- si_table4_v2.xlsx
