# Supplementary material for: Independent erosion of conserved transcription factor binding sites points to shared hindlimb, vision and external testes loss in different mammals
Source: Nucleic Acids Res. 2018 Aug 23;46(18):9299–308. doi: 10.1093/nar/gky741 (PMC6182171; doi:10.1093/nar/gky741)
Supplement: Supplementary Data [file gky741_supplemental_files.zip › si_table1.xlsx]

## Sheet: Sheet1
Species	Assembly
Human	hg19
Chimp	panTro4
Gorilla	gorGor3
Orangutan	ponAbe2
Gibbon	nomLeu3
Rhesus	rheMac3
Crab-eating macaque	macFas5
Baboon	papHam1
Green monkey	chlSab1
Marmoset	calJac3
Squirrel monkey	saiBol1
Bushbaby	otoGar3
Chinese tree shrew	tupChi1
Squirrel	speTri2
Lesser Egyptian jerboa	jacJac1
Prairie vole	micOch1
Chinese hamster	criGri1
Golden hamster	mesAur1
Mouse	mm10
Rat	rn5
Naked mole-rat	hetGla2
Guinea pig	cavPor3
Chinchilla	chiLan1
Brush-tailed rat	octDeg1
Rabbit	oryCun2
Pika	ochPri3
Pig	susScr3
Alpaca	vicPac2
Bactrian camel	camFer1
Dolphin	turTru2
Killer whale	orcOrc1
Tibetan antelope	panHod1
Cow	bosTau7
Sheep	oviAri3
Domestic goat	capHir1
Horse	equCab2
White rhinoceros	cerSim1
Cat	felCat5
Dog	canFam3
Ferret	musFur1
Panda	ailMel1
Pacific walrus	odoRosDiv1
Weddell seal	lepWed1
Black flying-fox	pteAle1
Megabat	pteVam1
David's myotis bat	myoDav1
Microbat	myoLuc2
Big brown bat	eptFus1
Hedgehog	eriEur2
Shrew	sorAra2
Star-nosed mole	conCri1
Elephant	loxAfr3
Cape elephant shrew	eleEdw1
Manatee	triMan1
Cape golden mole	chrAsi1
Tenrec	echTel2
Aardvark	oryAfe1
Armadillo	dasNov3
