# Supplementary material for: Independent erosion of conserved transcription factor binding sites points to shared hindlimb, vision and external testes loss in different mammals
Source: Nucleic Acids Res. 2018 Aug 23;46(18):9299–308. doi: 10.1093/nar/gky741 (PMC6182171; doi:10.1093/nar/gky741)
Supplement: Supplementary Data [file gky741_supplemental_files.zip › si_table2_v2.xlsx]

## Sheet: example 1
All independently eroded binding sites for dolphin and manatee
chrom	start	end	motif	stand	MATCH score	# of species	branch length	Bayesian branch length	PRISM confidence score
chr1	876922	876928	V_IK1_01	+	806	24	323	289	321
chr1	878516	878526	H_RELB_si	-	840	30	322	292	330
chr1	902768	902774	R_SNAI1_3_p2	-	833	30	365	327	329
chr1	902768	902774	Genomatix	+	809	30	365	327	324
chr1	902768	902774	B_Tcfe2a_primary	-	804	30	365	320	328
chr1	916394	916402	B_Etv6_01	-	835	50	588	531	304
chr1	961227	961233	T_HIC2_dbd_01	+	863	32	401	377	369
chr1	967597	967606	J_RELA	+	985	32	340	322	320
chr1	970562	970568	V_FXR_Q2	+	827	38	475	424	454
chr1	980159	980165	W_E2F6_cofactor_01	+	914	30	338	308	308
chr1	980159	980165	W_E2F6_cofactor_01	-	921	30	338	309	308
chr1	980159	980165	T_MNT_dbd_01	+	832	32	360	328	375
chr1	980159	980165	T_MNT_dbd_01	-	826	32	360	327	374
chr1	980159	980165	T_MLXIPL_full_01	+	835	32	360	329	376
chr1	980159	980165	T_MLXIPL_full_01	-	824	32	360	329	376
chr1	980159	980165	T_MAX_dbd_02	+	831	32	360	329	383
chr1	980159	980165	T_MAX_dbd_02	-	846	32	360	330	386
chr1	980159	980165	T_CLOCK_dbd_01	+	836	32	360	333	368
chr1	980159	980165	T_CLOCK_dbd_01	-	823	32	360	332	367
chr1	980159	980165	J_Arnt	+	855	32	360	325	390
chr1	980159	980165	J_Arnt	-	812	32	360	324	388
chr1	1005369	1005380	Genomatix	-	825	40	452	405	334
chr1	1008945	1008951	T_NRL_dbd_01	+	820	35	340	303	306
chr1	1008963	1008969	H_MAF_f1	+	914	37	331	313	316
chr1	1009729	1009739	T_SP8_dbd_01	-	899	50	557	525	308
chr1	1009729	1009739	T_KLF16_dbd_01	-	867	50	557	525	305
chr1	1009730	1009741	T_Klf12_dbd_01	-	934	50	557	521	409
chr1	1014870	1014876	T_TFE3_dbd_01	-	829	41	467	413	349
chr1	1097329	1097341	T_EBF1_full_01	+	825	32	380	337	317
chr1	1097331	1097343	T_EBF1_full_01	-	831	33	398	355	344
chr1	1098939	1098949	T_SP1_dbd_01	-	828	39	460	407	311
chr1	1099097	1099105	T_TBX4_dbd_01	+	800	34	408	356	321
chr1	1103860	1103866	T_TFE3_dbd_01	+	829	35	412	361	311
chr1	1148225	1148235	T_TFAP2A_dbd_01	+	956	36	425	395	306
chr1	1167580	1167588	Genomatix	+	993	24	326	305	443
chr1	1167582	1167588	T_TFE3_dbd_01	+	911	23	315	286	370
chr1	1167582	1167588	T_TFE3_dbd_01	-	910	24	327	296	393
chr1	1233855	1233861	H_PPARA_f1	-	915	25	331	305	307
chr1	1277670	1277678	W_Zfp202_01	+	843	35	438	380	339
chr1	1277671	1277678	V_KLF15_Q2	-	948	42	508	455	393
chr1	1284200	1284207	V_KLF15_Q2	-	948	36	459	415	316
chr1	1295089	1295097	V_HSF2_01	+	855	29	389	350	349
chr1	1337952	1337960	T_RHOXF1_full_01	+	852	30	316	289	330
chr1	1356841	1356849	W_Smad1_01	+	858	40	477	430	322
chr1	1356841	1356849	W_RXRA_01	-	904	37	461	418	358
chr1	1356841	1356849	T_ESRRG_full_03	+	850	37	461	412	353
chr1	1356841	1356849	B_Esrra_primary	+	816	37	461	401	344
chr1	1356842	1356849	V_DAX1_01	+	911	37	461	427	350
chr1	1356842	1356849	H_NR4A1_f1	+	936	37	461	436	382
chr1	1414329	1414335	H_RUNX2_f1	+	818	29	384	343	312
chr1	1414339	1414346	V_SPZ1_01	+	837	29	401	375	332
chr1	1431675	1431685	H_RELB_si	+	812	41	512	441	389
chr1	1431680	1431691	B_Sp100_primary	-	803	39	477	409	407
chr1	1458360	1458366	V_IK1_01	-	820	38	408	371	403
chr1	1458855	1458860	V_TCF11_01	-	905	34	352	335	327
chr1	1458856	1458863	W_Nr2f1_01	-	915	32	329	306	317
chr1	1458856	1458862	V_PPARG_Q6	-	933	40	426	394	344
chr1	1458856	1458862	V_FXR_Q2	-	932	37	393	367	355
chr1	1458856	1458863	B_Rxra_primary	+	902	32	329	305	322
chr1	1458856	1458863	B_Nr2f2_secondary	-	1000	32	329	307	304
chr1	1559660	1559669	T_TFAP2B_dbd_02	-	842	33	353	320	362
chr1	1559660	1559669	T_TFAP2A_dbd_04	+	830	30	307	284	309
chr1	1559660	1559669	T_TFAP2A_dbd_04	-	813	31	322	296	335
chr1	1562193	1562198	V_TCF11_01	-	905	44	544	506	378
chr1	1571572	1571578	V_FXR_Q2	+	932	28	319	291	338
chr1	1690374	1690384	L_TFEB_TFEB_01	+	809	26	319	272	306
chr1	1690374	1690384	L_TFEB_TFEB_01	-	809	26	319	272	306
chr1	1818896	1818904	B_Sox4_primary	+	800	35	412	379	322
chr1	1855162	1855174	J_INSM1	+	884	31	361	317	316
chr1	1871503	1871511	T_BHLHB3_full_01	+	802	32	361	317	484
chr1	1871503	1871511	T_BHLHB3_full_01	-	821	32	359	317	484
chr1	1960113	1960118	J_ZEB1	+	892	35	403	358	308
chr1	2105808	2105814	T_HIC2_dbd_01	+	849	33	328	302	325
chr1	2105813	2105820	W_Ascl1_01	+	850	29	300	271	386
chr1	2105813	2105819	T_MESP1_dbd_01	+	1000	36	360	343	474
chr1	2105813	2105819	T_FIGLA_dbd_01	+	1000	36	360	344	1000
chr1	2105813	2105819	R_SNAI1_3_p2	-	1000	32	325	306	391
chr1	2105813	2105819	H_MITF_f1	-	965	31	318	296	386
chr1	2105813	2105819	Genomatix	+	1000	32	325	304	399
chr1	2105813	2105819	B_Tcfe2a_primary	-	1000	32	325	308	440
chr1	2105903	2105910	T_TCF4_dbd_01	-	809	39	444	384	338
chr1	2105903	2105909	T_MESP1_dbd_01	-	833	39	444	393	352
chr1	2105903	2105910	T_ID4_dbd_01	-	825	38	414	365	315
chr1	2105903	2105909	T_FIGLA_dbd_01	-	816	39	444	387	370
chr1	2105903	2105909	R_SNAI1_3_p2	+	833	39	444	391	331
chr1	2105903	2105909	Genomatix	-	809	39	444	386	319
chr1	2105903	2105909	B_Tcfe2a_primary	+	816	39	444	387	347
chr1	2179901	2179916	W_Homeo_Homeo_10	-	818	33	384	333	379
chr1	2179906	2179914	H_KAISO_f1	-	813	38	450	395	319
chr1	2179907	2179916	B_Pou2f2_3748_1	+	851	37	411	365	316
chr1	2179909	2179915	J_Ddit3_Cebpa	+	870	39	459	414	311
chr1	2243962	2243970	W_Zfp202_01	+	826	29	303	264	336
chr1	2257750	2257760	Genomatix	-	829	33	411	367	303
chr1	2289042	2289049	L_NFATC1_01	+	863	47	548	501	374
chr1	2289044	2289050	B_Sfpi1_primary	+	827	47	548	491	356
chr1	2328115	2328123	B_Rhox11_2205_1	+	825	30	307	277	310
chr1	2360091	2360107	T_Tp73_dbd_01	-	822	33	378	344	316
chr1	2360348	2360357	T_TFAP2B_dbd_02	-	862	30	322	295	304
chr1	2389319	2389341	P_HNF3A_RUSH1A_01	+	835	27	308	275	317
chr1	2389445	2389453	V_P53_02	-	846	34	357	326	320
chr1	2402079	2402094	V_HEN1_02	-	937	31	364	330	313
chr1	2403681	2403689	T_BHLHA15_dbd_01	+	985	45	504	486	311
chr1	2403681	2403689	T_BHLHA15_dbd_01	-	966	45	504	479	300
chr1	2404225	2404231	T_ZBTB7C_full_01	-	909	26	324	292	309
chr1	2419598	2419620	W_ETS_Homeo_02	+	813	28	315	281	313
chr1	2419741	2419747	V_PPARG_Q6	+	903	39	437	398	468
chr1	2419741	2419747	V_FXR_Q2	+	932	36	377	346	429
chr1	2422899	2422905	T_TFE3_dbd_01	+	818	35	441	399	314
chr1	2422899	2422905	H_MITF_f1	-	806	35	447	420	320
chr1	2441450	2441457	V_SPZ1_01	-	936	42	488	457	319
chr1	2475074	2475083	B_Tcfap2e_primary	+	961	32	358	324	306
chr1	2536532	2536537	T_NKX2_8_dbd_01	+	840	32	345	311	306
chr1	2718706	2718715	B_Tcfap2e_primary	-	900	28	323	298	306
chr1	2745410	2745416	V_FXR_Q2	+	834	33	365	340	355
chr1	2835979	2835990	W_HMG_bZIP_02	+	899	34	373	347	343
chr1	2835982	2835991	W_Junb_01	+	816	35	389	349	355
chr1	2835982	2835991	H_FOSB_f1	-	818	39	407	357	316
chr1	2835983	2835990	V_AP1_C	+	890	41	443	406	324
chr1	2835983	2835990	V_AP1_C	-	865	41	443	399	311
chr1	2892262	2892272	T_TFAP2A_dbd_01	-	912	35	420	377	309
chr1	2897321	2897332	V_VJUN_01	+	815	46	497	430	300
chr1	2897322	2897333	V_VJUN_01	-	817	46	497	432	300
chr1	2897322	2897332	T_JDP2_full_02	-	866	46	497	449	309
chr1	2897322	2897332	T_ATF7_dbd_01	-	834	46	497	437	301
chr1	2897323	2897331	H_CREM_f1	+	906	50	549	508	317
chr1	2950722	2950732	H_RELB_si	-	808	31	327	299	343
chr1	2983534	2983545	V_T3R_01	-	874	39	451	407	338
chr1	2983536	2983545	W_Nr4a2_01	-	876	39	465	418	334
chr1	2983536	2983541	V_TCF11_01	-	905	43	492	466	331
chr1	2983537	2983545	W_Rorb_01	-	978	45	538	517	452
chr1	2983537	2983545	W_Rarg_01	-	883	39	451	415	338
chr1	2983537	2983545	W_Nr2f6_01	-	861	38	445	401	302
chr1	2983537	2983543	V_PXR_RXR_01	-	932	43	512	484	366
chr1	2983537	2983544	V_DAX1_01	-	1000	45	529	510	445
chr1	2983537	2983545	T_ESRRG_full_03	-	1000	43	496	481	425
chr1	2983537	2983547	J_RORA_1	-	974	43	509	487	449
chr1	2983537	2983543	H_PPARA_f1	-	1000	47	561	549	473
chr1	2983537	2983544	H_NR4A1_f1	-	1000	43	496	481	406
chr1	2983537	2983543	H_NR1I2_si	-	951	44	525	502	389
chr1	2983537	2983544	B_Rxra_primary	+	851	42	512	456	341
chr1	2983537	2983545	B_Rara_primary	-	922	40	470	440	387
chr1	2983537	2983545	B_Nr2f2_primary	-	916	39	451	424	346
chr1	2991031	2991039	H_STF1_f1	+	992	41	474	451	350
chr1	2992770	2992776	W_E2F6_cofactor_01	-	1000	28	350	316	302
chr1	2992770	2992776	T_MNT_dbd_01	+	1000	29	361	322	348
chr1	2992770	2992776	T_MNT_dbd_01	-	1000	29	361	321	346
chr1	2992770	2992776	T_MLXIPL_full_01	+	1000	29	361	324	351
chr1	2992770	2992776	T_MLXIPL_full_01	-	1000	29	361	323	349
chr1	2992770	2992776	T_MAX_dbd_02	+	1000	29	361	323	361
chr1	2992770	2992776	T_MAX_dbd_02	-	1000	29	361	325	366
chr1	2992770	2992776	T_CLOCK_dbd_01	+	1000	29	361	327	344
chr1	2992770	2992776	T_CLOCK_dbd_01	-	1000	29	361	325	340
chr1	2992770	2992776	J_Arnt	+	1000	29	361	319	361
chr1	2992770	2992776	J_Arnt	-	1000	29	361	316	357
chr1	2996365	2996375	T_USF1_dbd_01	+	841	37	425	384	340
chr1	2996365	2996375	T_USF1_dbd_01	-	838	37	425	384	340
chr1	2996366	2996374	T_BHLHB3_full_01	+	819	37	409	362	331
chr1	2996366	2996374	T_BHLHB3_full_01	-	804	37	407	360	328
chr1	2996367	2996373	W_E2F6_cofactor_01	+	827	41	486	432	365
chr1	2996367	2996373	W_E2F6_cofactor_01	-	821	41	486	431	365
chr1	2996367	2996373	V_NEUROD_01	+	937	39	456	426	334
chr1	2996367	2996373	V_NEUROD_01	-	937	39	456	426	334
chr1	2996367	2996375	V_MYOD_Q6	+	929	39	456	423	347
chr1	2996367	2996373	T_MNT_dbd_01	+	826	40	477	424	382
chr1	2996367	2996373	T_MNT_dbd_01	-	838	40	477	426	386
chr1	2996367	2996373	T_MLXIPL_full_01	+	842	40	477	428	391
chr1	2996367	2996373	T_MLXIPL_full_01	-	847	40	477	428	391
chr1	2996367	2996373	T_MAX_dbd_02	+	853	40	477	430	413
chr1	2996367	2996373	T_MAX_dbd_02	-	838	40	477	428	413
chr1	2996367	2996373	T_CLOCK_dbd_01	+	849	40	477	431	380
chr1	2996367	2996373	T_CLOCK_dbd_01	-	861	40	477	433	384
chr1	2996367	2996375	R_bHLH_family_p2	-	844	38	445	399	373
chr1	2996367	2996373	J_Arnt	+	812	40	477	420	393
chr1	2996367	2996373	J_Arnt	-	812	40	477	418	390
chr1	2997325	2997333	T_FEV_dbd_01	-	949	40	428	400	317
chr1	2997325	2997333	T_ELK4_dbd_01	-	962	39	417	394	326
chr1	2997325	2997333	T_ELK1_dbd_01	-	952	39	417	390	338
chr1	2997325	2997333	B_Erg_01	+	923	39	417	386	315
chr1	2997325	2997333	B_Elk4_01	+	956	39	417	393	330
chr1	2997325	2997333	B_Elf2_01	+	916	39	417	382	336
chr1	3022770	3022776	T_MESP1_dbd_01	-	833	31	370	340	314
chr1	3022770	3022776	T_FIGLA_dbd_01	-	816	31	370	336	343
chr1	3022770	3022776	B_Tcfe2a_primary	+	816	31	370	333	307
chr1	3033811	3033818	J_SRY	+	922	44	539	505	301
chr1	3037264	3037270	T_ZBTB7C_full_01	-	885	43	481	429	347
chr1	3052150	3052162	J_Myf	-	888	44	489	446	383
chr1	3057281	3057287	V_NEUROD_01	+	937	35	426	393	328
chr1	3057281	3057287	V_NEUROD_01	-	937	35	426	393	328
chr1	3088045	3088051	T_TFE3_dbd_01	-	882	32	359	319	328
chr1	3088056	3088065	T_Ascl2_dbd_01	-	953	27	324	284	300
chr1	3104883	3104901	T_RORA_dbd_01	-	878	34	390	352	331
chr1	3129261	3129266	T_MEIS3_dbd_01	+	807	33	352	307	329
chr1	3129262	3129267	T_NFIX_full_02	+	930	32	335	317	353
chr1	3142977	3142984	B_Gata5_primary	-	950	41	467	443	308
chr1	3146197	3146207	T_TFAP2A_dbd_01	+	803	39	368	329	381
chr1	3161403	3161409	H_MAF_f1	-	1000	35	379	342	319
chr1	3191706	3191728	W_ETS_Homeo_02	+	848	37	441	392	365
chr1	3202156	3202162	T_FIGLA_dbd_01	+	810	27	339	309	302
chr1	3244769	3244778	T_NHLH1_full_01	+	912	31	302	283	339
chr1	3244769	3244778	T_Ascl2_dbd_01	+	925	31	300	284	300
chr1	3244771	3244777	V_NEUROD_01	+	1000	34	342	332	339
chr1	3244771	3244777	V_NEUROD_01	-	1000	34	342	332	339
chr1	3244771	3244779	V_MYOD_Q6	+	962	33	329	319	325
chr1	3244771	3244777	T_FIGLA_dbd_01	+	924	34	342	321	311
chr1	3244771	3244777	B_Tcfe2a_primary	-	880	35	360	330	303
chr1	3251616	3251623	V_KLF15_Q2	+	945	33	361	333	304
chr1	3280591	3280597	H_RUNX2_f1	+	829	25	302	268	313
chr1	3294344	3294353	W_ETS_NR_06	-	813	28	329	281	300
chr1	3307712	3307719	J_TBP	+	822	33	350	309	395
chr1	3307713	3307722	B_Vsx1_1728_1	+	864	29	302	270	357
chr1	3307713	3307722	B_Rax_3443_1	-	875	29	302	274	357
chr1	3307713	3307721	B_Hoxd1_3448_1	-	846	29	302	270	339
chr1	3307713	3307721	B_Hoxa1_3425_1	+	810	29	302	262	324
chr1	3307713	3307722	B_En2_0952_1	-	866	31	327	294	392
chr1	3307713	3307722	B_Arx_1738_2	+	876	29	302	272	359
chr1	3307713	3307722	B_Alx3_3418_2	-	859	29	302	271	335
chr1	3307714	3307721	T_NOTO_dbd_01	+	941	32	334	310	388
chr1	3307714	3307720	T_LMX1B_full_01	-	804	34	328	289	322
chr1	3307714	3307723	B_Vsx1_1728_1	-	864	29	302	270	357
chr1	3307714	3307722	B_Shox2_2641_2	+	871	29	302	273	349
chr1	3307714	3307722	B_Shox2_2641_2	-	871	29	302	273	349
chr1	3307714	3307722	B_Rhox6_4251_1	+	837	29	302	266	316
chr1	3307714	3307722	B_Rhox6_4251_1	-	837	29	302	266	316
chr1	3307714	3307723	B_Rax_3443_1	+	875	29	302	274	357
chr1	3307714	3307722	B_Pou3f2_2824_1	+	849	29	302	267	337
chr1	3307714	3307722	B_Phox2a_3947_1	+	864	29	302	271	341
chr1	3307714	3307722	B_Phox2a_3947_1	-	869	29	302	274	350
chr1	3307714	3307721	B_Pax6_3838_3	+	916	32	334	309	412
chr1	3307714	3307722	B_Pax4_3989_2	+	848	29	302	269	354
chr1	3307714	3307722	B_Pax4_3989_2	-	848	29	302	269	354
chr1	3307714	3307722	B_Og2x_3719_1	+	889	31	326	296	400
chr1	3307714	3307722	B_Og2x_3719_1	-	889	31	326	296	400
chr1	3307714	3307722	B_Lhx9_3492_1	+	893	29	302	278	357
chr1	3307714	3307722	B_Lhx9_3492_1	-	893	29	302	278	357
chr1	3307714	3307722	B_Lhx6_2272_1	+	862	29	302	272	328
chr1	3307714	3307722	B_Lhx6_2272_1	-	862	29	302	272	328
chr1	3307714	3307722	B_Lhx4_1719_2	+	808	29	302	262	333
chr1	3307714	3307722	B_Lhx4_1719_2	-	808	29	302	262	333
chr1	3307714	3307722	B_Lhx2_0953_2	+	826	29	302	265	369
chr1	3307714	3307722	B_Lhx2_0953_2	-	826	29	302	265	369
chr1	3307714	3307722	B_Lbx2_3869_2	+	917	31	326	301	395
chr1	3307714	3307722	B_Lbx2_3869_2	-	917	31	326	301	395
chr1	3307714	3307722	B_Hoxc6_3954_2	+	870	29	302	274	344
chr1	3307714	3307722	B_Hoxc6_3954_2	-	870	29	302	274	344
chr1	3307714	3307722	B_Hoxb4_2627_1	+	877	29	302	273	372
chr1	3307714	3307722	B_Hoxb4_2627_1	-	877	29	302	273	372
chr1	3307714	3307723	B_Hoxa10_2318_1	+	847	32	325	289	405
chr1	3307714	3307722	B_Gbx1_2883_2	+	823	29	302	266	354
chr1	3307714	3307722	B_Gbx1_2883_2	-	823	29	302	266	354
chr1	3307714	3307722	B_Esx1_3124_2	+	871	29	302	273	330
chr1	3307714	3307722	B_Esx1_3124_2	-	871	29	302	273	330
chr1	3307714	3307723	B_Arx_1738_2	-	876	29	302	272	359
chr1	3307714	3307722	B_Alx4_1744_1	+	875	29	302	273	362
chr1	3307714	3307722	B_Alx4_1744_1	-	875	29	302	273	362
chr1	3307714	3307723	B_Alx3_3418_2	+	859	29	302	271	335
chr1	3307715	3307722	W_Pou3f1_01	+	829	31	321	283	356
chr1	3307715	3307722	W_Pou2f2_3748_1_secondary	+	861	31	321	288	397
chr1	3307715	3307721	W_Pou1f1_01	+	838	31	321	285	356
chr1	3307715	3307721	W_Pou1f1_01	-	838	31	321	285	356
chr1	3307715	3307721	W_Cdx1_2245_1_secondary	+	866	31	321	291	363
chr1	3307715	3307721	W_Cdx1_2245_1_secondary	-	866	31	321	291	363
chr1	3307715	3307721	T_SHOX_dbd_01	-	815	31	321	286	329
chr1	3307715	3307721	T_NKX6_2_full_01	+	954	33	325	312	359
chr1	3307715	3307721	T_Meox2_dbd_04	+	876	34	346	317	374
chr1	3307715	3307721	T_Meox2_dbd_04	-	873	35	359	326	390
chr1	3307715	3307721	T_HESX1_dbd_01	+	838	35	369	329	456
chr1	3307715	3307721	T_EN1_full_01	-	819	31	321	286	331
chr1	3307715	3307721	T_EMX1_dbd_01	+	933	33	325	307	367
chr1	3307715	3307721	T_DLX6_dbd_01	-	818	32	333	297	344
chr1	3307715	3307721	B_Vax2_3500_1	+	869	31	321	291	366
chr1	3307715	3307721	B_Vax2_3500_1	-	849	31	321	288	361
chr1	3307715	3307721	B_Vax1_3499_1	+	858	31	321	290	371
chr1	3307715	3307721	B_Vax1_3499_1	-	858	31	321	290	371
chr1	3307715	3307721	B_Pou2f1_3081_2	+	832	31	321	284	353
chr1	3307715	3307721	B_Pou2f1_3081_2	-	848	31	321	286	356
chr1	3307715	3307721	B_Meox1_2310_2	+	875	31	321	294	357
chr1	3307715	3307721	B_Meox1_2310_2	-	875	31	321	294	357
chr1	3307715	3307721	B_Ipf1_3815_1	+	849	31	321	287	367
chr1	3307715	3307721	B_Ipf1_3815_1	-	849	31	321	287	367
chr1	3307715	3307721	B_Hoxd3_1742_2	+	868	31	321	292	349
chr1	3307715	3307721	B_Hoxd3_1742_2	-	868	31	321	292	349
chr1	3307715	3307723	B_Hoxd1_3448_1	+	846	31	321	286	388
chr1	3307715	3307721	B_Hoxc8_3429_2	+	848	31	321	287	360
chr1	3307715	3307721	B_Hoxc8_3429_2	-	848	31	321	287	360
chr1	3307715	3307721	B_Hoxc5_2630_2	+	869	31	321	292	371
chr1	3307715	3307721	B_Hoxc5_2630_2	-	869	31	321	292	371
chr1	3307715	3307722	B_Hoxb6_3428_2	+	828	31	321	282	374
chr1	3307715	3307721	B_Hoxb5_3122_2	+	846	31	321	287	360
chr1	3307715	3307721	B_Hoxb5_3122_2	-	846	31	321	287	360
chr1	3307715	3307721	B_Hoxb3_1720_2	+	843	36	373	332	384
chr1	3307715	3307721	B_Hoxb3_1720_2	-	843	36	373	332	384
chr1	3307715	3307723	B_Hoxa9_2622_2	+	897	31	301	280	342
chr1	3307715	3307721	B_Hoxa7_3750_1	+	873	31	321	293	374
chr1	3307715	3307721	B_Hoxa7_3750_1	-	873	31	321	293	374
chr1	3307715	3307721	B_Hoxa6_1040_1	+	859	31	321	290	363
chr1	3307715	3307721	B_Hoxa6_1040_1	-	859	31	321	290	363
chr1	3307715	3307721	B_Hoxa5_3415_1	+	853	31	321	288	373
chr1	3307715	3307721	B_Hoxa5_3415_1	-	853	31	321	288	373
chr1	3307715	3307721	B_Hoxa4_3426_1	+	857	31	321	289	363
chr1	3307715	3307721	B_Hoxa4_3426_1	-	857	31	321	289	363
chr1	3307715	3307721	B_Hoxa3_primary	+	849	31	321	287	360
chr1	3307715	3307721	B_Hoxa3_primary	-	837	31	321	285	358
chr1	3307715	3307721	B_Hoxa2_3079_1	+	841	31	321	286	360
chr1	3307715	3307721	B_Hoxa2_3079_1	-	841	31	321	286	360
chr1	3307715	3307723	B_Hoxa1_3425_1	-	814	31	321	279	376
chr1	3307715	3307721	B_Hlxb9_3422_1	+	862	31	321	290	367
chr1	3307715	3307721	B_Hlxb9_3422_1	-	862	31	321	290	367
chr1	3307715	3307721	B_Gsh2_3990_2	+	862	31	321	290	363
chr1	3307715	3307721	B_Gsh2_3990_2	-	862	31	321	290	363
chr1	3307715	3307721	B_Dlx4_3488_2	+	839	31	321	288	360
chr1	3307715	3307721	B_Dlx4_3488_2	-	911	31	321	299	386
chr1	3307715	3307721	B_Dlx3_1030_1	+	832	31	321	287	348
chr1	3307715	3307721	B_Dlx3_1030_1	-	915	31	321	299	375
chr1	3307715	3307721	B_Dlx1_1741_2	+	882	31	321	294	380
chr1	3307715	3307721	B_Dlx1_1741_2	-	851	31	321	289	365
chr1	3307716	3307724	B_Tlx2_3498_2	+	937	29	302	281	342
chr1	3307716	3307724	B_Sox1_primary	+	862	30	309	278	362
chr1	3318411	3318419	B_Irx5_2385_1	+	915	29	402	363	311
chr1	3318411	3318419	B_Irx5_2385_1	-	915	29	402	363	311
chr1	3320232	3320244	T_EBF1_full_01	-	857	36	430	385	422
chr1	3330981	3330987	V_FXR_Q2	+	865	38	432	394	337
chr1	3335514	3335527	T_HSF4_dbd_01	-	984	28	359	339	345
chr1	3355520	3355527	T_TCF4_dbd_01	-	819	35	348	335	300
chr1	3355520	3355527	T_ID4_dbd_01	-	805	35	348	332	308
chr1	3376832	3376845	T_HNF4A_full_03	-	823	44	482	432	372
chr1	3395456	3395462	V_PPARG_Q6	+	852	26	329	294	324
chr1	3411604	3411611	H_KLF6_si	+	811	43	468	424	327
chr1	3411657	3411667	T_TFAP2A_dbd_01	+	910	31	349	321	304
chr1	3411657	3411667	T_TFAP2A_dbd_01	-	833	35	411	365	388
chr1	3411657	3411667	B_Tcfap2b_primary	-	872	32	377	336	354
chr1	3415606	3415612	T_ZBTB7C_full_01	+	801	34	431	383	312
chr1	3415607	3415613	H_RUNX2_f1	-	814	38	453	398	316
chr1	3434078	3434088	J_Stat3	-	950	41	457	428	359
chr1	3434079	3434089	Genomatix	+	806	38	439	385	308
chr1	3456031	3456041	T_TFAP2A_dbd_01	-	900	32	359	331	344
chr1	3456031	3456041	B_Tcfap2b_primary	+	840	31	350	316	389
chr1	3456031	3456041	B_Tcfap2b_primary	-	835	31	350	315	380
chr1	3464664	3464672	V_P53_02	-	898	35	414	373	310
chr1	3492886	3492896	T_KLF16_dbd_01	-	828	31	358	324	312
chr1	3492887	3492895	R_MAZ_p2	+	806	31	347	321	306
chr1	3510371	3510381	T_TFAP2A_dbd_01	+	882	38	453	401	350
chr1	3510432	3510442	B_Elf5_01	-	865	39	428	380	343
chr1	3580916	3580931	W_Homeo_P53_02	+	933	46	545	516	440
chr1	3580916	3580929	W_Homeo_NR_13	-	804	40	506	432	364
chr1	3580921	3580933	J_Myf	+	854	41	503	449	333
chr1	3580922	3580932	T_USF1_dbd_01	+	856	44	538	480	331
chr1	3580922	3580932	T_USF1_dbd_01	-	873	44	538	486	341
chr1	3580922	3580931	T_NHLH1_full_01	+	879	42	509	461	345
chr1	3580922	3580930	R_bHLH_family_p2	+	823	42	509	442	311
chr1	3580922	3580932	L_TFEB_TFEB_01	+	806	40	496	424	331
chr1	3580922	3580932	L_TFEB_TFEB_01	-	806	40	496	424	331
chr1	3580923	3580932	T_NHLH1_full_01	-	825	42	515	447	308
chr1	3580923	3580931	T_BHLHB3_full_01	+	839	43	523	461	333
chr1	3580923	3580931	T_BHLHB3_full_01	-	837	43	523	460	332
chr1	3580923	3580931	B_Bhlhb2_primary	+	814	40	496	427	332
chr1	3580923	3580931	B_Bhlhb2_primary	-	814	40	496	427	332
chr1	3580924	3580932	V_MYOD_Q6	+	967	43	524	511	355
chr1	3580924	3580930	T_TFE3_dbd_01	+	882	45	568	515	344
chr1	3580924	3580930	T_TFE3_dbd_01	-	828	45	568	496	308
chr1	3580924	3580930	T_SNAI2_dbd_01	-	1000	43	510	510	321
chr1	3580924	3580930	T_MNT_dbd_01	+	826	44	538	469	306
chr1	3580924	3580930	T_MNT_dbd_01	-	838	44	538	473	311
chr1	3580924	3580930	T_MLXIPL_full_01	+	842	44	538	475	314
chr1	3580924	3580930	T_MLXIPL_full_01	-	847	44	538	477	317
chr1	3580924	3580930	T_MAX_dbd_02	+	853	44	538	479	347
chr1	3580924	3580930	T_MAX_dbd_02	-	838	44	538	473	338
chr1	3580924	3580930	T_CLOCK_dbd_01	+	849	44	538	478	308
chr1	3580924	3580930	T_CLOCK_dbd_01	-	861	44	538	482	312
chr1	3580924	3580932	R_bHLH_family_p2	-	900	44	538	496	393
chr1	3580924	3580930	J_Arnt	+	812	44	538	462	308
chr1	3580924	3580930	J_Arnt	-	812	44	538	463	309
chr1	3580924	3580930	H_MITF_f1	-	965	43	524	509	301
chr1	3827529	3827545	T_Tp73_dbd_01	+	812	34	363	314	380
chr1	3827813	3827828	V_HEN1_02	-	938	28	301	273	311
chr1	4146756	4146766	W_Hoxc8_3429_2_secondary	-	846	44	503	471	331
chr1	4205418	4205426	V_BACH2_01	+	836	37	376	348	314
chr1	4270992	4271003	B_Sp100_primary	-	803	35	408	354	306
chr1	4316734	4316743	W_Nr4a2_01	-	870	31	309	280	302
chr1	4359740	4359749	J_Foxq1	-	908	36	405	382	305
chr1	4541832	4541840	W_Nhlh2_01	+	870	29	315	298	309
chr1	4541832	4541840	W_Nhlh2_01	-	870	29	315	298	309
chr1	4541832	4541841	T_Ascl2_dbd_01	-	835	32	352	333	343
chr1	4541833	4541840	W_Ascl1_01	+	820	32	352	335	315
chr1	4716590	4716598	B_Glis2_primary	+	842	42	511	451	307
chr1	4719503	4719513	V_STAT5B_01	+	972	48	522	499	473
chr1	4719503	4719513	Genomatix	-	857	42	475	424	353
chr1	4719504	4719512	W_Nr5a2_02	-	821	44	497	435	332
chr1	4719504	4719514	J_Stat3	+	959	46	505	482	422
chr1	4719507	4719515	T_ELK4_dbd_01	+	807	41	469	405	305
chr1	4719507	4719515	B_Etv1_01	+	803	40	465	398	317
chr1	4776997	4777009	T_NFAT5_dbd_01	+	928	40	496	466	399
chr1	4776999	4777011	W_ETS_NR_05	+	818	38	463	404	301
chr1	4777078	4777084	W_Esr1_01	+	962	42	527	481	301
chr1	4844509	4844515	V_PXR_Q2	+	965	42	471	443	324
chr1	4993089	4993097	B_Esrra_primary	+	883	37	434	391	305
chr1	5049102	5049120	W_TAL1_GATA1_01	+	806	27	318	282	304
chr1	5060782	5060790	W_Rorb_01	+	981	34	393	359	311
chr1	5180071	5180081	B_Rfxdc2_primary	+	893	37	409	374	310
chr1	5180271	5180276	B_Sox21_secondary	-	829	26	352	306	320
chr1	5180271	5180276	B_Sox14_secondary	+	922	26	352	311	332
chr1	5217090	5217099	T_NHLH1_full_01	+	931	35	397	368	317
chr1	5217091	5217100	T_NHLH1_full_01	-	916	34	385	360	303
chr1	5324010	5324019	W_Nr4a2_01	-	858	41	461	422	355
chr1	5324011	5324019	W_Rarg_01	-	857	36	411	393	313
chr1	5324011	5324018	H_NR4A1_f1	-	870	38	439	415	302
chr1	5324011	5324019	B_Rara_primary	-	854	36	411	393	312
chr1	5324011	5324019	B_Nr2f2_primary	-	863	37	425	403	323
chr1	5332431	5332442	W_YY1_01	+	944	40	468	430	339
chr1	5354040	5354048	T_BHLHB3_full_01	+	804	34	371	320	308
chr1	5354040	5354048	T_BHLHB3_full_01	-	819	34	371	323	313
chr1	5396270	5396280	Genomatix	+	933	44	482	449	302
chr1	5550819	5550825	V_FXR_Q2	-	932	36	397	371	306
chr1	5933230	5933236	T_HIC2_dbd_01	-	854	37	421	380	320
chr1	5940745	5940753	V_HSF1_01	-	957	35	403	376	354
chr1	5962534	5962540	V_PXR_Q2	-	904	29	335	310	313
chr1	5976544	5976563	W_HMG_Homeo_13	+	828	43	503	449	362
chr1	5976550	5976566	W_Homeo_Homeo_17	-	850	40	487	435	325
chr1	5976550	5976565	W_HMG_Homeo_04	-	819	41	474	415	314
chr1	6062498	6062507	T_NHLH1_full_01	-	840	35	341	314	304
chr1	6062499	6062505	T_MAX_dbd_02	-	853	33	357	317	300
chr1	6062499	6062505	J_Arnt	+	812	33	357	310	304
chr1	6062499	6062505	J_Arnt	-	812	33	357	311	305
chr1	6067603	6067613	B_Mafb_primary	+	837	39	447	398	489
chr1	6094154	6094162	V_P53_02	+	881	43	502	455	354
chr1	6108847	6108861	T_NFIX_full_04	+	975	39	393	369	310
chr1	6108848	6108862	T_NFIX_full_04	-	963	40	402	374	317
chr1	6161367	6161375	H_STF1_f1	+	978	41	467	425	362
chr1	6208760	6208770	V_CNOT3_01	-	934	26	327	287	324
chr1	6208814	6208824	W_Klf4_01	-	889	31	409	375	339
chr1	6208814	6208825	T_Klf12_dbd_01	-	872	32	409	376	392
chr1	6208815	6208823	W_Klf8_01	-	906	34	433	401	312
chr1	6223911	6223929	W_NR_NR_04	+	903	35	387	357	385
chr1	6229854	6229860	V_FXR_Q2	-	943	35	408	380	322
chr1	6233006	6233012	H_RARB_f1	+	1000	40	442	408	310
chr1	6321947	6321956	B_Mrg2_2302_1	+	911	27	303	282	304
chr1	6397260	6397266	V_PPARG_Q6	+	852	29	314	281	343
chr1	6452642	6452651	T_CEBPE_dbd_01	-	931	43	515	471	412
chr1	6480901	6480909	B_Mybl1_primary	-	802	39	501	430	354
chr1	6480901	6480909	B_Myb_primary	-	811	39	501	433	389
chr1	6525963	6525972	L_ETS2_01	+	801	43	553	502	393
chr1	6525966	6525975	J_REL	-	807	42	570	522	385
chr1	6531969	6531979	T_TFAP2A_dbd_01	+	878	39	470	427	328
chr1	6532412	6532419	V_IK_Q5	-	1000	45	558	532	365
chr1	6647352	6647358	T_ISL2_dbd_01	-	1000	49	536	526	315
chr1	6647352	6647359	B_Bapx1_2343_1	-	944	51	562	534	400
chr1	6647353	6647358	T_NKX2_8_dbd_01	-	1000	51	562	553	314
chr1	6648756	6648762	J_NFATC2	+	929	36	415	379	351
chr1	6648757	6648764	L_NFATC1_01	-	920	35	403	366	353
chr1	6674940	6674948	T_GCM2_dbd_01	+	944	23	318	297	302
chr1	6674940	6674948	T_GCM1_dbd_01	+	930	22	301	279	326
chr1	6688401	6688414	T_HSF4_dbd_01	-	986	36	332	319	322
chr1	6688401	6688414	T_HSF2_dbd_01	-	967	35	320	303	307
chr1	6688401	6688414	T_HSF1_full_01	-	970	35	320	303	320
chr1	6705773	6705779	T_HIC2_dbd_01	-	854	32	363	344	321
chr1	6848285	6848290	V_TCF11_01	+	905	40	453	428	302
chr1	6894234	6894244	B_Obox6_3440_2	-	840	34	348	306	312
chr1	6996043	6996051	B_Rhox11_2205_1	+	820	36	474	430	360
chr1	7018180	7018187	T_TEAD4_dbd_01	-	856	40	460	417	311
chr1	7038850	7038858	V_HSF2_01	-	929	40	459	448	305
chr1	7059967	7059975	V_P53_02	+	841	39	408	368	300
chr1	7066499	7066508	J_Foxq1	+	1000	43	453	429	347
chr1	7087936	7087943	B_Smad3_primary	+	802	35	407	350	350
chr1	7087937	7087942	H_SMAD4_si	-	846	37	445	394	339
chr1	7088277	7088283	J_NFATC2	+	842	49	546	508	360
chr1	7088281	7088289	B_Pknox2_3077_2	+	809	43	495	427	323
chr1	7088282	7088289	B_Smad3_primary	+	837	43	495	437	314
chr1	7102779	7102789	T_Srebf1_dbd_01	+	864	33	405	362	315
chr1	7102779	7102789	T_SREBF2_dbd_01	-	883	33	371	341	325
chr1	7102779	7102789	T_ARNTL_dbd_01	-	885	33	371	338	312
chr1	7142196	7142204	T_HSFY2_dbd_02	-	815	29	308	271	322
chr1	7170083	7170091	P_AP1_NFAT1_01	-	1000	46	496	479	344
chr1	7289211	7289218	T_TCF4_dbd_01	-	801	32	377	330	359
chr1	7289211	7289217	T_MESP1_dbd_01	-	876	34	390	354	390
chr1	7289211	7289217	T_FIGLA_dbd_01	-	840	34	390	347	408
chr1	7289211	7289217	R_SNAI1_3_p2	+	833	34	390	349	371
chr1	7289211	7289217	Genomatix	-	897	34	390	353	373
chr1	7289211	7289217	B_Tcfe2a_primary	+	812	34	390	343	371
chr1	7435219	7435227	V_HSF2_01	-	998	49	563	540	410
chr1	7435219	7435227	V_HSF1_01	-	979	49	563	537	384
chr1	7464946	7464959	W_FOX_Homeo_01	+	810	28	342	296	329
chr1	7464952	7464960	W_Hoxc10_2779_2_secondary	+	816	37	418	365	438
chr1	7464952	7464962	T_FOXC2_dbd_02	+	831	36	412	362	402
chr1	7567299	7567304	V_HIF2A_01	-	880	20	321	300	361
chr1	7567299	7567304	J_HIF1A_ARNT	-	937	19	301	292	312
chr1	7574840	7574848	J_RUNX1	+	907	32	332	302	306
chr1	7594509	7594524	W_Homeo_T_04	-	906	42	428	394	359
chr1	7599807	7599818	Genomatix	+	854	36	412	378	355
chr1	7620827	7620833	H_MAF_f1	-	1000	37	428	406	334
chr1	7646644	7646651	V_IK_Q5	-	934	37	403	378	313
chr1	7721131	7721140	T_Ascl2_dbd_01	-	824	35	343	311	311
chr1	7748399	7748411	P_GR_GR_02	+	911	28	368	326	320
chr1	7748399	7748411	P_GR_GR_02	-	911	28	368	326	320
chr1	7748790	7748798	W_Hoxb9_3413_1_secondary	+	810	37	412	357	321
chr1	7748790	7748798	B_Hoxd12_3481_1	+	831	37	412	364	328
chr1	7748790	7748798	B_Hoxd11_3873_1	+	831	37	412	364	314
chr1	7767441	7767447	H_CREB1_f1	+	842	35	351	315	341
chr1	7992245	7992254	T_CEBPE_dbd_01	+	814	24	308	268	329
chr1	8014103	8014113	T_ELF3_full_01	+	849	30	347	317	359
chr1	8014103	8014113	T_EHF_full_01	+	880	33	377	351	410
chr1	8014293	8014304	Genomatix	-	879	30	372	329	356
chr1	8105789	8105796	B_Homez_1063_2	+	818	36	452	389	345
chr1	8262408	8262417	B_Obox3_3439_1	+	820	36	459	398	340
chr1	8262409	8262417	B_Pitx1_2312_1	+	808	36	459	393	314
chr1	8262409	8262417	B_Otx2_3441_1	+	819	36	459	397	325
chr1	8299520	8299533	T_HNF4A_full_03	+	898	31	317	287	328
chr1	8323877	8323886	W_Junb_01	+	802	31	311	275	311
chr1	8415321	8415333	V_ZNF219_01	+	811	28	330	292	342
chr1	8438989	8438997	R_TBX4_5_p2	+	898	36	404	372	340
chr1	8475958	8475968	L_NFATC1_NFATC1_02	-	994	47	552	520	307
chr1	8582485	8582493	W_Pou5f1_01	-	824	35	361	316	315
chr1	8596891	8596896	V_TCF11_01	+	883	40	406	375	354
chr1	8619390	8619397	T_FOXO6_dbd_02	+	869	35	389	356	320
chr1	8619390	8619397	T_FOXO1_dbd_01	+	855	38	417	379	305
chr1	8659996	8660002	V_PXR_Q2	-	917	43	492	457	398
chr1	8697850	8697857	H_PEBB_f1	-	818	33	321	314	314
chr1	8713462	8713469	B_Gsc_2327_3	+	830	34	344	306	303
chr1	8713463	8713469	B_Dmbx1_2277_1	-	867	34	344	312	330
chr1	8717933	8717940	W_GTF3C_01	+	805	35	423	363	300
chr1	8879586	8879593	B_Pbx1_3203_1	+	979	36	420	403	323
chr1	9003176	9003188	T_NFAT5_dbd_01	+	862	42	458	408	379
chr1	9054305	9054320	J_ESR2	-	809	35	382	342	361
chr1	9054308	9054320	W_NR_NR_01	-	815	39	414	382	389
chr1	9082283	9082292	T_TBX20_full_01	+	820	37	399	359	304
chr1	9117795	9117802	V_IK_Q5	+	1000	42	495	450	378
chr1	9117795	9117801	H_IKZF1_f1	+	1000	42	495	452	341
chr1	9164133	9164145	W_Foxg1_01	+	842	38	441	393	373
chr1	9181782	9181792	T_ELF3_full_01	-	807	29	312	276	302
chr1	9302734	9302741	T_TCF4_dbd_01	+	985	46	526	494	327
chr1	9310917	9310924	V_CKROX_Q2	+	1000	45	545	503	323
chr1	9310965	9310972	L_fezf2_01	+	1000	46	565	546	306
chr1	9311699	9311705	V_FXR_Q2	-	875	46	525	493	307
chr1	9342448	9342457	T_GRHL1_full_01	+	806	43	480	411	314
chr1	9342448	9342459	Genomatix	-	821	43	480	416	346
chr1	9342449	9342457	W_Tcfcp2l1_01	+	867	43	480	433	302
chr1	9342449	9342457	W_Tcfcp2l1_01	-	867	43	480	433	302
chr1	9342449	9342457	T_TFCP2_full_01	+	874	43	480	435	327
chr1	9342449	9342457	T_TFCP2_full_01	-	824	43	480	417	310
chr1	9349253	9349262	B_Tgif1_2342_2	-	823	43	538	471	333
chr1	9349253	9349261	B_Rhox11_2205_1	+	832	43	538	473	325
chr1	9349264	9349272	T_TBX15_dbd_02	+	845	36	431	400	347
chr1	9375688	9375696	W_Rorb_01	-	978	34	347	315	309
chr1	9435766	9435777	W_TFAP2C_01	-	836	37	429	383	374
chr1	9435766	9435775	T_TFAP2B_dbd_02	-	829	40	470	412	304
chr1	9455735	9455749	Genomatix	-	904	30	317	304	414
chr1	9455737	9455750	W_NR2C2_secondary_01	+	923	30	317	305	464
chr1	9455737	9455749	V_PPARG_03	-	879	29	308	298	366
chr1	9455737	9455751	V_PNR_01	-	870	29	314	303	347
chr1	9455737	9455751	T_Rxrb_dbd_02	-	861	29	308	289	319
chr1	9455737	9455751	T_RXRG_full_01	-	867	28	308	288	342
chr1	9455737	9455751	T_RXRB_dbd_01	-	875	29	308	293	310
chr1	9455737	9455751	T_RXRA_dbd_01	-	885	29	308	294	396
chr1	9455737	9455751	T_Nr2f6_dbd_04	-	901	30	317	304	320
chr1	9455737	9455750	T_NR2F1_dbd_01	-	907	30	317	305	366
chr1	9455737	9455753	Genomatix	-	868	29	316	296	322
chr1	9455737	9455745	B_Esrra_primary	-	944	33	327	307	300
chr1	9509399	9509408	W_STAT1_01	+	863	42	469	422	370
chr1	9509399	9509409	J_Stat3	+	899	41	440	404	358
chr1	9555465	9555480	J_Roaz	+	868	34	307	275	302
chr1	9555465	9555480	J_Roaz	-	876	34	307	276	305
chr1	9602157	9602166	T_GLI2_dbd_01	-	840	28	359	313	379
chr1	9602159	9602167	T_ZBTB7A_dbd_01	-	868	26	309	277	337
chr1	9653591	9653598	B_Pitx2_2274_3	-	963	39	448	417	373
chr1	9653591	9653599	B_Pitx1_2312_1	-	962	40	438	408	421
chr1	9653591	9653599	B_Otx2_3441_1	-	952	37	424	394	400
chr1	9653591	9653600	B_Obox3_3439_1	-	941	37	416	387	391
chr1	9653591	9653600	B_Obox2_3438_2	-	923	37	416	386	419
chr1	9653591	9653598	B_Gsc_2327_3	+	993	43	474	443	423
chr1	9653591	9653599	B_Dobox5_3493_1	-	936	37	424	391	397
chr1	9653592	9653600	B_Otx1_2325_1	-	998	42	460	433	425
chr1	9653592	9653598	B_Dmbx1_2277_1	-	1000	43	474	445	425
chr1	9653592	9653600	B_Crx_3485_1	-	959	40	417	395	389
chr1	9670236	9670244	V_P53_02	-	863	40	464	413	358
chr1	9693668	9693673	T_MEIS3_dbd_01	-	1000	30	325	291	313
chr1	9844784	9844792	W_Mycn_01	+	829	41	463	404	328
chr1	9938279	9938288	T_Elk3_dbd_02	-	890	40	433	400	348
chr1	9938279	9938289	T_ELF4_full_01	-	822	39	411	369	322
chr1	9938279	9938289	T_ELF1_dbd_01	-	851	39	411	375	327
chr1	9938279	9938289	T_EHF_full_01	-	837	40	429	390	345
chr1	9938279	9938288	B_Gabpa_primary	-	907	40	433	403	352
chr1	9938280	9938291	B_Sp100_primary	-	872	37	404	383	355
chr1	9938282	9938298	T_TFCP2_full_02	+	824	35	390	344	308
chr1	10003766	10003773	H_NR4A1_f1	-	1000	38	420	401	301
chr1	10092778	10092784	T_SNAI2_dbd_01	-	944	37	440	421	359
chr1	10092778	10092783	J_ZEB1	+	892	41	510	463	346
chr1	10092778	10092784	Genomatix	+	878	38	461	418	316
chr1	10092793	10092803	V_CNOT3_01	+	949	36	455	416	379
chr1	10094574	10094584	B_Elf5_01	+	887	44	489	444	302
chr1	10097605	10097613	B_Rhox11_2205_1	+	906	39	450	419	407
chr1	10098044	10098052	T_HSFY2_dbd_02	+	857	26	329	286	346
chr1	10291408	10291415	B_Pax6_3838_3	-	1000	37	433	411	305
chr1	10314635	10314642	T_FOXP3_dbd_01	+	803	40	421	373	311
chr1	10373590	10373598	T_HSFY2_dbd_02	+	881	26	300	270	302
chr1	10424585	10424593	W_Foxc2_01	-	813	38	367	321	309
chr1	10566633	10566645	V_PR_02	+	952	31	342	316	387
chr1	10585663	10585668	V_TCF11_01	+	1000	38	390	368	318
chr1	10614392	10614400	J_RUNX1	+	872	31	326	302	306
chr1	10614393	10614400	H_PEBB_f1	+	850	32	335	307	315
chr1	10616512	10616527	T_LHX2_dbd_02	+	883	48	562	514	352
chr1	10616512	10616527	T_LHX2_dbd_02	-	847	47	551	492	312
chr1	10717827	10717833	V_PPARG_Q6	-	835	41	472	422	348
chr1	10717827	10717833	V_FXR_Q2	-	865	40	449	411	401
chr1	10783181	10783187	W_Esr1_01	+	930	52	618	588	320
chr1	10796148	10796159	Genomatix	+	896	42	475	438	300
chr1	10796149	10796159	T_USF1_dbd_01	+	856	44	488	436	342
chr1	10796149	10796159	T_USF1_dbd_01	-	861	44	488	437	343
chr1	10796149	10796158	T_NHLH1_full_01	+	838	45	515	452	397
chr1	10796149	10796158	T_Ascl2_dbd_01	+	839	46	508	448	346
chr1	10796149	10796157	R_bHLH_family_p2	+	830	43	486	423	343
chr1	10796149	10796160	Genomatix	-	836	46	524	464	347
chr1	10796149	10796157	B_Tcfe2a_secondary	-	860	44	488	437	324
chr1	10796150	10796158	W_Mycn_01	-	813	43	485	417	321
chr1	10796150	10796157	J_Myc	-	844	43	485	429	342
chr1	10796151	10796158	W_Ascl1_01	+	849	47	536	475	370
chr1	10796151	10796159	V_MYOD_Q6	+	970	45	515	504	435
chr1	10796151	10796157	T_TFE3_dbd_01	+	882	45	500	455	318
chr1	10796151	10796157	T_TFE3_dbd_01	-	828	47	539	469	340
chr1	10796151	10796161	T_SCRT2_dbd_01	-	1000	49	584	552	447
chr1	10796151	10796161	T_SCRT1_dbd_01	-	1000	49	584	556	483
chr1	10796151	10796157	T_MNT_dbd_01	+	826	44	488	425	337
chr1	10796151	10796157	T_MNT_dbd_01	-	838	44	488	429	341
chr1	10796151	10796157	T_MLXIPL_full_01	+	842	44	488	431	342
chr1	10796151	10796157	T_MLXIPL_full_01	-	847	44	488	432	343
chr1	10796151	10796157	T_MAX_dbd_02	+	853	44	488	435	361
chr1	10796151	10796157	T_MAX_dbd_02	-	838	44	488	429	356
chr1	10796151	10796157	T_CLOCK_dbd_01	+	849	44	488	433	336
chr1	10796151	10796157	T_CLOCK_dbd_01	-	861	44	488	438	341
chr1	10796151	10796159	R_bHLH_family_p2	-	898	44	488	444	381
chr1	10796151	10796157	J_Arnt	+	812	44	488	419	338
chr1	10796151	10796157	J_Arnt	-	812	44	488	419	338
chr1	10796151	10796157	H_MITF_f1	+	824	48	567	490	358
chr1	10796151	10796157	H_MITF_f1	-	965	46	527	509	399
chr1	10829551	10829567	T_BARHL2_full_03	+	841	37	391	353	344
chr1	10829552	10829564	R_ALX1_p2	+	826	39	399	366	310
chr1	10901123	10901131	B_Mtf1_primary	+	885	33	381	342	368
chr1	10935056	10935066	R_NFE2L2_p2	+	889	33	367	335	344
chr1	11020523	11020531	W_RXRA_01	+	892	44	502	461	355
chr1	11020523	11020531	T_ESRRG_full_03	-	856	43	478	429	311
chr1	11020523	11020530	H_NR4A1_f1	-	923	43	478	452	320
chr1	11020523	11020531	B_Esrra_primary	-	821	43	478	416	305
chr1	11097566	11097571	T_YY1_full_01	+	953	33	329	322	351
chr1	11119598	11119608	W_ETS_NR_01	+	847	41	462	410	324
chr1	11129985	11129996	V_T3R_01	+	938	31	316	284	333
chr1	11129987	11129993	W_Esr1_01	+	1000	34	382	352	348
chr1	11129987	11129993	H_RARB_f1	+	1000	36	385	353	367
chr1	11129987	11129993	H_PPARA_f1	+	1000	34	367	345	369
chr1	11380492	11380498	T_NFIA_full_02	+	833	38	405	381	312
chr1	11397746	11397757	W_TFAP2C_01	+	818	31	454	388	306
chr1	11397747	11397758	T_TFAP2C_dbd_03	+	934	44	529	494	352
chr1	11397747	11397758	T_TFAP2C_dbd_03	-	942	44	529	496	356
chr1	11475327	11475334	B_Smad3_primary	+	940	35	421	396	308
chr1	11494804	11494812	B_Tcfe2a_secondary	+	886	43	491	468	366
chr1	11502319	11502331	W_Foxg1_01	+	889	42	451	417	402
chr1	11502319	11502329	T_FOXB1_dbd_03	+	882	45	495	453	341
chr1	11586979	11586987	W_CLOCK_01	+	810	28	311	293	313
chr1	11586982	11586987	T_MEIS3_dbd_01	-	819	33	336	310	301
chr1	11600163	11600170	L_fezf2_01	-	943	44	500	479	313
chr1	11606834	11606842	W_Nr5a2_02	+	934	40	497	466	310
chr1	11618069	11618074	V_GATA2_02	-	1000	48	549	541	345
chr1	11645166	11645173	V_IK_Q5	+	891	36	332	308	321
chr1	11645169	11645175	T_HIC2_dbd_01	-	806	33	318	289	304
chr1	11646171	11646180	W_Nr4a2_01	-	832	36	433	399	303
chr1	11646172	11646180	W_Rarg_01	-	850	39	461	432	369
chr1	11646172	11646180	W_RXRA_01	+	904	38	453	427	328
chr1	11646172	11646180	W_Nr2f6_01	-	871	37	449	420	332
chr1	11646172	11646180	W_Nr2c1_01	-	862	36	437	410	320
chr1	11646172	11646179	V_DAX1_01	-	911	40	476	450	337
chr1	11646172	11646180	T_ESRRG_full_03	-	850	37	443	412	313
chr1	11646172	11646179	H_NR4A1_f1	-	936	38	453	427	312
chr1	11646172	11646180	B_Rara_primary	-	844	38	452	425	359
chr1	11646172	11646180	B_Nr2f2_primary	-	845	38	449	422	344
chr1	11661070	11661082	J_Myf	+	922	41	466	434	320
chr1	11674034	11674049	W_Homeo_Rel_05	-	864	38	456	423	381
chr1	11702753	11702761	B_Hnf4a_secondary	+	848	29	326	292	392
chr1	11702753	11702760	B_Gsc_2327_3	+	820	30	335	288	332
chr1	11702754	11702762	B_Otx1_2325_1	-	814	29	319	276	322
chr1	11702754	11702760	B_Dmbx1_2277_1	-	835	30	335	293	339
chr1	11702755	11702759	J_Gfi	+	1000	30	337	337	330
chr1	11709075	11709084	J_RELA	+	820	30	348	323	313
chr1	11709088	11709099	T_KLF14_dbd_01	+	968	40	457	419	437
chr1	11874280	11874288	B_Sox4_primary	-	991	28	341	321	365
chr1	11874280	11874288	B_Sox11_primary	-	986	28	341	321	371
chr1	11874287	11874292	T_MEIS3_dbd_01	-	819	26	318	284	320
chr1	12043689	12043705	P_GATA_YY1_01	+	942	47	493	471	409
chr1	12089728	12089734	T_TFE3_dbd_01	-	818	36	415	375	394
chr1	12089730	12089739	T_GLI2_dbd_01	-	886	31	373	332	334
chr1	12089731	12089739	J_RUNX1	+	976	39	437	396	383
chr1	12089732	12089738	H_RUNX2_f1	+	1000	40	449	419	372
chr1	12089732	12089739	H_PEBB_f1	+	1000	32	379	354	319
chr1	12099284	12099293	T_FLI1_full_01	+	820	32	327	288	307
chr1	12099284	12099293	B_Gm4881_01	-	811	32	327	285	308
chr1	12099284	12099293	B_Etv3_01	-	839	32	327	290	305
chr1	12107744	12107750	H_RUNX2_f1	+	899	42	480	428	319
chr1	12107881	12107893	J_Myf	-	892	42	448	417	328
chr1	12107882	12107892	T_TFAP4_full_01	+	1000	40	425	402	314
chr1	12190858	12190869	B_Sp100_primary	+	802	31	409	361	336
chr1	12207458	12207470	T_SPIB_dbd_01	-	855	39	402	354	359
chr1	12233979	12233991	T_SPIB_dbd_01	+	829	42	438	393	314
chr1	12233981	12233991	T_ELF3_full_01	+	822	40	428	376	310
chr1	12233981	12233991	T_EHF_full_01	+	852	40	428	386	316
chr1	12233983	12233991	B_Etv6_01	-	830	47	538	472	409
chr1	12235696	12235710	J_Tcfcp2l1	+	910	33	356	329	337
chr1	12264358	12264372	H_ESR1_do	-	935	43	467	440	303
chr1	12360692	12360702	J_RORA_1	+	811	36	402	352	301
chr1	12360705	12360711	B_Dmbx1_2277_1	+	826	43	494	432	324
chr1	12527534	12527540	B_Sox8_primary	+	810	45	555	505	380
chr1	12527534	12527539	B_Sox21_secondary	+	835	45	555	488	316
chr1	12527534	12527540	B_Sox18_primary	+	802	44	546	495	355
chr1	12527546	12527562	P_GATA_YY1_01	+	839	38	475	417	310
chr1	12585543	12585558	J_ESR2	+	826	37	411	373	319
chr1	12585544	12585558	H_ESR1_do	+	819	36	399	364	301
chr1	12610025	12610033	B_Mtf1_primary	+	869	25	333	293	307
chr1	12624649	12624654	T_MEIS3_dbd_01	-	1000	35	378	357	329
chr1	12625276	12625284	P_AP1_NFAT1_01	+	897	48	556	537	386
chr1	13538034	13538042	V_ATF6_01	+	864	28	300	273	320
chr1	13923208	13923216	W_Rorb_01	+	944	33	423	375	362
chr1	13923208	13923216	T_ESRRG_full_03	+	833	31	382	348	327
chr1	14033049	14033063	V_GCNF_01	+	909	26	306	283	307
chr1	14131926	14131935	J_REL	+	965	34	381	339	326
chr1	14226111	14226117	H_RARB_f1	+	1000	27	326	298	316
chr1	14248748	14248756	W_PPARGC1A_01	+	857	41	421	375	347
chr1	14248748	14248756	W_PPARGC1A_01	-	857	41	421	377	348
chr1	14255713	14255721	B_Tcf7l2_primary	+	969	32	353	326	304
chr1	14256642	14256656	V_GCNF_01	-	907	34	360	313	339
chr1	14256650	14256656	T_SNAI2_dbd_01	-	843	45	532	474	339
chr1	14256651	14256656	V_HIF2A_01	+	802	44	503	433	351
chr1	14294318	14294326	V_MYOD_Q6	-	919	44	480	457	318
chr1	14294318	14294327	T_NHLH1_full_01	+	911	43	471	434	338
chr1	14298132	14298141	J_Cebpa	+	935	30	309	284	313
chr1	14377208	14377214	V_IK1_01	-	809	29	335	308	314
chr1	14431367	14431376	J_TEAD1	+	920	37	432	406	307
chr1	14538336	14538343	J_SRY	-	953	41	454	431	309
chr1	14538337	14538344	W_Foxj2_secondary_01	-	905	41	440	401	314
chr1	14538338	14538345	T_FOXO1_dbd_01	-	837	45	495	440	361
chr1	14595012	14595022	T_Zfp652_dbd_01	+	947	46	496	458	454
chr1	14596353	14596361	V_HSF2_01	-	997	41	416	386	314
chr1	14811001	14811012	V_STAT5A_01	-	949	33	359	336	300
chr1	14811003	14811012	W_STAT1_01	-	931	33	359	330	313
chr1	14818337	14818342	H_SMAD4_si	+	1000	49	558	544	394
chr1	14847570	14847577	T_TCF4_dbd_01	-	891	41	488	452	302
chr1	14847570	14847576	T_FIGLA_dbd_01	-	892	40	478	446	319
chr1	14922912	14922921	B_Pou2f2_3748_1	-	1000	36	411	390	321
chr1	14927350	14927356	B_Tcf1_primary	-	1000	53	604	590	308
chr1	15033988	15034001	T_HSF2_dbd_01	+	887	36	416	381	356
chr1	15033988	15034001	T_HSF1_full_01	+	873	34	401	367	332
chr1	15076250	15076259	T_FLI1_full_01	-	810	35	379	334	349
chr1	15076250	15076258	T_FEV_dbd_01	-	839	36	375	335	300
chr1	15076250	15076259	T_ETS1_dbd_01	-	850	38	396	358	336
chr1	15076250	15076259	T_ERF_dbd_01	-	802	31	349	306	301
chr1	15076250	15076258	T_ELK4_dbd_01	-	834	37	393	350	320
chr1	15076250	15076259	L_ETS2_01	-	866	42	447	407	357
chr1	15076250	15076259	B_Gm4881_01	+	817	35	379	333	345
chr1	15076250	15076258	B_Etv6_01	+	840	34	344	311	305
chr1	15076250	15076259	B_Etv3_01	+	838	35	379	338	342
chr1	15076250	15076258	B_Etv1_01	-	814	35	353	314	304
chr1	15076250	15076258	B_Erg_01	+	881	38	396	362	341
chr1	15076250	15076258	B_Elk4_01	+	849	38	396	356	329
chr1	15076250	15076258	B_Elf2_01	+	838	35	353	319	301
chr1	15082088	15082096	P_AP1_NFAT1_01	-	867	49	553	536	371
chr1	15246812	15246820	W_Rarg_01	+	824	42	510	447	319
chr1	15246812	15246826	V_GCNF_01	+	817	43	467	410	378
chr1	15282163	15282169	T_TFE3_dbd_01	+	882	45	535	487	301
chr1	15303974	15303982	W_Rarg_01	-	924	33	348	326	347
chr1	15303974	15303982	W_RXRA_01	+	913	34	350	330	322
chr1	15303974	15303982	W_Nr2f6_01	-	917	33	348	324	330
chr1	15303974	15303982	W_Nr2c1_01	-	917	33	348	324	336
chr1	15303974	15303986	V_COUP_01	+	839	33	348	312	397
chr1	15303974	15303984	J_RORA_1	-	951	33	334	315	305
chr1	15303974	15303986	J_NR2F1	+	839	33	348	312	389
chr1	15303974	15303980	H_NR1I2_si	-	951	38	393	371	331
chr1	15303974	15303981	B_Rxra_primary	+	841	36	381	346	333
chr1	15303974	15303982	B_Rara_primary	-	919	33	348	327	352
chr1	15480512	15480519	H_KLF6_si	+	801	38	489	439	304
chr1	15527295	15527304	W_Junb_01	+	956	49	542	494	356
chr1	15527295	15527304	W_Junb_01	-	885	49	542	480	331
chr1	15527295	15527304	W_JUN_01	+	949	49	542	498	340
chr1	15527295	15527304	W_JUN_01	-	920	49	542	492	328
chr1	15527295	15527304	V_BACH1_01	-	966	47	535	503	337
chr1	15570330	15570340	T_Tcf21_dbd_01	+	883	27	369	338	325
chr1	15573671	15573677	W_Esr1_01	+	808	28	409	347	300
chr1	15573671	15573677	H_RARB_f1	+	813	28	409	348	313
chr1	15573671	15573677	H_PPARA_f1	+	857	28	409	363	364
chr1	15573717	15573731	W_Sox2_Pou5f1_01	+	870	30	431	374	353
chr1	15652159	15652165	T_SNAI2_dbd_01	-	944	43	489	473	337
chr1	15666657	15666664	B_Zbtb3_primary	-	888	37	414	388	311
chr1	15676200	15676206	T_MAX_dbd_02	+	821	30	362	324	309
chr1	15676200	15676206	T_MAX_dbd_02	-	818	30	362	323	307
chr1	15676200	15676206	J_Arnt	+	812	30	362	316	303
chr1	15676200	15676206	J_Arnt	-	904	30	362	322	312
chr1	15740807	15740813	B_Sfpi1_primary	-	813	27	444	405	318
chr1	15816095	15816103	R_TBX4_5_p2	+	883	43	520	466	303
chr1	16030559	16030569	T_ESRRB_dbd_01	-	942	37	410	368	308
chr1	16087059	16087066	T_TCF4_dbd_01	-	806	29	372	324	395
chr1	16087059	16087065	T_SNAI2_dbd_01	+	850	30	389	350	457
chr1	16087059	16087065	T_MESP1_dbd_01	-	876	29	372	342	420
chr1	16087059	16087066	T_ID4_dbd_01	-	830	29	372	331	418
chr1	16087059	16087065	T_FIGLA_dbd_01	-	840	29	372	333	442
chr1	16087059	16087065	R_SNAI1_3_p2	+	833	29	372	331	392
chr1	16087059	16087065	Genomatix	-	897	29	372	347	421
chr1	16087059	16087065	B_Tcfe2a_primary	+	812	29	372	326	388
chr1	16087060	16087068	R_TBX4_5_p2	+	834	31	413	363	441
chr1	16087060	16087068	Genomatix	+	843	30	391	347	474
chr1	16087061	16087067	T_ZBTB7C_full_01	-	884	36	436	415	436
chr1	16087061	16087069	T_ZBTB7B_full_01	-	823	30	344	315	396
chr1	16281686	16281703	Genomatix	+	832	36	352	317	420
chr1	16406508	16406514	V_PXR_Q2	+	1000	31	314	302	309
chr1	16418981	16418989	V_ZABC1_01	+	906	45	540	500	369
chr1	16446160	16446169	B_Lhx8_2247_2	+	911	28	307	284	318
chr1	16446160	16446169	B_Evx2_2645_3	-	946	28	307	291	303
chr1	16446161	16446169	V_CHX10_01	+	1000	28	307	302	303
chr1	16446341	16446351	T_TFAP2A_dbd_01	+	890	41	445	407	318
chr1	16460597	16460607	B_Elf5_01	+	918	39	501	444	365
chr1	16494327	16494335	B_Etv6_01	+	907	37	529	478	411
chr1	16494327	16494335	B_Elf2_01	+	918	39	531	479	393
chr1	16503494	16503500	T_FIGLA_dbd_01	+	843	41	457	411	309
chr1	16510487	16510499	V_PR_02	-	897	46	504	477	309
chr1	16510882	16510890	W_Mybl2_01	-	826	44	536	469	312
chr1	16542910	16542919	Genomatix	+	862	41	493	437	420
chr1	16712194	16712202	H_STF1_f1	-	879	39	442	404	327
chr1	16717570	16717580	B_Nkx2_6_3437_1	-	830	35	398	360	381
chr1	16758484	16758494	V_TAL1BETAITF2_01	-	911	32	351	322	384
chr1	16758484	16758494	T_ZNF238_full_01	-	919	29	310	287	308
chr1	16758484	16758494	T_MYF6_full_01	+	875	33	323	302	356
chr1	16758484	16758494	T_MYF6_full_01	-	847	31	310	285	321
chr1	16758484	16758494	Genomatix	-	895	31	321	297	337
chr1	16758484	16758492	B_Tcfe2a_secondary	-	994	34	355	341	336
chr1	16800899	16800911	V_ZID_01	+	927	38	529	467	398
chr1	16803275	16803282	H_NR4A1_f1	+	855	33	430	395	329
chr1	16810104	16810113	T_TFAP2B_dbd_02	+	938	33	371	342	307
chr1	16810107	16810113	H_IKZF1_f1	+	839	39	492	437	317
chr1	16810109	16810115	T_HIC2_dbd_01	-	976	38	453	426	333
chr1	16810638	16810648	T_KLF16_dbd_01	+	814	30	397	361	309
chr1	16810642	16810650	W_Zfp202_01	+	821	31	430	368	361
chr1	16812905	16812912	T_TCF4_dbd_01	+	809	48	598	568	380
chr1	16812905	16812912	T_ID4_dbd_01	+	825	45	557	533	318
chr1	16812906	16812912	T_SNAI2_dbd_01	-	818	48	598	570	399
chr1	16812906	16812912	T_MESP1_dbd_01	+	833	46	558	542	314
chr1	16812906	16812912	T_FIGLA_dbd_01	+	816	46	558	541	341
chr1	16812906	16812912	R_SNAI1_3_p2	-	833	48	598	576	376
chr1	16812906	16812912	Genomatix	+	809	48	598	577	384
chr1	16812906	16812912	B_Tcfe2a_primary	-	816	48	598	574	390
chr1	17018004	17018010	V_PXR_RXR_01	+	905	33	406	376	309
chr1	17018355	17018364	T_XBP1_dbd_02	+	806	36	457	409	300
chr1	17019005	17019014	T_TFAP2B_dbd_02	-	821	39	511	474	343
chr1	17019005	17019014	T_TFAP2A_dbd_04	-	848	39	511	471	354
chr1	17019506	17019519	T_MAFG_full_01	+	878	29	420	377	363
chr1	17019506	17019519	T_MAFG_full_01	-	895	29	420	381	373
chr1	17019506	17019519	T_MAFF_dbd_01	-	889	27	396	359	353
chr1	17019515	17019525	T_TFAP4_full_01	+	933	30	453	393	302
chr1	17023924	17023934	W_Klf4_01	+	838	43	562	500	379
chr1	17023925	17023933	W_Klf8_01	+	883	43	573	527	317
chr1	17024081	17024093	T_POU1F1_dbd_02	+	825	42	538	487	399
chr1	17024082	17024091	V_OCT1_01	+	906	43	562	519	436
chr1	17024082	17024091	T_POU3F4_dbd_01	+	900	44	566	527	454
chr1	17024082	17024091	T_POU3F2_dbd_02	+	880	44	566	532	452
chr1	17024829	17024841	W_E14_5_cortex_01	+	921	33	401	355	320
chr1	17027971	17027981	T_TFAP2A_dbd_01	-	802	34	458	406	373
chr1	17028200	17028207	V_IK_Q5	-	1000	42	521	486	302
chr1	17031182	17031188	T_ZBTB7C_full_01	+	801	45	558	493	303
chr1	17031183	17031193	T_SP1_dbd_01	+	954	46	569	522	309
chr1	17031184	17031191	V_CKROX_Q2	+	835	44	549	505	300
chr1	17038982	17038988	V_FXR_Q2	-	932	36	415	386	308
chr1	17046724	17046734	B_Tcfap2b_primary	+	864	30	374	336	306
chr1	17046724	17046734	B_Tcfap2b_primary	-	867	30	374	337	310
chr1	17091452	17091465	T_HNF1A_full_01	-	853	41	507	450	307
chr1	17091453	17091467	P_PITX2_IPF1_01	-	844	43	519	454	322
chr1	17091454	17091464	T_Zfp652_dbd_01	+	857	40	494	442	302
chr1	17092087	17092099	H_RORG_f1	-	851	29	348	319	342
chr1	17092088	17092096	W_Rorb_01	-	951	36	411	388	361
chr1	17092088	17092094	W_Esr1_01	-	1000	35	413	401	303
chr1	17092088	17092098	J_RORA_1	-	975	34	401	384	365
chr1	17092088	17092094	H_RARB_f1	-	1000	35	413	399	317
chr1	17092088	17092094	H_PPARA_f1	-	1000	34	404	395	333
chr1	17092088	17092099	H_NR1D1_f1	-	911	30	357	333	344
chr1	17092088	17092096	B_Esrra_secondary	-	954	30	359	333	305
chr1	17095590	17095608	T_NFATC1_full_01	+	857	37	429	379	305
chr1	17123249	17123258	B_Irf6_primary	+	876	40	490	466	342
chr1	17123249	17123258	B_Irf5_primary	+	871	38	460	441	325
chr1	17123249	17123258	B_Irf4_primary	+	884	39	476	457	335
chr1	17248037	17248044	J_Myc	-	875	32	399	373	302
chr1	17253610	17253616	H_MITF_f1	-	859	35	374	347	347
chr1	17265764	17265772	W_Klf1_01	-	893	31	444	410	317
chr1	17311086	17311096	T_USF1_dbd_01	+	858	33	350	326	326
chr1	17311086	17311096	T_USF1_dbd_01	-	858	33	350	324	322
chr1	17311088	17311094	T_MNT_dbd_01	+	826	34	352	316	306
chr1	17311088	17311094	T_MNT_dbd_01	-	838	34	352	317	308
chr1	17311088	17311094	T_MLXIPL_full_01	+	842	34	352	319	312
chr1	17311088	17311094	T_MLXIPL_full_01	-	847	34	352	318	309
chr1	17311088	17311094	T_MAX_dbd_02	+	853	34	352	321	320
chr1	17311088	17311094	T_MAX_dbd_02	-	838	34	352	319	316
chr1	17311088	17311094	T_CLOCK_dbd_01	+	849	34	352	322	304
chr1	17311088	17311094	T_CLOCK_dbd_01	-	861	34	352	324	307
chr1	17311088	17311096	R_bHLH_family_p2	-	868	33	350	320	316
chr1	17311088	17311094	J_Arnt	+	812	34	352	311	313
chr1	17311088	17311094	J_Arnt	-	812	34	352	311	313
chr1	17475944	17475954	H_NFYC_f1	+	959	37	442	424	452
chr1	17475945	17475954	J_NFYA	-	974	34	424	413	431
chr1	17475945	17475952	H_PBX3_f2	+	892	33	415	383	349
chr1	17475945	17475954	H_NFYB_f1	+	962	34	424	409	469
chr1	17577206	17577214	T_E2F1_dbd_01	-	828	39	485	463	359
chr1	17598815	17598823	W_Nr5a2_02	+	1000	34	327	314	304
chr1	17602035	17602040	V_TCF11_01	-	1000	46	562	552	338
chr1	17610935	17610943	V_P53_02	-	908	47	568	513	318
chr1	17624988	17624994	T_FIGLA_dbd_01	+	806	31	320	279	320
chr1	17656577	17656587	B_Zscan4_primary	+	935	32	373	342	306
chr1	17674175	17674182	V_IK_Q5	-	802	31	394	353	301
chr1	17674176	17674182	V_IK1_01	-	806	33	444	384	344
chr1	17674176	17674182	T_HIC2_dbd_01	+	875	29	399	359	316
chr1	17900617	17900625	W_Dnajc21_01	+	815	36	382	346	333
chr1	17915030	17915040	W_Klf4_01	-	915	44	534	478	326
chr1	17959772	17959778	V_NEUROD_01	+	1000	43	484	459	395
chr1	17959772	17959778	V_NEUROD_01	-	1000	43	484	459	395
chr1	17980654	17980660	T_FIGLA_dbd_01	-	924	43	498	454	323
chr1	18158276	18158286	W_Snai1_01	-	868	48	534	475	454
chr1	18158277	18158286	B_Tgif2_3451_1	-	861	48	534	477	475
chr1	18158277	18158286	B_Pknox1_2364_2	-	844	48	534	472	511
chr1	18158277	18158286	B_Mrg2_2302_1	-	843	48	534	471	482
chr1	18158277	18158286	B_Mrg1_2246_2	-	851	48	534	474	490
chr1	18158277	18158286	B_Meis1_2335_1	-	859	48	534	477	547
chr1	18158278	18158286	W_CLOCK_01	-	810	43	494	427	384
chr1	18158278	18158286	B_Pknox2_3077_2	-	837	48	534	472	477
chr1	18158279	18158287	V_HSF2_01	+	883	48	534	490	435
chr1	18158279	18158287	V_HSF1_01	+	837	48	534	473	385
chr1	18171061	18171069	W_Zfp202_01	-	800	37	494	423	311
chr1	18243850	18243856	H_RUNX2_f1	-	888	47	562	497	320
chr1	18284533	18284550	T_Tp53_dbd_03	+	813	38	452	399	413
chr1	18285850	18285861	B_Mafk_primary	+	910	40	454	413	383
chr1	18326498	18326510	W_NR_NR_01	-	912	32	360	327	313
chr1	18326504	18326512	W_Rorb_01	-	940	37	420	390	306
chr1	18386999	18387004	T_MEIS3_dbd_01	+	819	37	432	375	344
chr1	18416409	18416417	W_PPARGC1A_01	+	816	34	333	319	364
chr1	18416409	18416417	W_PPARGC1A_01	-	817	34	333	319	364
chr1	18442836	18442847	T_IRF5_full_01	-	881	26	309	275	331
chr1	18442840	18442849	B_Irf4_primary	-	883	33	365	328	336
chr1	18473059	18473067	W_Klf8_01	+	885	41	447	416	323
chr1	18473059	18473068	Genomatix	-	812	35	398	353	338
chr1	18473066	18473076	W_Klf4_01	+	878	38	407	376	324
chr1	18482317	18482328	V_T3R_01	-	815	37	420	379	319
chr1	18482320	18482328	W_Smad1_01	-	838	41	488	474	388
chr1	18482320	18482330	J_RORA_1	-	929	38	443	424	348
chr1	18482320	18482326	H_PPARA_f1	-	1000	41	460	453	337
chr1	18482320	18482328	B_Rara_primary	-	841	37	413	390	321
chr1	18482320	18482328	B_Nr2f2_primary	-	838	37	413	388	311
chr1	18556122	18556128	T_TFE3_dbd_01	-	882	44	533	487	301
chr1	18556122	18556128	T_MAX_dbd_02	+	838	42	498	444	305
chr1	18556122	18556128	T_MAX_dbd_02	-	853	42	498	449	314
chr1	18556123	18556135	W_Tbx3_01	+	938	41	511	472	371
chr1	18556123	18556131	T_TBX4_dbd_01	+	1000	44	534	520	431
chr1	18629537	18629545	B_Glis2_primary	-	939	40	486	449	312
chr1	18712191	18712197	T_MESP1_dbd_01	+	855	40	477	431	320
chr1	18712191	18712197	T_FIGLA_dbd_01	+	809	40	477	431	360
chr1	18712191	18712197	B_Tcfe2a_primary	-	804	40	477	423	314
chr1	18737342	18737350	W_Nr5a2_02	-	931	40	446	418	347
chr1	18737342	18737353	T_Esrra_dbd_05	+	934	42	449	423	402
chr1	18737343	18737353	T_ESRRB_dbd_01	+	988	42	449	439	425
chr1	18737344	18737352	W_RXRA_01	-	947	41	440	421	317
chr1	18737344	18737352	T_ESRRG_full_03	+	1000	42	449	445	368
chr1	18737345	18737352	H_NR4A1_f1	+	1000	42	449	446	352
chr1	18774337	18774348	V_IK3_01	-	839	27	333	295	324
chr1	18774339	18774345	J_NFATC2	+	929	33	404	390	315
chr1	18774341	18774347	V_IK1_01	-	1000	35	426	405	306
chr1	18930092	18930100	B_Esrra_secondary	-	868	36	426	386	300
chr1	18932919	18932924	J_ZEB1	-	1000	48	570	540	377
chr1	18984075	18984082	H_KLF6_si	-	811	47	542	480	310
chr1	19147438	19147449	Genomatix	-	886	46	536	487	341
chr1	19147441	19147449	T_Atoh1_dbd_01	-	883	48	553	506	304
chr1	19147442	19147452	B_Mafb_primary	+	842	48	547	484	312
chr1	19203294	19203299	J_Arnt_Ahr	-	814	38	458	407	350
chr1	19203341	19203347	T_TFE3_dbd_01	-	812	41	458	415	363
chr1	19230718	19230726	T_GCM2_dbd_01	-	818	44	478	427	337
chr1	19316159	19316167	V_ZBED6_01	+	854	47	574	521	316
chr1	19380768	19380779	V_VMAF_01	-	898	37	433	405	381
chr1	19395612	19395622	T_USF1_dbd_01	+	852	34	434	404	349
chr1	19395612	19395622	T_USF1_dbd_01	-	858	35	446	415	364
chr1	19395614	19395622	R_bHLH_family_p2	-	812	36	459	415	396
chr1	19485330	19485338	H_STF1_f1	-	840	28	307	277	326
chr1	19527350	19527362	W_Foxj2_01	+	888	35	319	300	397
chr1	19527350	19527360	T_FOXL1_full_02	+	925	36	336	307	407
chr1	19527350	19527360	T_FOXC2_dbd_02	+	956	37	347	320	417
chr1	19527350	19527360	J_FOXA1	-	847	37	338	320	402
chr1	19527352	19527360	J_FOXF2	+	939	33	319	302	387
chr1	19527353	19527361	W_Foxc2_01	+	948	35	340	324	387
chr1	19527353	19527360	T_FOXO4_dbd_02	+	935	35	340	322	392
chr1	19527353	19527360	T_FOXO1_dbd_01	+	963	34	318	303	347
chr1	19527353	19527360	T_FOXL1_full_01	+	990	35	340	327	382
chr1	19527353	19527360	T_FOXI1_full_01	+	896	33	319	304	381
chr1	19527353	19527360	J_FOXD1	+	918	34	337	319	410
chr1	19527353	19527361	B_Foxj3_primary	+	966	35	340	324	425
chr1	19527353	19527362	B_Foxj1_primary	+	982	33	300	286	345
chr1	19587443	19587450	W_Ascl1_01	-	1000	30	333	319	308
chr1	19588700	19588716	T_RARA_full_02	+	801	29	380	338	302
chr1	19588822	19588834	H_RORG_f1	+	890	32	460	413	380
chr1	19588823	19588833	J_RORA_1	+	876	42	502	471	389
chr1	19588825	19588833	W_Rorb_01	+	912	43	512	482	369
chr1	19588825	19588833	B_Esrra_secondary	+	941	45	539	508	478
chr1	19588827	19588833	V_PXR_RXR_01	+	836	43	518	469	324
chr1	19588827	19588833	V_PXR_Q2	+	992	44	530	517	324
chr1	19588827	19588833	H_NR1I2_si	+	880	43	518	482	340
chr1	19588829	19588834	V_TCF11_01	+	882	44	523	485	362
chr1	19588838	19588846	B_Rara_primary	+	831	35	428	390	307
chr1	19588838	19588846	B_Nr2f2_primary	+	870	36	444	408	330
chr1	19599988	19599996	T_BHLHB3_full_01	+	842	32	354	312	308
chr1	19599988	19599996	T_BHLHB3_full_01	-	834	32	354	311	307
chr1	19600691	19600699	W_Zfp202_01	-	804	28	363	315	303
chr1	19614620	19614628	T_HEY2_dbd_01	-	847	26	328	288	309
chr1	19614621	19614629	T_BHLHB3_full_01	+	808	28	347	302	327
chr1	19614621	19614629	T_BHLHB3_full_01	-	811	28	347	301	326
chr1	19614622	19614628	T_MLXIPL_full_01	-	847	27	339	300	300
chr1	19614622	19614628	T_MAX_dbd_02	+	853	27	339	301	306
chr1	19614622	19614628	T_MAX_dbd_02	-	838	27	339	298	300
chr1	19614622	19614628	J_Arnt	+	812	27	339	293	309
chr1	19614622	19614628	J_Arnt	-	812	27	339	292	306
chr1	19666306	19666312	H_MAF_f1	-	826	35	384	356	345
chr1	19745134	19745143	T_NHLH1_full_01	-	911	37	411	382	309
chr1	19798407	19798417	B_Elf5_01	-	824	30	318	279	302
chr1	19798411	19798418	B_Pbx1_3203_1	+	815	40	387	348	327
chr1	19798415	19798421	B_Sox30_primary	+	829	41	411	388	314
chr1	19798415	19798421	B_Sox18_primary	-	818	41	411	388	308
chr1	19808117	19808123	V_IK1_01	-	843	42	469	410	316
chr1	19840320	19840329	J_NFYA	+	936	33	341	326	317
chr1	19840320	19840329	H_NFYB_f1	-	914	34	371	345	366
chr1	19840322	19840329	H_PBX3_f2	-	855	34	371	333	318
chr1	19840928	19840934	B_Sox4_secondary	+	874	36	358	328	311
chr1	19917708	19917714	T_NRL_dbd_01	-	892	28	321	299	335
chr1	19926635	19926645	W_Sox10_01	-	956	39	403	376	348
chr1	19980352	19980359	B_Zbtb3_primary	-	893	51	610	573	440
chr1	20027013	20027022	W_Zfx_02	-	1000	35	372	349	336
chr1	20031306	20031314	W_Nr5a2_02	+	1000	35	391	376	348
chr1	20031310	20031316	V_PXR_RXR_01	-	1000	40	439	416	310
chr1	20047490	20047506	W_Homeo_Homeo_32	-	864	32	304	280	329
chr1	20409762	20409775	T_HSF4_dbd_01	+	960	35	433	407	370
chr1	20409762	20409775	T_HSF1_full_01	+	945	32	391	357	316
chr1	20409770	20409781	V_STAT5A_01	-	920	39	467	439	346
chr1	20409772	20409781	W_STAT1_01	-	926	42	509	483	435
chr1	20409772	20409782	V_STAT5B_01	-	949	41	507	483	436
chr1	20409772	20409782	J_Stat3	+	859	41	501	453	388
chr1	20409772	20409782	Genomatix	+	805	39	464	398	327
chr1	20429597	20429606	J_Foxq1	-	867	47	530	475	381
chr1	20429598	20429606	W_Barhl1_2590_2_secondary	-	813	48	538	469	426
chr1	20466891	20466897	T_MESP1_dbd_01	+	1000	50	579	549	329
chr1	20466891	20466897	T_FIGLA_dbd_01	+	1000	50	579	545	348
chr1	20470215	20470223	W_Rorb_01	-	862	39	417	387	312
chr1	20470215	20470221	V_PXR_RXR_01	-	815	41	464	415	300
chr1	20470215	20470221	V_FXR_Q2	-	895	44	492	455	319
chr1	20470215	20470225	J_RORA_1	-	831	39	434	399	344
chr1	20470215	20470221	H_RARB_f1	-	899	44	492	454	366
chr1	20470215	20470221	H_PPARA_f1	-	891	42	469	436	350
chr1	20470215	20470221	H_NR1I2_si	-	846	41	469	432	328
chr1	20525838	20525854	Genomatix	+	938	35	383	357	309
chr1	20635031	20635039	B_Tcfe2a_secondary	-	831	35	433	379	336
chr1	20670044	20670053	T_GLI2_dbd_01	+	821	20	325	283	329
chr1	20709399	20709405	T_MAX_dbd_02	+	1000	47	562	539	305
chr1	20709399	20709405	T_MAX_dbd_02	-	1000	47	562	540	306
chr1	20709399	20709405	J_Arnt	+	1000	47	562	536	302
chr1	20709399	20709405	J_Arnt	-	1000	47	562	535	300
chr1	20889853	20889861	W_PPARGC1A_01	-	816	42	510	460	338
chr1	20975857	20975869	V_PR_02	-	906	41	436	408	368
chr1	21035070	21035082	J_Myf	+	967	35	411	379	316
chr1	21073229	21073239	B_Barhl1_2590_2	+	893	35	410	371	306
chr1	21073231	21073237	B_Sox4_secondary	-	1000	37	421	400	363
chr1	21073231	21073237	B_Sox11_secondary	-	1000	40	442	418	334
chr1	21073232	21073238	T_HESX1_dbd_01	-	1000	38	434	422	307
chr1	21196323	21196329	B_Sox4_secondary	+	1000	35	321	307	334
chr1	21489774	21489782	V_CREBP1CJUN_01	-	888	40	437	403	316
chr1	21524644	21524652	V_P53_02	-	908	36	443	413	307
chr1	21524649	21524654	T_NFIX_full_02	+	1000	43	496	489	374
chr1	21524671	21524679	V_HSF2_01	-	967	47	536	509	305
chr1	21587790	21587808	W_ETS_ETS_03	+	830	38	387	346	332
chr1	21635218	21635223	J_ZEB1	-	807	45	503	478	300
chr1	21668274	21668280	H_CREB1_f1	-	814	37	415	365	456
chr1	21670591	21670600	W_Nkx2_9_3082_1_secondary	-	825	40	488	436	327
chr1	21838634	21838647	T_MAFG_full_01	+	852	51	600	567	1000
chr1	21838634	21838647	T_MAFG_full_01	-	821	51	600	560	1000
chr1	21843155	21843165	J_Stat3	-	910	33	382	365	303
chr1	21921218	21921224	H_CREB1_f1	+	819	40	494	432	357
chr1	21934393	21934399	H_IKZF1_f1	-	871	35	411	367	326
chr1	21939326	21939334	W_Smad1_01	+	886	40	441	409	314
chr1	21952544	21952554	T_TFAP4_full_01	-	953	39	402	374	327
chr1	21952545	21952554	T_Ascl2_dbd_01	-	954	40	425	398	327
chr1	21953162	21953175	W_Carf_01	+	868	39	433	391	318
chr1	21955696	21955704	B_Etv6_01	-	878	33	328	299	303
chr1	21961127	21961136	Genomatix	+	869	52	602	545	307
chr1	22022634	22022639	V_TCF11_01	+	887	29	324	297	315
chr1	22051947	22051956	W_Nkx2_9_3082_1_secondary	-	813	37	433	383	324
chr1	22155292	22155298	V_PPARG_Q6	-	862	42	524	474	362
chr1	22200841	22200848	V_CKROX_Q2	-	836	49	603	559	343
chr1	22208485	22208491	R_NFATC1_3_p2	-	995	32	373	347	315
chr1	22208590	22208598	W_RXRA_01	-	891	38	407	382	306
chr1	22223476	22223493	J_RXR_RAR_DR5	-	915	41	445	407	348
chr1	22251807	22251815	B_Myb_secondary	-	911	36	425	393	303
chr1	22260024	22260039	J_RXRA_VDR	-	892	41	471	425	310
chr1	22301461	22301471	T_Tcf21_dbd_01	-	837	46	537	478	306
chr1	22379944	22379952	T_FEV_dbd_01	-	827	39	456	415	323
chr1	22379944	22379952	B_Etv4_01	+	803	39	456	403	331
chr1	22389862	22389871	T_CEBPE_dbd_01	-	850	37	387	341	300
chr1	22462754	22462760	H_PPARA_f1	-	1000	49	542	529	306
chr1	22615010	22615019	T_FLI1_full_01	-	894	44	499	462	342
chr1	22615010	22615018	T_FEV_dbd_01	-	950	47	534	510	345
chr1	22615010	22615019	T_Elk3_dbd_02	-	885	44	499	457	344
chr1	22615010	22615019	T_ERF_dbd_01	-	836	44	499	440	306
chr1	22615010	22615018	T_ELK4_dbd_01	-	963	47	534	514	368
chr1	22615010	22615018	T_ELK1_dbd_01	-	951	47	534	509	385
chr1	22615010	22615020	T_ELF4_full_01	-	838	43	487	430	312
chr1	22615010	22615020	T_ELF1_dbd_01	-	830	43	487	427	305
chr1	22615010	22615020	T_EHF_full_01	-	815	43	487	421	308
chr1	22615010	22615019	L_ETS2_01	-	901	47	534	494	322
chr1	22615010	22615019	B_Gm4881_01	+	877	44	499	455	322
chr1	22615010	22615019	B_Gabpa_primary	-	870	44	499	452	346
chr1	22615010	22615018	B_Etv6_01	+	895	44	499	460	330
chr1	22615010	22615018	B_Etv5_01	+	931	44	499	473	325
chr1	22615010	22615018	B_Etv4_01	+	940	44	499	477	320
chr1	22615010	22615019	B_Etv3_01	+	916	44	499	469	313
chr1	22615010	22615018	B_Etv1_01	-	929	44	499	472	319
chr1	22615010	22615018	B_Erg_01	+	922	47	534	500	351
chr1	22615010	22615018	B_Elk4_01	+	955	47	534	512	376
chr1	22615010	22615018	B_Elf2_01	+	911	45	505	472	335
chr1	22644034	22644041	V_IK_Q5	-	829	40	444	400	300
chr1	22651778	22651787	W_ETS_NR_06	+	887	38	460	417	305
chr1	22875433	22875439	H_MAF_f1	-	860	29	322	289	315
chr1	22910372	22910378	T_HIC2_dbd_01	+	849	42	507	472	375
chr1	22928002	22928008	V_PPARG_Q6	+	835	44	546	489	300
chr1	22928002	22928008	V_FXR_Q2	+	865	42	507	467	331
chr1	23043781	23043793	T_Lhx8_dbd_03	-	826	42	517	457	306
chr1	23043781	23043793	T_LHX6_full_03	+	828	42	517	457	328
chr1	23043781	23043793	T_LHX6_full_03	-	807	42	517	449	317
chr1	23079587	23079593	J_NFATC2	+	929	43	490	457	323
chr1	23079587	23079593	B_Sfpi1_primary	-	839	43	490	442	332
chr1	23079589	23079595	V_IK1_01	-	1000	46	547	502	355
chr1	23098281	23098289	T_NFIL3_dbd_01	-	954	44	509	470	306
chr1	23152222	23152236	W_Sox2_Pou5f1_01	-	865	45	515	461	403
chr1	23172252	23172262	W_Hoxc8_3429_2_secondary	+	825	46	555	513	439
chr1	23210013	23210025	W_Tbx3_01	+	957	38	443	407	300
chr1	23299532	23299542	T_SREBF2_dbd_01	+	875	31	408	373	337
chr1	23683495	23683500	V_TCF11_01	-	1000	44	504	491	361
chr1	23744782	23744790	B_Esrra_secondary	-	873	34	357	320	333
chr1	23767430	23767436	V_NEUROD_01	+	856	44	497	451	359
chr1	23767430	23767436	V_NEUROD_01	-	856	44	497	451	359
chr1	23793343	23793350	W_Klf9_01	+	810	27	329	292	332
chr1	23869533	23869539	V_PXR_RXR_01	-	1000	28	331	308	319
chr1	23869533	23869539	H_NR1I2_si	-	1000	26	305	297	302
chr1	24111038	24111045	H_ISL1_f1	-	875	38	474	423	326
chr1	24127496	24127502	W_HEY1_cofactor_01	+	833	31	363	323	336
chr1	24185746	24185755	J_Cebpa	-	970	31	327	307	303
chr1	24186772	24186778	B_Tcf1_primary	-	844	25	318	281	353
chr1	24213090	24213097	B_Zfp128_primary	-	864	34	365	329	333
chr1	24281722	24281730	T_FEV_dbd_01	-	870	45	464	419	312
chr1	24281722	24281731	T_ETS1_dbd_01	-	903	44	455	422	325
chr1	24281722	24281731	T_ERF_dbd_01	-	909	43	453	421	375
chr1	24281722	24281730	T_ELK1_dbd_01	-	858	40	438	392	304
chr1	24281722	24281730	B_Elf2_01	+	899	43	470	431	356
chr1	24299540	24299545	H_SMAD4_si	+	1000	41	528	464	378
chr1	24299541	24299550	B_Foxj1_primary	-	817	39	495	428	391
chr1	24299542	24299549	W_Foxj2_secondary_01	-	831	39	495	434	374
chr1	24299543	24299550	T_FOXP3_dbd_01	-	810	40	504	433	317
chr1	24299543	24299550	T_FOXO1_dbd_01	-	836	40	504	443	367
chr1	24299543	24299550	T_FOXL1_full_01	-	804	40	504	431	322
chr1	24299543	24299550	T_FOXD2_dbd_02	-	846	40	504	447	332
chr1	24299544	24299552	B_Zbtb12_primary	+	857	40	512	458	423
chr1	24299545	24299554	B_Hoxd13_2356_1	-	829	39	493	430	350
chr1	24299551	24299566	W_Homeo_T_04	+	852	35	442	390	418
chr1	24299551	24299559	R_TBX4_5_p2	+	951	36	450	402	308
chr1	24299551	24299559	Genomatix	+	939	36	450	406	325
chr1	24299561	24299570	B_Irf6_primary	-	809	39	495	425	367
chr1	24299561	24299570	B_Irf5_primary	-	839	40	506	445	404
chr1	24299561	24299570	B_Irf4_primary	-	819	39	495	429	395
chr1	24299564	24299575	J_T	+	808	36	425	366	367
chr1	24299564	24299571	H_PEBB_f1	+	852	40	531	471	351
chr1	24299565	24299576	W_Srebf1_secondary_01	-	907	36	442	412	360
chr1	24299566	24299578	W_Tbx3_01	+	809	36	433	373	306
chr1	24299566	24299574	T_TBX4_dbd_01	+	905	38	454	422	328
chr1	24299566	24299574	T_TBX21_dbd_02	+	915	37	444	416	353
chr1	24299566	24299575	T_TBX20_full_01	+	878	37	444	405	363
chr1	24299566	24299574	T_TBX1_dbd_03	+	910	37	444	415	366
chr1	24299566	24299574	T_TBX15_dbd_02	+	888	37	444	408	387
chr1	24299566	24299575	T_TBR1_full_01	+	822	37	444	387	359
chr1	24299566	24299574	T_MGA_dbd_01	+	957	38	454	439	364
chr1	24299566	24299575	B_Eomes_primary	+	897	37	444	412	364
chr1	24299575	24299583	W_Pou3f1_3819_1_secondary	+	932	39	504	432	324
chr1	24299585	24299595	T_MLX_full_01	+	827	35	464	404	370
chr1	24299585	24299595	T_MLX_full_01	-	807	34	456	390	353
chr1	24299586	24299594	B_Bhlhb2_primary	+	828	35	464	404	339
chr1	24299586	24299594	B_Bhlhb2_primary	-	828	35	464	404	339
chr1	24299587	24299595	W_ATF3_02	-	842	35	464	410	345
chr1	24299587	24299593	J_Arnt	+	928	35	464	439	324
chr1	24299588	24299593	V_HIF2A_01	+	1000	35	464	464	349
chr1	24299588	24299593	J_HIF1A_ARNT	+	1000	35	464	464	304
chr1	24299590	24299600	W_Homeo_Homeo_14	-	825	36	477	413	341
chr1	24299590	24299599	H_FOSB_f1	+	852	39	519	461	386
chr1	24299590	24299600	Genomatix	+	848	36	481	426	338
chr1	24299591	24299601	W_GATA_ZF_01	-	869	34	462	417	301
chr1	24299591	24299598	V_AP1_C	-	872	40	523	474	323
chr1	24299591	24299598	H_FOSL1_f2	+	860	40	523	470	317
chr1	24299591	24299598	B_Hdx_3845_3	-	916	38	496	463	303
chr1	24306094	24306104	V_STAT5B_01	+	997	42	448	424	305
chr1	24306095	24306104	W_STAT1_01	+	1000	41	436	413	319
chr1	24306095	24306104	W_STAT1_01	-	1000	41	432	410	315
chr1	24306095	24306105	V_STAT5B_01	-	1000	42	448	424	317
chr1	24306260	24306268	W_Mybl2_01	+	826	44	545	476	441
chr1	24306260	24306270	W_GCM_Homeo_01	-	839	36	448	391	363
chr1	24306260	24306268	B_Mybl1_primary	+	825	44	545	475	407
chr1	24306260	24306268	B_Myb_primary	+	832	44	545	478	441
chr1	24306261	24306268	W_Klf9_01	+	831	43	543	476	430
chr1	24306316	24306329	T_KLF13_full_01	-	915	42	481	438	387
chr1	24306318	24306331	T_SP4_full_01	-	814	42	481	415	314
chr1	24306318	24306329	T_KLF14_dbd_01	-	950	47	519	496	467
chr1	24306318	24306331	P_MOVOB_P50RELAP65_01	+	800	44	493	429	336
chr1	24306319	24306330	T_Klf12_dbd_01	-	850	43	511	453	335
chr1	24327873	24327883	W_USF2_01	-	919	31	347	322	357
chr1	24327873	24327883	T_Srebf1_dbd_01	+	883	25	301	272	331
chr1	24327873	24327883	L_TFEB_TFEB_01	+	898	31	347	318	381
chr1	24327873	24327883	L_TFEB_TFEB_01	-	898	31	347	318	381
chr1	24327874	24327883	W_Tcfec_01	+	885	26	329	297	365
chr1	24327874	24327882	B_Bhlhb2_primary	+	856	25	306	272	305
chr1	24327874	24327882	B_Bhlhb2_primary	-	856	25	306	272	305
chr1	24449615	24449623	V_P53_02	+	914	39	455	421	301
chr1	24463554	24463561	V_SPZ1_01	-	964	42	494	464	431
chr1	24532635	24532642	W_GTF3C_01	-	888	52	614	562	317
chr1	24562987	24562993	H_PPARA_f1	+	1000	35	366	351	318
chr1	24689568	24689579	V_VJUN_01	+	818	34	348	308	311
chr1	24689568	24689578	T_XBP1_dbd_01	+	816	35	370	325	309
chr1	24689568	24689579	T_CREB3_full_01	-	837	37	382	342	328
chr1	24689569	24689580	V_VJUN_01	-	845	34	348	312	316
chr1	24689569	24689579	T_JDP2_full_02	+	885	36	360	330	317
chr1	24689569	24689579	T_JDP2_full_02	-	816	36	360	318	303
chr1	24689569	24689579	T_Creb5_dbd_01	-	815	37	388	340	314
chr1	24689569	24689580	T_CREB3_full_01	+	882	36	360	328	313
chr1	24689569	24689579	T_ATF7_dbd_01	+	853	36	360	324	323
chr1	24689569	24689579	T_ATF7_dbd_01	-	829	36	360	319	314
chr1	24689569	24689578	B_Atf1_primary	+	870	37	382	347	314
chr1	24689570	24689578	V_CREBP1CJUN_01	-	888	38	411	375	338
chr1	24689570	24689578	H_CREM_f1	+	906	39	422	391	319
chr1	24689570	24689579	B_Jundm2_primary	+	871	38	411	371	354
chr1	24689570	24689579	B_Atf1_primary	-	867	37	382	346	313
chr1	24689574	24689579	V_TCF11_01	+	905	44	498	468	334
chr1	24745659	24745664	T_YY1_full_01	-	953	36	412	408	340
chr1	24969115	24969123	V_ZBED6_01	+	934	34	375	343	313
chr1	25096345	25096353	T_HSFY2_dbd_02	+	818	32	396	344	373
chr1	25225614	25225625	T_TFAP2A_dbd_03	+	913	42	491	448	301
chr1	25225614	25225625	T_TFAP2A_dbd_03	-	920	42	491	449	303
chr1	25392540	25392547	W_Zbtb1_01	-	966	40	459	407	323
chr1	25415904	25415912	W_Dnajc21_01	+	876	31	352	317	316
chr1	25473256	25473264	J_RUNX1	-	1000	48	516	495	308
chr1	25598541	25598550	B_Hbp1_primary	-	869	36	424	394	339
chr1	25605084	25605091	V_REX1_02	+	1000	35	421	394	301
chr1	25606379	25606387	W_Gata4_01	-	925	43	536	496	305
chr1	25606380	25606387	S_GATA_disc1	+	969	48	583	547	382
chr1	25606380	25606387	B_Gata6_primary	-	986	49	603	577	478
chr1	25606381	25606386	V_GATA2_02	-	1000	49	603	590	470
chr1	25611307	25611320	T_HSF2_dbd_01	-	818	32	377	351	310
chr1	25614054	25614063	T_XBP1_dbd_02	-	805	30	349	308	302
chr1	25616822	25616828	V_PXR_Q2	-	933	32	439	402	347
chr1	25616836	25616841	V_TCF11_01	-	883	38	425	396	497
chr1	25631857	25631864	B_Smad3_primary	-	942	26	319	297	346
chr1	25631858	25631863	H_SMAD4_si	+	1000	26	318	311	305
chr1	25650847	25650853	T_SNAI2_dbd_01	+	944	35	408	396	328
chr1	25717656	25717666	T_NEUROG2_full_01	-	809	27	345	301	308
chr1	25798416	25798424	W_PPARGC1A_01	+	990	49	550	514	405
chr1	25798416	25798424	W_PPARGC1A_01	-	990	49	550	513	403
chr1	25870810	25870818	T_TBX15_dbd_02	+	1000	33	417	396	302
chr1	25927866	25927877	T_TCF7L1_full_01	-	952	30	325	305	421
chr1	25929079	25929086	T_TCF4_dbd_01	+	814	42	502	465	339
chr1	25929079	25929086	T_ID4_dbd_01	+	813	41	473	441	307
chr1	25929080	25929086	T_FIGLA_dbd_01	+	809	42	492	462	373
chr1	25929080	25929086	R_SNAI1_3_p2	-	833	42	502	468	334
chr1	25929080	25929086	Genomatix	+	809	42	502	472	334
chr1	25929080	25929086	B_Tcfe2a_primary	-	804	43	521	482	379
chr1	25995632	25995640	B_Myb_secondary	-	852	35	440	393	317
chr1	26100280	26100287	B_Pbx1_3203_1	-	911	51	581	542	336
chr1	26109563	26109569	H_MAF_f1	-	826	34	411	368	309
chr1	26127098	26127104	V_PPARG_Q6	+	842	36	431	394	332
chr1	26150669	26150679	T_MEF2B_full_01	-	997	41	442	429	450
chr1	26150672	26150679	T_FOXL1_full_01	-	853	43	500	448	333
chr1	26261493	26261501	V_HSF2_01	+	897	28	344	326	332
chr1	26261493	26261501	V_HSF2_01	-	827	29	348	328	336
chr1	26261493	26261501	V_HSF1_01	+	926	29	358	334	338
chr1	26261493	26261501	V_HSF1_01	-	857	29	358	335	341
chr1	26309079	26309089	B_Mafb_primary	-	844	38	474	419	300
chr1	26323699	26323711	V_COUP_01	+	979	45	534	497	300
chr1	26372076	26372086	T_SP1_dbd_01	-	945	50	585	555	305
chr1	26409735	26409752	T_Rarb_dbd_02	+	815	44	551	477	314
chr1	26409736	26409753	Genomatix	+	851	51	603	540	430
chr1	26409736	26409752	Genomatix	+	837	51	603	531	416
chr1	26420827	26420854	W_ZF_bHLH_04	+	882	36	424	378	346
chr1	26482056	26482066	B_Mafb_primary	+	846	36	442	419	388
chr1	26482059	26482065	H_MAF_f1	+	826	40	448	435	311
chr1	26580535	26580546	V_STAT5A_01	-	951	39	413	385	362
chr1	26740641	26740651	B_Elf5_01	+	806	32	360	318	331
chr1	26801279	26801285	J_NFATC2	+	925	46	528	489	311
chr1	26868883	26868894	T_KLF14_dbd_01	-	807	49	560	515	300
chr1	27047031	27047037	H_MITF_f1	-	849	32	318	285	345
chr1	27055519	27055525	Genomatix	-	892	45	500	459	351
chr1	27194060	27194067	B_Pitx2_2274_3	-	832	31	366	345	309
chr1	27194060	27194067	B_Gsc_2327_3	+	834	31	366	345	306
chr1	27204635	27204649	T_CTCF_full_01	+	873	43	505	452	426
chr1	27214735	27214746	V_IK3_01	-	842	29	344	300	317
chr1	27234213	27234220	V_AP1_C	-	993	52	605	600	383
chr1	27329253	27329263	V_DMRT4_01	-	889	37	381	354	415
chr1	27329679	27329685	T_MNT_dbd_01	+	840	40	419	386	307
chr1	27329679	27329685	T_MNT_dbd_01	-	830	40	419	386	307
chr1	27329679	27329685	T_MLXIPL_full_01	+	843	40	419	388	310
chr1	27329679	27329685	T_MLXIPL_full_01	-	846	40	419	388	310
chr1	27329679	27329685	T_MAX_dbd_02	+	843	40	419	389	328
chr1	27329679	27329685	T_MAX_dbd_02	-	859	40	419	389	328
chr1	27329679	27329685	T_CLOCK_dbd_01	+	870	40	419	392	306
chr1	27329679	27329685	T_CLOCK_dbd_01	-	863	40	419	392	306
chr1	27329679	27329685	J_Arnt	+	812	40	419	383	317
chr1	27329679	27329685	J_Arnt	-	812	40	419	382	316
chr1	27563783	27563791	T_HLF_full_01	+	841	39	442	391	303
chr1	27675497	27675515	T_RARG_full_02	-	906	39	425	385	323
chr1	27776987	27776997	B_Irf3_primary	-	879	32	343	306	301
chr1	27782531	27782538	W_GTF3C_01	+	860	27	300	268	331
chr1	27858748	27858773	P_ELK1_GATA_01	-	819	40	459	406	375
chr1	27858947	27858955	J_RUNX1	-	810	35	377	332	359
chr1	27867572	27867578	T_HIC2_dbd_01	-	854	42	472	437	455
chr1	27895054	27895063	H_GLI1_f1	-	844	44	518	461	324
chr1	27902447	27902455	B_Etv4_01	+	867	31	387	347	314
chr1	27902447	27902455	B_Elk4_01	+	828	32	406	353	314
chr1	27903384	27903395	Genomatix	+	818	40	484	427	335
chr1	27973441	27973447	J_Ddit3_Cebpa	+	807	42	469	456	349
chr1	27982488	27982496	W_Nr5a2_02	-	934	39	424	403	469
chr1	27982492	27982498	V_PXR_Q2	+	898	40	440	409	303
chr1	27998249	27998267	W_T_bZIP_03	-	906	34	346	317	335
chr1	28077727	28077738	W_Homeo_IRF_01	+	931	32	380	342	348
chr1	28104424	28104431	L_NFATC1_01	-	854	35	379	341	306
chr1	28208390	28208397	V_DAX1_01	+	806	35	392	354	308
chr1	28208391	28208406	J_ESR2	+	806	35	415	371	447
chr1	28208391	28208397	H_PPARA_f1	+	857	39	431	410	383
chr1	28208392	28208406	H_ESR1_do	+	805	33	382	345	422
chr1	28233610	28233618	B_Irx6_2623_2	+	801	42	452	393	301
chr1	28233610	28233618	B_Irx6_2623_2	-	801	42	452	393	301
chr1	28233610	28233618	B_Irx2_0900_3	+	800	42	452	393	300
chr1	28233610	28233618	B_Irx2_0900_3	-	800	42	452	393	300
chr1	28270609	28270615	B_Sfpi1_primary	-	836	41	469	427	314
chr1	28330225	28330234	W_Sdccag8_01	+	847	32	318	295	307
chr1	28409113	28409119	J_Ddit3_Cebpa	-	897	36	401	365	323
chr1	28504303	28504311	T_GCM2_dbd_01	+	862	26	301	271	346
chr1	28531207	28531215	W_PPARGC1A_01	+	812	39	418	374	312
chr1	28559335	28559343	W_Mybl2_01	-	854	43	464	421	359
chr1	28559335	28559342	W_Klf9_01	-	935	43	464	446	332
chr1	28560596	28560605	B_Hoxd13_2356_1	+	808	32	344	322	325
chr1	28560610	28560618	W_Hoxc10_2779_2_secondary	+	934	30	322	300	302
chr1	28560611	28560619	W_Hoxc13_3127_1_secondary	+	898	32	340	329	369
chr1	28560611	28560619	W_Hoxa13_3126_1_secondary	+	897	32	340	330	346
chr1	28567592	28567604	W_Foxg1_01	-	953	31	327	299	384
chr1	28567596	28567604	W_Cdx2_4272_1_secondary	-	832	35	371	334	349
chr1	28736435	28736443	W_RXRA_01	-	829	38	393	348	381
chr1	28736435	28736443	W_Nr2f6_01	+	807	38	393	342	367
chr1	28736438	28736444	T_HIC2_dbd_01	-	976	41	440	432	370
chr1	28890792	28890803	J_IRF1	-	858	29	326	301	345
chr1	28890794	28890803	W_Irf2_01	-	845	31	356	335	329
chr1	29133592	29133602	W_Nkx2_6_3437_1_secondary	-	930	31	407	364	351
chr1	29195047	29195052	T_NFIX_full_02	-	807	34	412	364	306
chr1	29195047	29195053	T_NFIA_full_02	-	833	32	359	318	301
chr1	29258541	29258557	W_HMG_bHLH_09	-	848	34	312	292	305
chr1	29258603	29258614	W_Homeo_NR_02	-	814	35	335	311	346
chr1	29273630	29273644	P_PITX2_IPF1_01	-	865	45	525	482	386
chr1	29273631	29273642	W_ETS_Homeo_01	+	837	43	504	453	453
chr1	29294064	29294073	W_ETS_NR_06	-	893	31	322	308	311
chr1	29315375	29315386	T_TCF7L1_full_01	+	869	38	396	356	421
chr1	29315377	29315384	B_Pbx1_3203_1	+	913	38	394	369	422
chr1	29392961	29392970	B_Hbp1_primary	+	872	29	362	330	316
chr1	29392962	29392968	T_EMX1_dbd_01	+	808	39	494	428	302
chr1	29392964	29392971	H_NANOG_f1	+	862	37	461	420	381
chr1	29392964	29392973	B_Bbx_primary	+	855	34	411	369	353
chr1	29392964	29392973	B_Bbx_primary	-	851	34	411	368	351
chr1	29392965	29392971	T_ISL2_dbd_01	-	930	40	480	444	381
chr1	29399319	29399329	V_DMRT4_01	-	908	32	447	411	372
chr1	29449636	29449646	W_Klf4_01	+	887	44	544	488	315
chr1	29450264	29450276	T_EBF1_full_01	+	805	32	378	329	304
chr1	29593042	29593051	T_GLI2_dbd_01	-	852	34	398	365	318
chr1	31252600	31252608	W_Rorb_01	+	943	37	495	458	305
chr1	31270139	31270145	T_ZBTB7C_full_01	+	812	28	342	307	311
chr1	31270140	31270147	T_TCF4_dbd_01	+	820	26	318	295	331
chr1	31270140	31270147	T_ID4_dbd_01	+	829	24	305	283	318
chr1	31270141	31270147	T_TFE3_dbd_01	+	877	25	302	272	309
chr1	31270141	31270147	T_SNAI2_dbd_01	-	896	24	305	288	326
chr1	31270141	31270147	T_MESP1_dbd_01	+	877	25	310	292	312
chr1	31270141	31270147	T_FIGLA_dbd_01	+	868	25	310	291	345
chr1	31270141	31270147	R_SNAI1_3_p2	-	833	26	318	297	318
chr1	31270141	31270147	Genomatix	+	809	26	318	295	309
chr1	31270141	31270147	B_Tcfe2a_primary	-	897	26	318	299	334
chr1	31274205	31274215	T_XBP1_dbd_01	+	829	40	494	435	361
chr1	31293660	31293666	T_NFIA_full_02	+	833	30	389	341	314
chr1	31293667	31293673	T_ZBTB7C_full_01	+	1000	36	415	383	317
chr1	31368902	31368908	H_RUNX2_f1	-	813	43	507	444	312
chr1	31384390	31384402	T_ZIC4_dbd_01	+	884	49	562	514	358
chr1	31501304	31501314	T_ATF4_dbd_01	+	858	40	453	423	401
chr1	31501305	31501313	T_NFIL3_dbd_01	-	886	42	467	410	309
chr1	31503185	31503191	B_Sox4_secondary	-	1000	40	425	408	303
chr1	31766732	31766737	V_TCF11_01	-	887	33	304	288	337
chr1	31766737	31766743	V_PXR_RXR_01	-	803	34	312	300	354
chr1	31788921	31788929	T_ELK4_dbd_01	-	851	35	412	369	379
chr1	31788921	31788927	B_Sfpi1_primary	-	1000	41	474	464	363
chr1	31788921	31788929	B_Erg_01	+	882	39	440	403	430
chr1	31788921	31788929	B_Elk4_01	+	850	39	440	394	406
chr1	31788922	31788929	L_NFATC1_01	-	884	40	465	432	322
chr1	31844552	31844561	B_Mybl1_secondary	+	833	41	463	412	384
chr1	31844553	31844561	B_Myb_secondary	+	834	42	448	394	359
chr1	31844566	31844573	W_Ascl1_01	-	820	40	446	425	348
chr1	31844567	31844573	V_NEUROD_01	+	814	40	446	438	358
chr1	31844567	31844573	V_NEUROD_01	-	814	40	446	438	358
chr1	31883535	31883542	V_IK_Q5	+	844	47	563	513	321
chr1	31883568	31883577	W_Nkx2_9_3082_1_secondary	-	998	42	449	415	300
chr1	32040410	32040415	H_SMAD4_si	-	1000	31	397	366	367
chr1	32041287	32041297	T_CEBPG_full_01	+	884	46	536	511	341
chr1	32041287	32041297	T_CEBPG_full_01	-	878	47	543	517	356
chr1	32041287	32041296	T_CEBPE_dbd_01	-	909	49	589	564	436
chr1	32041287	32041296	T_CEBPD_dbd_01	-	883	49	589	558	431
chr1	32041287	32041296	T_CEBPB_full_01	-	893	49	589	560	458
chr1	32041288	32041297	T_CEBPE_dbd_01	+	935	48	566	547	377
chr1	32041288	32041297	T_CEBPD_dbd_01	+	907	48	566	541	385
chr1	32041288	32041297	T_CEBPB_full_01	+	910	48	566	542	387
chr1	32041288	32041297	J_Cebpa	+	983	50	596	580	338
chr1	32150070	32150077	B_Hdx_3845_3	-	937	42	484	463	358
chr1	32168400	32168410	L_NFATC1_NFATC1_02	-	828	50	583	540	380
chr1	32181694	32181700	T_FIGLA_dbd_01	+	1000	33	416	391	316
chr1	32181694	32181700	R_SNAI1_3_p2	-	1000	35	436	408	305
chr1	32181694	32181700	B_Tcfe2a_primary	-	1000	35	436	407	319
chr1	32181700	32181709	T_NHLH1_full_01	-	820	33	395	353	366
chr1	32201644	32201657	W_Carf_01	-	951	38	430	395	340
chr1	32203487	32203497	B_Zscan4_primary	-	860	33	410	381	312
chr1	32237031	32237039	V_BACH2_01	+	833	43	440	419	351
chr1	32237031	32237040	H_FOSB_f1	+	888	42	428	407	353
chr1	32237032	32237039	H_JUND_f1	+	868	41	412	398	315
chr1	32375390	32375397	T_TEAD4_dbd_01	+	924	44	513	475	322
chr1	32399464	32399475	T_IRF5_full_01	+	906	33	316	293	316
chr1	32645562	32645570	W_USF1_01	+	824	36	485	423	305
chr1	32645562	32645572	T_USF1_dbd_01	+	954	39	509	491	305
chr1	32645562	32645572	T_USF1_dbd_01	-	951	39	509	490	303
chr1	32645562	32645570	R_bHLH_family_p2	+	940	39	509	487	329
chr1	32645563	32645571	W_Mycn_01	+	997	40	524	510	348
chr1	32645564	32645572	R_bHLH_family_p2	-	947	39	509	486	320
chr1	32645564	32645571	J_Myc	+	1000	40	524	512	348
chr1	32655469	32655479	L_TFEB_TFEB_01	+	871	39	408	371	322
chr1	32655469	32655479	L_TFEB_TFEB_01	-	871	39	408	371	322
chr1	32707548	32707558	B_Mafb_primary	+	839	28	305	269	302
chr1	32720430	32720436	B_Sox11_secondary	-	887	24	305	278	301
chr1	32742503	32742509	J_NFATC2	+	925	37	429	402	339
chr1	32742503	32742509	B_Sfpi1_primary	-	831	33	415	371	310
chr1	32742504	32742511	L_NFATC1_01	-	910	33	415	382	340
chr1	32805396	32805405	R_RBPJ_p2	-	882	41	473	426	333
chr1	32822846	32822856	H_RELB_si	-	888	50	600	550	336
chr1	32823023	32823028	T_MEIS3_dbd_01	-	819	47	507	467	314
chr1	32930180	32930190	T_MYF6_full_01	+	827	36	413	358	301
chr1	33191512	33191520	W_Smad1_01	-	838	39	445	393	349
chr1	33215417	33215424	V_KLF15_Q2	-	940	41	550	508	321
chr1	33226172	33226182	T_SP8_dbd_01	-	901	35	374	348	309
chr1	33226173	33226183	W_Klf4_01	-	844	29	331	305	303
chr1	33226174	33226182	W_Klf8_01	-	888	32	387	352	300
chr1	33285223	33285233	T_USF1_dbd_01	+	869	31	330	299	339
chr1	33285223	33285233	T_USF1_dbd_01	-	876	31	330	299	339
chr1	33285224	33285232	T_BHLHB3_full_01	+	813	31	330	287	336
chr1	33285224	33285232	T_BHLHB3_full_01	-	809	31	330	289	340
chr1	33285225	33285231	T_SNAI2_dbd_01	+	896	36	387	362	348
chr1	33285225	33285231	T_MNT_dbd_01	+	836	31	330	291	318
chr1	33285225	33285231	T_MNT_dbd_01	-	826	31	330	288	312
chr1	33285225	33285231	T_MLXIPL_full_01	+	844	31	330	293	322
chr1	33285225	33285231	T_MLXIPL_full_01	-	842	31	330	292	320
chr1	33285225	33285231	T_MAX_dbd_02	+	838	31	330	291	321
chr1	33285225	33285231	T_MAX_dbd_02	-	853	31	330	295	331
chr1	33285225	33285231	T_CLOCK_dbd_01	+	866	31	330	298	318
chr1	33285225	33285231	T_CLOCK_dbd_01	-	849	31	330	294	309
chr1	33285225	33285233	R_bHLH_family_p2	-	866	31	330	293	323
chr1	33285225	33285231	J_Arnt	+	812	31	330	285	328
chr1	33285225	33285231	J_Arnt	-	812	31	330	285	328
chr1	33349746	33349760	T_FOXO6_dbd_03	-	881	32	338	309	339
chr1	33430601	33430610	T_YY2_full_02	+	950	45	516	459	367
chr1	33501850	33501856	T_SNAI2_dbd_01	+	880	46	519	476	312
chr1	33501850	33501856	T_FIGLA_dbd_01	-	891	44	527	483	335
chr1	33501850	33501856	B_Tcfe2a_primary	+	922	45	528	493	321
chr1	33604517	33604529	V_PR_02	-	949	33	345	316	311
chr1	33638923	33638930	T_TCF4_dbd_01	+	836	38	456	409	300
chr1	33638923	33638930	T_ID4_dbd_01	+	849	38	456	408	311
chr1	33733823	33733832	T_FLI1_full_01	+	869	31	321	288	316
chr1	33733823	33733832	T_ETV2_dbd_01	+	903	32	329	301	311
chr1	33733823	33733832	T_ERF_dbd_01	+	878	31	321	288	302
chr1	33733823	33733832	B_Gm4881_01	-	867	30	314	280	301
chr1	33733823	33733832	B_Etv3_01	-	864	30	314	280	300
chr1	33735338	33735346	W_Klf8_01	-	906	41	471	427	329
chr1	33758637	33758643	V_FXR_Q2	-	932	36	362	339	300
chr1	34002823	34002829	T_FIGLA_dbd_01	+	1000	42	497	459	318
chr1	34121556	34121564	V_P53_02	+	914	48	545	507	306
chr1	34167455	34167460	V_TCF11_01	+	887	41	438	409	326
chr1	34180845	34180855	J_RORA_1	+	963	44	467	432	309
chr1	34234193	34234199	H_RUNX2_f1	+	803	45	500	438	316
chr1	34234197	34234215	W_ETS_ETS_03	-	850	28	370	328	316
chr1	34234207	34234215	V_ZABC1_01	-	912	40	454	426	310
chr1	34234208	34234215	L_NFATC1_01	+	834	41	473	422	304
chr1	34234210	34234216	B_Sfpi1_primary	+	1000	42	507	472	396
chr1	34365710	34365727	Genomatix	+	804	36	395	362	306
chr1	34379885	34379893	Genomatix	+	942	35	370	329	311
chr1	34421598	34421608	J_Stat3	-	959	34	392	352	325
chr1	34446889	34446901	J_Myf	-	885	41	474	436	300
chr1	34499591	34499599	W_Nr5a2_02	-	954	40	481	451	342
chr1	34499591	34499602	T_Esrra_dbd_05	+	891	36	422	398	309
chr1	34507857	34507864	B_Smad3_primary	-	1000	44	545	526	454
chr1	34507875	34507881	T_NFIA_full_02	+	833	47	576	520	334
chr1	34507876	34507892	W_FOX_Rel_01	+	921	46	557	516	436
chr1	34507876	34507886	B_Duxl_1286_2	+	857	40	526	467	345
chr1	34507877	34507890	W_FOX_Homeo_09	+	876	39	498	450	369
chr1	34507878	34507888	T_LEF1_dbd_01	+	801	40	503	431	302
chr1	34507878	34507885	B_Hdx_3845_3	+	913	43	544	507	320
chr1	34507880	34507892	W_HMG_Homeo_02	+	901	41	512	471	375
chr1	34507881	34507896	W_Homeo_Homeo_20	+	807	46	577	534	453
chr1	34530768	34530780	V_PR_02	+	807	32	355	319	320
chr1	34539362	34539371	W_Nkx2_9_3082_1_secondary	+	867	35	424	391	376
chr1	34590088	34590095	B_Nr2f2_secondary	+	964	43	507	480	330
chr1	34594434	34594444	J_RORA_1	+	985	41	476	445	343
chr1	34668150	34668159	T_FLI1_full_01	-	827	32	365	321	333
chr1	34668150	34668158	T_FEV_dbd_01	-	802	34	394	342	308
chr1	34668150	34668159	T_ERF_dbd_01	-	844	32	365	323	325
chr1	34668150	34668160	T_EHF_full_01	-	801	29	344	297	317
chr1	34668150	34668159	B_Gm4881_01	+	819	31	346	304	308
chr1	34668150	34668158	B_Etv4_01	+	806	33	375	328	309
chr1	34668150	34668159	B_Etv3_01	+	820	31	346	306	304
chr1	34668150	34668158	B_Elk4_01	+	810	34	394	344	311
chr1	34670339	34670344	V_TCF11_01	-	1000	39	444	422	432
chr1	34795849	34795855	J_NFATC2	+	1000	46	522	491	304
chr1	34806091	34806096	V_TCF11_01	-	1000	51	584	564	1000
chr1	34881470	34881481	T_IRF5_full_01	+	880	32	362	323	328
chr1	34935632	34935638	W_Esr1_01	-	830	53	624	601	331
chr1	34935632	34935640	T_ESRRG_full_03	-	852	53	624	591	358
chr1	34935632	34935640	B_Esrra_primary	-	850	52	605	563	325
chr1	34948483	34948492	H_ATF5_si	+	976	47	566	522	372
chr1	35293064	35293071	B_Zbtb3_primary	+	1000	35	382	357	329
chr1	35341132	35341141	J_Cebpa	-	936	37	429	400	302
chr1	35382900	35382907	B_Rxra_primary	-	888	30	335	300	303
chr1	35382914	35382922	T_Atoh1_dbd_01	-	844	28	305	271	307
chr1	35394298	35394307	R_RBPJ_p2	-	812	42	469	438	308
chr1	35394301	35394310	T_TBX20_full_01	-	804	41	474	413	316
chr1	35394301	35394310	B_Eomes_primary	-	809	42	486	426	324
chr1	35394302	35394310	T_TBX21_dbd_02	-	855	41	474	429	313
chr1	35394302	35394310	T_TBX1_dbd_03	-	844	41	474	426	326
chr1	35394302	35394310	T_MGA_dbd_01	-	893	45	508	470	362
chr1	35448388	35448396	B_Crx_3485_1	-	934	32	340	319	389
chr1	35734968	35734979	J_T	+	817	37	426	372	320
chr1	35734970	35734979	W_Tbx2_01	+	911	37	426	399	303
chr1	35734970	35734978	B_Esrra_secondary	+	843	39	463	410	302
chr1	35735545	35735555	L_NFATC1_NFATC1_02	+	821	43	544	502	328
chr1	35736492	35736502	B_Barhl2_3868_1	+	807	37	478	443	407
chr1	35736493	35736501	J_SOX9	+	932	42	491	437	355
chr1	35736493	35736499	B_Sox8_primary	-	1000	45	528	482	330
chr1	35736493	35736499	B_Sox30_primary	+	1000	45	528	474	329
chr1	35736493	35736499	B_Sox18_primary	-	1000	44	516	467	313
chr1	35736493	35736500	B_Sox17_primary	+	946	44	516	485	382
chr1	35736493	35736502	B_Hmx3_3490_2	+	840	39	502	482	483
chr1	35736493	35736502	B_Hmx2_3424_3	+	855	39	502	482	456
chr1	35736493	35736503	B_Barx1_2877_1	+	814	43	515	487	333
chr1	35736493	35736503	B_Barx1_2877_1	-	814	43	515	487	333
chr1	35736494	35736500	B_Sox4_secondary	-	894	41	511	468	410
chr1	35736494	35736500	B_Sox11_secondary	-	879	41	511	468	342
chr1	35736494	35736502	B_Hoxb8_3780_2	+	835	40	510	486	424
chr1	35736494	35736502	B_Hmx1_3423_1	+	827	39	502	479	424
chr1	35736495	35736501	T_SHOX_dbd_01	+	851	40	510	492	304
chr1	35736495	35736501	T_EN1_full_01	+	891	40	510	491	303
chr1	35736495	35736501	B_Bsx_3483_2	+	800	42	523	502	304
chr1	35736495	35736501	B_Bsx_3483_2	-	800	42	523	502	304
chr1	35736509	35736517	B_Sox1_primary	+	800	38	502	467	327
chr1	35736827	35736835	T_HSFY2_dbd_02	-	844	37	427	380	317
chr1	35938199	35938205	T_ZBTB7C_full_01	-	903	29	330	307	301
chr1	35938199	35938206	T_RUNX3_full_01	-	846	28	316	279	313
chr1	35938199	35938206	T_RUNX2_dbd_03	-	860	29	330	295	342
chr1	36085990	36086001	W_Prdm11_01	+	817	31	371	323	302
chr1	36309270	36309278	B_Nkx2_3_3435_1	+	903	33	338	313	336
chr1	36309270	36309278	B_Nkx2_3_3435_1	-	903	33	338	313	336
chr1	36315319	36315335	T_VDR_full_01	-	807	27	312	282	318
chr1	36472427	36472443	W_Homeo_Homeo_23	+	863	34	401	361	306
chr1	36475912	36475920	B_Foxj3_primary	+	871	28	302	274	304
chr1	36589320	36589328	T_TBX21_dbd_02	+	866	39	465	427	373
chr1	36589320	36589329	T_TBX20_full_01	+	805	38	440	388	329
chr1	36589320	36589328	T_TBX1_dbd_03	+	851	38	440	402	352
chr1	36589320	36589329	B_Eomes_primary	+	832	40	480	424	382
chr1	36692354	36692361	H_PBX3_f2	+	1000	39	441	415	309
chr1	36694438	36694447	B_Cdx2_4272_1	+	867	32	323	292	328
chr1	36694439	36694448	B_Hoxa10_2318_1	+	864	32	323	289	305
chr1	37034113	37034118	J_Arnt_Ahr	-	822	37	436	382	350
chr1	37039782	37039789	V_IK_Q5	+	957	44	510	469	338
chr1	37046428	37046438	T_Tcf7_dbd_01	-	871	47	552	499	322
chr1	37046428	37046438	T_LEF1_dbd_01	-	875	47	552	501	336
chr1	37067813	37067823	B_Tcfap2b_primary	+	842	44	567	506	373
chr1	37090445	37090454	B_Rax_3443_1	+	980	50	614	605	344
chr1	37090445	37090454	B_Prrx2_3072_1	+	957	50	614	595	353
chr1	37090445	37090454	B_Gbx2_3110_1	+	921	50	614	579	313
chr1	37090445	37090453	B_Gbx1_2883_2	+	949	50	614	591	339
chr1	37090445	37090453	B_Gbx1_2883_2	-	949	50	614	591	339
chr1	37090445	37090454	B_Evx2_2645_3	-	901	50	614	572	311
chr1	37108544	37108559	J_ESR2	-	812	31	389	351	330
chr1	37130319	37130324	J_ZEB1	+	807	46	554	489	320
chr1	37132783	37132791	B_Sox4_primary	+	970	50	593	555	383
chr1	37132783	37132790	B_Sox15_primary	+	839	50	569	505	325
chr1	37132783	37132789	B_Sox12_primary	-	895	50	569	521	324
chr1	37132783	37132791	B_Sox11_primary	+	964	48	556	523	343
chr1	37236162	37236171	B_Lhx8_2247_2	+	921	54	624	583	365
chr1	37236162	37236171	B_Evx2_2645_3	-	891	54	624	570	308
chr1	37254246	37254255	B_Cdx1_2245_1	-	822	38	426	388	313
chr1	37291029	37291039	L_NFATC1_NFATC1_02	+	994	41	426	402	330
chr1	37291029	37291039	L_NFATC1_NFATC1_02	-	995	40	404	386	307
chr1	37311515	37311525	J_RORA_1	+	916	47	555	519	367
chr1	37311517	37311525	W_Rorb_01	+	904	47	555	517	326
chr1	37311517	37311525	B_Esrra_secondary	+	808	47	555	483	313
chr1	37311518	37311525	W_Nr2f1_01	+	913	47	555	520	313
chr1	37311518	37311525	B_Rxra_primary	-	900	47	555	515	320
chr1	37311518	37311526	B_Hnf4a_primary	+	862	46	550	495	313
chr1	37311519	37311525	W_Esr1_01	+	962	48	564	546	348
chr1	37311519	37311525	V_FXR_Q2	+	932	48	580	549	327
chr1	37311519	37311525	H_RARB_f1	+	921	47	555	524	322
chr1	37311519	37311525	H_PPARA_f1	+	915	47	555	521	319
chr1	37311519	37311525	H_NR1I2_si	+	880	49	581	530	330
chr1	37311521	37311526	V_TCF11_01	+	905	49	588	554	399
chr1	37329654	37329669	W_ETS_Homeo_10	-	802	44	521	445	332
chr1	37329658	37329667	W_STAT1_01	+	861	44	547	484	312
chr1	37329658	37329668	J_Stat3	+	947	47	568	539	424
chr1	37329659	37329669	B_Elf5_01	+	885	47	568	520	342
chr1	37329661	37329676	W_ETS_Homeo_04	-	822	46	548	476	372
chr1	37329661	37329669	B_Etv6_01	-	873	46	548	492	354
chr1	37329662	37329674	W_ETS_Runt_02	+	837	46	548	483	314
chr1	37329662	37329674	W_ETS_NR_05	+	868	46	548	495	360
chr1	37345931	37345939	T_TBX4_dbd_01	+	830	39	475	439	338
chr1	37460615	37460627	V_COUP_01	+	947	34	391	359	308
chr1	37460615	37460627	J_NR2F1	+	947	34	391	359	308
chr1	37492694	37492702	W_Rarg_01	+	883	45	553	502	328
chr1	37492694	37492705	V_T3R_01	+	826	45	553	491	316
chr1	37492694	37492702	B_Rara_primary	+	922	46	555	520	376
chr1	37492694	37492702	B_Nr2f2_primary	+	916	45	553	516	354
chr1	37492696	37492702	V_PXR_RXR_01	+	932	47	565	535	313
chr1	37492696	37492702	H_NR1I2_si	+	951	47	565	543	322
chr1	37496182	37496192	W_USF2_01	+	818	49	553	480	331
chr1	37524577	37524582	H_SMAD4_si	+	846	49	551	491	331
chr1	37559876	37559885	B_Pou3f3_3235_2	-	821	46	522	469	302
chr1	37609606	37609627	V_NRSF_01	+	895	48	541	484	1000
chr1	37635721	37635728	W_Sox2_01	-	816	48	544	510	310
chr1	37639273	37639281	B_Sox1_primary	+	840	47	528	468	307
chr1	37657491	37657496	V_TCF11_01	+	1000	41	454	425	318
chr1	37776310	37776315	J_Arnt_Ahr	-	822	36	429	382	304
chr1	37776312	37776317	J_Arnt_Ahr	-	822	38	473	409	355
chr1	37783715	37783727	W_NR_NR_01	-	842	32	411	364	370
chr1	37797478	37797490	W_ETS_Homeo_12	-	857	34	344	319	301
chr1	37797931	37797939	H_KAISO_f1	-	990	39	385	376	317
chr1	37852356	37852366	W_USF2_01	+	810	39	441	385	439
chr1	37852356	37852361	V_TCF11_01	+	887	44	503	463	441
chr1	37862259	37862265	H_RARB_f1	-	813	42	470	436	308
chr1	37913280	37913285	J_Arnt_Ahr	-	814	39	450	403	352
chr1	37914855	37914862	V_IK_Q5	-	929	45	524	492	421
chr1	37914855	37914867	J_INSM1	-	801	34	415	361	303
chr1	37942462	37942470	B_Esrra_secondary	-	826	44	529	463	310
chr1	37945195	37945203	T_TBX4_dbd_01	-	834	52	595	524	380
chr1	37945196	37945204	W_Nr2e1_01	+	848	50	558	498	347
chr1	37945196	37945205	W_Nkx2_9_3082_1_secondary	+	832	51	566	499	316
chr1	37945197	37945204	B_Bapx1_2343_1	+	811	51	566	491	308
chr1	38030286	38030296	T_NEUROG2_full_01	-	852	32	397	350	317
chr1	38030290	38030302	W_Foxj2_01	-	870	37	433	394	327
chr1	38030290	38030299	J_Foxq1	+	926	38	445	421	333
chr1	38030291	38030301	B_Foxk1_primary	-	855	37	433	390	311
chr1	38030292	38030299	T_FOXP3_dbd_01	-	902	45	527	488	351
chr1	38030292	38030299	T_FOXO6_dbd_02	-	902	41	493	459	376
chr1	38030292	38030299	T_FOXO4_dbd_02	-	906	44	498	466	353
chr1	38030292	38030299	T_FOXO1_dbd_01	-	937	41	493	470	348
chr1	38030292	38030299	T_FOXL1_full_01	-	955	44	498	481	343
chr1	38030292	38030299	T_FOXI1_full_01	-	882	44	498	458	366
chr1	38030292	38030299	T_FOXD2_dbd_02	-	927	44	498	472	304
chr1	38030292	38030300	J_FOXF2	-	925	44	498	472	399
chr1	38030292	38030299	J_FOXD1	-	918	45	527	493	430
chr1	38187134	38187140	V_FXR_Q2	+	1000	27	304	294	363
chr1	38201172	38201180	W_Sp1_01	-	882	43	512	474	305
chr1	38201173	38201183	W_Klf4_01	-	905	43	476	444	391
chr1	38201173	38201183	T_SP1_dbd_01	-	1000	46	550	534	383
chr1	38201174	38201183	B_Klf7_primary	-	988	46	529	510	364
chr1	38268185	38268191	B_Sox4_secondary	+	872	36	359	328	355
chr1	38268185	38268191	B_Sox11_secondary	+	887	36	359	331	304
chr1	38268190	38268196	V_IK1_01	+	1000	44	474	446	408
chr1	38383972	38383980	B_Myb_secondary	+	814	48	568	495	354
chr1	38411623	38411633	T_ESRRB_dbd_01	-	834	37	385	350	385
chr1	38411624	38411632	B_Esrra_primary	-	878	38	415	385	391
chr1	38471278	38471291	T_SP4_full_01	+	906	31	412	385	347
chr1	38471279	38471290	T_Klf12_dbd_01	+	873	31	412	375	323
chr1	38471280	38471291	T_KLF14_dbd_01	+	896	33	426	392	353
chr1	38472973	38472979	R_SNAI1_3_p2	+	1000	34	378	351	314
chr1	38472973	38472979	Genomatix	-	1000	34	378	357	323
chr1	38472973	38472979	B_Tcfe2a_primary	+	1000	34	378	346	319
chr1	38477042	38477048	H_CREB1_f1	+	822	44	482	422	303
chr1	38498491	38498500	T_FOXO4_dbd_03	-	965	31	314	295	404
chr1	38506113	38506118	T_NKX2_8_dbd_01	-	840	46	562	498	341
chr1	38529305	38529311	V_PXR_RXR_01	-	904	42	412	377	311
chr1	38529305	38529311	H_NR1I2_si	-	929	42	412	387	332
chr1	38529404	38529412	W_Zkscan5_01	+	871	39	350	335	317
chr1	38673908	38673920	V_ZID_01	-	854	34	379	338	312
chr1	38707746	38707755	L_ETS2_01	+	869	36	404	358	308
chr1	38734843	38734848	V_TCF11_01	-	887	45	541	521	345
chr1	38795066	38795074	V_P53_02	+	842	34	377	338	362
chr1	38979282	38979290	W_FOSL2_01	+	805	32	385	349	309
chr1	38979282	38979290	V_BACH2_01	-	924	31	370	346	339
chr1	38979282	38979289	V_AP1_C	-	863	33	396	368	312
chr1	38979282	38979289	H_JUND_f1	-	868	31	370	349	348
chr1	38979282	38979289	H_FOSL1_f2	+	830	34	405	377	329
chr1	38979282	38979289	H_FOSL1_f2	-	909	32	385	361	304
chr1	38988935	38988943	W_Nr2f6_secondary_01	-	893	49	589	542	306
chr1	38988935	38988943	B_Esrra_secondary	-	907	48	580	540	337
chr1	39073542	39073550	W_FOSL2_01	-	818	53	620	535	341
chr1	39073543	39073550	H_FOSL1_f2	-	814	53	620	536	315
chr1	39073551	39073559	W_Nr2e1_01	+	896	52	591	542	345
chr1	39073552	39073560	W_BATF_01	+	817	53	620	539	313
chr1	39073552	39073560	V_BACH2_01	-	826	53	620	541	317
chr1	39073552	39073562	R_NFE2L2_p2	-	802	52	598	525	340
chr1	39073552	39073559	H_JUND_f1	-	847	53	620	552	334
chr1	39073552	39073559	H_FOSL1_f2	+	851	53	620	556	317
chr1	39137808	39137814	H_NR1I2_si	+	942	40	502	479	304
chr1	39212706	39212714	T_HSFY2_dbd_02	-	843	52	619	547	428
chr1	39212707	39212715	B_Tcf7l2_primary	-	884	50	612	560	333
chr1	39215082	39215090	J_FOXF2	+	874	35	410	366	307
chr1	39215083	39215090	T_FOXP3_dbd_01	+	919	36	440	402	302
chr1	39215083	39215090	J_FOXD1	+	891	36	440	384	328
chr1	39215083	39215091	B_Foxj3_primary	+	864	38	450	401	362
chr1	39291325	39291334	W_Junb_01	+	921	41	460	437	300
chr1	39299987	39299995	T_TBX4_dbd_01	+	920	44	509	462	439
chr1	39457646	39457654	B_Mtf1_primary	-	806	48	587	536	332
chr1	39494148	39494155	B_Sox5_primary	-	976	37	412	381	311
chr1	39494148	39494155	B_Sox15_primary	-	975	37	412	383	316
chr1	39494149	39494155	B_Sox8_primary	+	1000	38	441	416	329
chr1	39494149	39494155	B_Sox30_primary	-	1000	38	431	405	318
chr1	39494149	39494154	B_Sox21_secondary	+	1000	39	450	420	322
chr1	39494149	39494155	B_Sox18_primary	+	1000	39	450	421	346
chr1	39494149	39494154	B_Sox14_secondary	-	1000	39	450	419	321
chr1	39494166	39494176	V_IRF_Q6_01	-	884	39	491	440	311
chr1	39634608	39634615	T_FOXD2_dbd_02	-	852	31	409	363	311
chr1	39726813	39726826	W_ETS_ETS_04	+	993	28	323	303	322
chr1	39738776	39738785	B_Hbp1_primary	+	903	29	408	372	342
chr1	39872111	39872124	T_HSF4_dbd_01	+	878	32	384	349	346
chr1	39892382	39892388	Genomatix	-	1000	44	506	492	308
chr1	39892383	39892393	T_TEF_dbd_01	-	831	42	444	396	319
chr1	39892383	39892392	T_DBP_full_01	+	896	43	452	420	319
chr1	39892384	39892393	T_DBP_full_01	-	881	43	452	416	316
chr1	39897912	39897921	T_HOXD13_dbd_02	+	936	42	480	437	358
chr1	39897912	39897921	T_HOXC13_dbd_02	+	934	42	480	436	356
chr1	39897912	39897920	T_HOXB13_dbd_02	+	938	44	509	463	349
chr1	39904144	39904151	T_FOXD2_dbd_02	+	803	43	521	466	303
chr1	39929495	39929507	T_TGIF2_dbd_01	-	862	35	415	364	313
chr1	39929495	39929507	T_PKNOX1_dbd_01	+	832	35	415	363	318
chr1	39929495	39929507	T_Meis3_dbd_04	+	869	35	390	349	314
chr1	39929495	39929507	T_MEIS3_dbd_02	+	872	37	412	369	334
chr1	39929495	39929507	T_MEIS3_dbd_02	-	867	38	440	390	380
chr1	39929496	39929507	L_MEIS2_MEIS2_01	+	879	38	443	392	348
chr1	39945747	39945755	V_HSF2_01	-	830	47	554	484	311
chr1	39945747	39945755	V_HSF1_01	-	809	48	567	488	300
chr1	39985342	39985352	T_ESRRB_dbd_01	-	873	32	428	387	316
chr1	40229144	40229150	H_MAF_f1	+	1000	33	419	384	335
chr1	40232146	40232158	W_NR_NR_01	+	844	33	391	358	355
chr1	40232146	40232152	W_Esr1_01	+	808	37	465	442	313
chr1	40232146	40232152	H_RARB_f1	+	813	36	461	438	321
chr1	40232185	40232193	W_Rarg_01	+	1000	35	426	411	317
chr1	40232185	40232193	W_RXRA_01	-	1000	37	461	445	337
chr1	40232185	40232193	T_ESRRG_full_03	+	966	36	445	426	312
chr1	40232185	40232193	B_Rara_primary	+	1000	36	446	431	352
chr1	40232185	40232193	B_Nr2f2_primary	+	1000	36	446	430	340
chr1	40232185	40232193	B_Esrra_primary	+	938	36	445	418	319
chr1	40232186	40232193	H_NR4A1_f1	+	1000	37	458	444	306
chr1	40232264	40232273	W_Nr4a2_01	-	826	40	481	421	317
chr1	40232265	40232278	W_NR2C2_secondary_01	+	874	34	396	357	340
chr1	40232265	40232277	V_PPARG_03	-	870	31	402	361	308
chr1	40232265	40232279	T_Rxrb_dbd_02	-	852	33	383	336	362
chr1	40232265	40232279	T_RXRG_full_01	-	816	27	359	313	306
chr1	40232265	40232279	T_RXRB_dbd_01	-	843	33	383	335	328
chr1	40232265	40232279	T_RXRA_dbd_01	-	861	33	383	341	322
chr1	40232265	40232279	T_Nr2f6_dbd_04	-	841	33	383	344	390
chr1	40232265	40232278	T_NR2F1_dbd_01	-	853	33	383	344	331
chr1	40232271	40232276	V_TCF11_01	-	887	42	511	469	348
chr1	40232272	40232280	W_Rorb_01	-	894	35	456	430	326
chr1	40232272	40232280	W_Rarg_01	-	811	37	448	410	343
chr1	40232272	40232285	W_Homeo_NR_13	-	816	33	389	344	308
chr1	40232272	40232278	W_Esr1_01	-	962	43	535	504	389
chr1	40232272	40232278	V_PXR_Q2	-	992	43	535	513	340
chr1	40232272	40232278	V_PPARG_Q6	-	933	43	535	524	331
chr1	40232272	40232286	V_PNR_01	-	800	37	407	377	341
chr1	40232272	40232278	V_FXR_Q2	-	932	43	535	514	380
chr1	40232272	40232282	J_RORA_1	-	860	34	444	415	321
chr1	40232272	40232278	H_RARB_f1	-	921	43	535	505	416
chr1	40232272	40232278	H_PPARA_f1	-	915	36	468	453	326
chr1	40232272	40232280	B_Rara_primary	-	815	37	448	411	346
chr1	40232272	40232280	B_Nr2f2_primary	-	854	38	460	423	358
chr1	40232276	40232287	V_T3R_01	-	861	39	459	404	354
chr1	40232277	40232288	V_VJUN_01	+	822	29	361	318	339
chr1	40232277	40232288	T_CREB3_full_01	-	832	37	441	392	398
chr1	40232278	40232289	V_VJUN_01	-	837	29	361	324	352
chr1	40232278	40232288	T_JDP2_full_02	+	819	40	463	419	502
chr1	40232278	40232288	T_JDP2_full_02	-	887	36	422	370	436
chr1	40232278	40232288	T_Creb5_dbd_01	+	820	40	463	419	442
chr1	40232278	40232288	T_Creb5_dbd_01	-	877	36	418	365	385
chr1	40232278	40232289	T_CREB3_full_01	+	885	38	453	417	434
chr1	40232278	40232288	T_ATF7_dbd_01	+	829	35	411	368	401
chr1	40232278	40232288	T_ATF7_dbd_01	-	853	36	418	369	401
chr1	40232278	40232287	B_Jundm2_primary	-	882	39	451	419	442
chr1	40232278	40232287	B_Atf1_primary	+	872	37	441	406	421
chr1	40232279	40232287	V_CREBP1CJUN_01	+	891	39	472	436	451
chr1	40232279	40232287	V_CREBP1CJUN_01	-	842	40	463	417	418
chr1	40232279	40232289	T_XBP1_dbd_01	-	851	36	431	384	404
chr1	40232279	40232287	H_CREM_f1	+	875	40	463	427	416
chr1	40232279	40232287	H_CREM_f1	-	932	41	525	490	492
chr1	40232279	40232288	B_Jundm2_primary	+	902	39	460	422	452
chr1	40232279	40232288	B_Atf1_primary	-	875	38	453	415	440
chr1	40232281	40232287	H_CREB1_f1	-	876	40	463	427	313
chr1	40232296	40232304	V_MYOD_Q6	-	862	40	470	421	333
chr1	40232296	40232307	Genomatix	-	912	40	470	421	332
chr1	40232298	40232304	V_NEUROD_01	+	833	40	470	438	358
chr1	40232298	40232304	V_NEUROD_01	-	833	40	470	438	358
chr1	40232298	40232306	V_MYOD_Q6	+	809	40	470	448	389
chr1	40232298	40232304	H_MITF_f1	-	849	40	470	444	335
chr1	40232415	40232421	H_IKZF1_f1	+	830	39	480	438	319
chr1	40232475	40232480	H_SMAD4_si	-	846	36	450	402	311
chr1	40232505	40232512	V_DAX1_01	+	895	29	358	322	306
chr1	40232506	40232511	J_ZEB1	-	877	32	441	391	304
chr1	40232506	40232512	H_RARB_f1	+	1000	32	393	354	325
chr1	40234216	40234224	V_HSF2_01	+	867	29	348	318	354
chr1	40234216	40234224	V_HSF1_01	+	891	29	348	318	336
chr1	40252337	40252352	J_ESR2	+	920	33	387	371	367
chr1	40252338	40252352	H_ESR1_do	+	934	33	387	374	349
chr1	40291576	40291589	W_Homeo_NR_13	+	846	37	415	379	341
chr1	40368032	40368038	V_PXR_RXR_01	+	904	47	577	535	352
chr1	40423295	40423303	Genomatix	-	909	42	539	491	309
chr1	40423298	40423304	T_SNAI2_dbd_01	-	854	51	597	554	400
chr1	40423298	40423304	R_SNAI1_3_p2	-	833	51	597	545	343
chr1	40423298	40423304	Genomatix	+	897	51	597	565	401
chr1	40423298	40423304	B_Tcfe2a_primary	-	815	51	597	539	350
chr1	40438663	40438674	V_STAT5A_01	-	856	37	421	375	324
chr1	40513052	40513059	L_NFATC1_01	-	1000	53	624	615	338
chr1	40514428	40514434	J_Ddit3_Cebpa	-	1000	45	503	469	308
chr1	40541180	40541191	T_SPIC_full_01	-	926	42	426	392	344
chr1	40541298	40541306	V_MYOD_Q6	-	919	44	472	436	308
chr1	40723600	40723608	B_Erg_01	-	895	37	455	418	329
chr1	40723658	40723667	T_FLI1_full_01	+	895	39	446	409	320
chr1	40734336	40734344	W_Hoxb9_3413_1_secondary	+	810	33	426	373	372
chr1	40734336	40734344	T_HOXA10_dbd_01	+	850	39	477	429	310
chr1	40734336	40734344	B_Hoxd12_3481_1	+	801	33	426	371	367
chr1	40734336	40734344	B_Hoxc12_3480_1	+	817	34	428	378	348
chr1	40756439	40756446	B_Hdx_3845_3	-	1000	31	361	334	341
chr1	40855561	40855568	B_Pbx1_3203_1	-	898	47	549	485	398
chr1	40946791	40946800	T_CEBPE_dbd_01	+	829	34	350	318	380
chr1	40946791	40946800	T_CEBPD_dbd_01	+	811	33	336	299	383
chr1	40946791	40946800	T_CEBPB_full_01	+	842	33	336	297	355
chr1	41250350	41250360	S_BCL_disc3	-	957	44	469	442	311
chr1	41284457	41284465	B_Glis2_primary	-	800	23	304	266	322
chr1	41298841	41298848	W_Ascl1_01	-	860	44	463	421	359
chr1	41298841	41298848	T_TCF4_dbd_01	+	895	45	476	441	348
chr1	41298841	41298848	T_ID4_dbd_01	+	833	44	463	411	305
chr1	41298842	41298848	T_MESP1_dbd_01	+	865	46	506	457	376
chr1	41298842	41298848	T_FIGLA_dbd_01	+	892	46	506	465	452
chr1	41298842	41298848	R_SNAI1_3_p2	-	833	46	506	445	347
chr1	41298842	41298848	Genomatix	+	809	46	506	436	322
chr1	41298842	41298848	B_Tcfe2a_primary	-	869	46	506	456	380
chr1	41341561	41341570	W_Junb_01	+	863	45	492	440	304
chr1	41405611	41405619	W_Nkx2_4_3074_1_secondary	+	819	28	311	270	363
chr1	41405611	41405619	W_Nkx2_4_3074_1_secondary	-	819	28	311	270	363
chr1	41405611	41405619	B_Nkx2_3_3435_1	+	823	29	316	276	392
chr1	41405611	41405619	B_Nkx2_3_3435_1	-	823	29	316	276	392
chr1	41434499	41434509	W_E14_5_cortex_04	+	961	41	422	404	342
chr1	41434499	41434509	V_TAL1BETAITF2_01	+	944	42	438	414	352
chr1	41434499	41434509	Genomatix	+	940	40	426	402	330
chr1	41434499	41434510	Genomatix	+	927	41	430	399	351
chr1	41434501	41434509	B_Tcfe2a_secondary	+	972	42	466	451	337
chr1	41434542	41434558	W_Homeo_Homeo_19	-	842	42	490	434	322
chr1	41434576	41434584	W_FOSL2_01	+	843	42	450	430	388
chr1	41434576	41434584	W_BATF_01	+	830	39	444	420	386
chr1	41434576	41434583	V_AP1_C	+	851	45	485	462	420
chr1	41434576	41434583	H_FOSL1_f2	+	884	44	473	451	403
chr1	41437139	41437145	J_NFATC2	+	811	42	457	407	313
chr1	41447121	41447131	Genomatix	-	918	40	481	456	341
chr1	41579384	41579393	W_Dmrtc2_01	+	883	37	436	395	306
chr1	41716097	41716105	B_Pknox2_3077_2	-	801	38	430	388	349
chr1	41832257	41832272	J_Roaz	-	845	43	543	483	311
chr1	41832258	41832269	T_TFAP2A_dbd_03	+	1000	49	610	563	353
chr1	41835605	41835611	R_NFATC1_3_p2	+	809	40	483	413	335
chr1	41873649	41873658	T_Ascl2_dbd_01	+	907	41	458	416	325
chr1	41873650	41873657	W_Ascl1_01	-	955	42	474	428	320
chr1	41933126	41933132	H_RUNX2_f1	-	903	43	462	411	302
chr1	41967665	41967675	Genomatix	+	877	53	626	568	340
chr1	41990760	41990768	B_Hnf4a_primary	-	852	47	516	473	385
chr1	41990761	41990769	W_Nr2f6_secondary_01	-	814	45	503	439	311
chr1	41990761	41990768	W_Nr2f1_01	-	874	47	516	471	329
chr1	41990761	41990768	B_Rxra_primary	+	844	45	503	449	308
chr1	41990761	41990768	B_Nr2f2_secondary	-	837	47	516	459	306
chr1	41990761	41990769	B_Esrra_secondary	-	873	45	503	456	391
chr1	42201619	42201628	H_FOSB_f1	+	902	44	488	447	303
chr1	42201619	42201628	H_FOSB_f1	-	911	45	485	445	300
chr1	42318915	42318926	V_STAT5A_01	+	828	31	349	314	325
chr1	42426024	42426033	W_Nkx2_9_3082_1_secondary	-	904	38	482	437	375
chr1	42475235	42475245	V_STAT5B_01	+	936	32	443	416	312
chr1	42475236	42475246	V_STAT5B_01	-	933	31	437	411	318
chr1	42495814	42495819	J_Arnt_Ahr	-	822	39	436	381	315
chr1	42496054	42496061	L_NFATC1_01	+	910	43	488	450	344
chr1	42496056	42496062	J_NFATC2	-	925	43	488	458	302
chr1	42496483	42496489	V_PXR_RXR_01	+	803	46	526	470	338
chr1	42496483	42496489	H_NR1I2_si	+	836	42	499	458	312
chr1	42518517	42518529	T_FOXD2_dbd_01	-	853	45	539	480	388
chr1	42619463	42619471	W_Nr2f6_secondary_01	+	872	39	441	395	300
chr1	42619463	42619471	B_Esrra_secondary	+	954	44	454	421	390
chr1	42619780	42619788	V_P53_02	+	956	42	442	413	335
chr1	42631220	42631226	H_MAF_f1	-	860	45	514	461	335
chr1	42631223	42631231	W_Nhlh2_01	+	862	39	430	392	310
chr1	42631223	42631231	W_Nhlh2_01	-	862	39	430	392	310
chr1	42747777	42747788	B_Mafk_primary	+	821	30	386	333	327
chr1	42747781	42747789	W_Atf3_01	-	894	31	396	363	360
chr1	42747783	42747788	V_TCF11_01	-	1000	36	445	440	318
chr1	42807892	42807901	J_Cebpa	-	875	30	354	326	308
chr1	42926612	42926620	W_FOSL2_01	+	818	36	440	384	300
chr1	42928309	42928315	J_Ddit3_Cebpa	+	1000	48	570	532	320
chr1	43148899	43148910	Genomatix	-	806	42	451	399	334
chr1	43148900	43148910	P_CBF_CBF_02	+	846	44	475	418	353
chr1	43148900	43148910	P_CBF_CBF_02	-	846	44	475	418	353
chr1	43232904	43232915	Genomatix	-	816	40	482	421	360
chr1	43250954	43250963	T_ZNF740_full_01	-	816	40	413	366	322
chr1	43397549	43397555	V_FXR_Q2	-	865	29	328	299	376
chr1	43413938	43413953	T_RARA_full_01	-	888	33	388	346	339
chr1	43428520	43428527	H_KLF6_si	+	801	49	572	526	352
chr1	43518329	43518340	T_TCF7L1_full_01	-	882	37	413	371	347
chr1	43518330	43518340	T_Tcf7_dbd_01	-	904	38	421	386	343
chr1	43518330	43518340	T_LEF1_dbd_01	-	912	36	397	369	309
chr1	43689009	43689017	W_Smad1_01	+	1000	40	452	419	301
chr1	43704297	43704315	T_ESRRG_full_01	-	854	36	411	373	352
chr1	43704297	43704315	T_ESRRA_dbd_08	-	857	38	433	392	363
chr1	43738078	43738085	W_Nr2f1_01	+	1000	42	527	496	325
chr1	43738078	43738085	B_Nr2f2_secondary	+	983	42	527	490	304
chr1	43751574	43751590	Genomatix	+	886	49	570	524	412
chr1	43751575	43751587	V_COUP_01	-	867	46	549	499	349
chr1	43751575	43751587	J_NR2F1	-	867	46	549	499	342
chr1	43758662	43758670	P_AP1_NFAT1_01	+	887	37	396	367	326
chr1	43758673	43758682	T_ETS1_dbd_01	-	930	34	384	347	313
chr1	43758673	43758681	B_Etv5_01	+	950	33	389	346	315
chr1	43758673	43758681	B_Etv4_01	+	956	35	396	355	332
chr1	43758673	43758681	B_Etv1_01	-	946	35	396	355	338
chr1	43761808	43761814	H_MAF_f1	+	1000	40	478	454	334
chr1	43762605	43762611	B_Dmbx1_2277_1	-	850	37	453	427	301
chr1	43762605	43762613	B_Crx_3485_1	-	830	35	424	394	303
chr1	43780998	43781006	T_HSFY2_dbd_02	+	825	40	465	407	329
chr1	43781348	43781355	H_FOSL1_f2	-	813	36	455	393	312
chr1	43781351	43781369	W_HMG_HMG_02	+	828	37	464	405	387
chr1	43781352	43781369	W_HMG_Homeo_11	+	928	41	480	446	420
chr1	43781352	43781370	W_HMG_HMG_02	-	880	37	464	418	366
chr1	43814881	43814892	Genomatix	+	878	31	388	349	312
chr1	43832855	43832866	W_Srebf1_secondary_01	+	818	40	444	389	320
chr1	43832958	43832967	T_TBX20_full_01	-	808	30	377	326	368
chr1	43832959	43832967	T_TBX4_dbd_01	-	849	32	383	343	347
chr1	43832959	43832967	T_TBX21_dbd_02	-	866	30	377	339	388
chr1	43832959	43832967	T_TBX1_dbd_03	-	851	30	377	337	389
chr1	43832959	43832967	T_MGA_dbd_01	-	905	31	386	355	382
chr1	43870663	43870669	W_Esr1_01	+	962	33	408	375	341
chr1	43870663	43870669	V_FXR_Q2	+	932	35	411	388	337
chr1	43870663	43870669	H_RARB_f1	+	921	33	408	370	338
chr1	43870663	43870669	H_PPARA_f1	+	915	33	408	375	374
chr1	43974282	43974291	T_FOXO4_dbd_03	+	866	30	325	294	307
chr1	43980013	43980023	T_TFAP4_full_01	-	1000	38	430	389	303
chr1	43980015	43980021	V_NEUROD_01	+	1000	42	481	455	313
chr1	43980015	43980021	V_NEUROD_01	-	1000	42	481	455	313
chr1	44015957	44015962	V_TCF11_01	-	905	45	542	502	305
chr1	44015958	44015964	W_Esr1_01	-	962	45	544	518	314
chr1	44015958	44015964	V_FXR_Q2	-	932	50	589	554	363
chr1	44015958	44015964	H_RARB_f1	-	921	46	553	515	327
chr1	44015958	44015964	H_PPARA_f1	-	915	46	553	514	326
chr1	44024903	44024909	V_NEUROD_01	+	814	30	459	409	334
chr1	44024903	44024909	V_NEUROD_01	-	814	30	459	409	334
chr1	44025993	44026004	Genomatix	+	870	26	310	281	362
chr1	44025999	44026008	Genomatix	+	801	27	310	273	344
chr1	44036717	44036727	J_Stat3	+	806	48	556	512	348
chr1	44036718	44036727	R_RBPJ_p2	+	868	50	583	524	333
chr1	44086984	44086990	T_TFE3_dbd_01	+	807	33	357	333	428
chr1	44086984	44086990	H_MITF_f1	-	806	32	361	336	406
chr1	44086988	44086996	V_MYOD_Q6	-	889	26	305	277	310
chr1	44086988	44086999	Genomatix	-	807	25	300	270	301
chr1	44086990	44086996	W_E2F6_cofactor_01	+	832	27	309	287	356
chr1	44086990	44086996	W_E2F6_cofactor_01	-	838	27	309	287	356
chr1	44086990	44086996	V_NEUROD_01	+	856	27	314	288	322
chr1	44086990	44086996	V_NEUROD_01	-	856	27	314	288	322
chr1	44086990	44086998	V_MYOD_Q6	+	822	26	305	273	300
chr1	44086990	44086996	T_TFE3_dbd_01	-	901	30	332	310	379
chr1	44086990	44086996	T_MNT_dbd_01	+	840	27	309	284	408
chr1	44086990	44086996	T_MNT_dbd_01	-	830	27	309	285	414
chr1	44086990	44086996	T_MLXIPL_full_01	+	843	27	309	285	407
chr1	44086990	44086996	T_MLXIPL_full_01	-	846	27	309	286	409
chr1	44086990	44086996	T_MAX_dbd_02	+	843	27	309	287	416
chr1	44086990	44086996	T_MAX_dbd_02	-	859	27	309	286	416
chr1	44086990	44086996	T_HEY1_dbd_01	+	809	27	309	284	320
chr1	44086990	44086996	T_HEY1_dbd_01	-	815	27	309	283	319
chr1	44086990	44086996	T_CLOCK_dbd_01	+	870	27	309	287	403
chr1	44086990	44086996	T_CLOCK_dbd_01	-	863	27	309	288	403
chr1	44086990	44086996	J_Arnt	+	812	27	309	281	425
chr1	44086990	44086996	J_Arnt	-	812	27	309	282	441
chr1	44086990	44086996	H_MITF_f1	+	1000	29	329	302	323
chr1	44176065	44176071	R_NFATC1_3_p2	-	807	40	435	404	306
chr1	44249464	44249473	B_Gabpa_primary	-	826	37	488	422	305
chr1	44395306	44395315	T_TFAP2B_dbd_02	+	873	41	448	408	313
chr1	44395306	44395315	T_TFAP2A_dbd_04	+	852	40	432	391	302
chr1	44435570	44435580	H_NFYC_f1	+	876	50	591	542	426
chr1	44435571	44435580	J_NFYA	-	924	50	591	564	424
chr1	44435571	44435578	H_PBX3_f2	+	930	50	591	567	474
chr1	44435571	44435580	H_NFYB_f1	+	901	50	591	555	420
chr1	44435572	44435576	J_Gfi	-	1000	49	582	582	340
chr1	44480010	44480016	T_ZBTB7C_full_01	-	1000	44	541	512	317
chr1	44700807	44700816	B_Obox2_3438_2	-	960	36	387	363	319
chr1	44821370	44821380	T_SCRT1_dbd_01	+	869	45	529	482	315
chr1	44825785	44825799	V_PNR_01	-	892	39	405	367	320
chr1	44890662	44890676	W_Sox2_Pou5f1_01	+	849	47	539	480	364
chr1	45000756	45000761	V_TCF11_01	+	873	32	402	367	316
[truncated: 78,800 more rows]

## Sheet: example 2
All independently eroded binding sites for naked mole-rat and star-nosed mole
chrom	start	end	motif	stand	MATCH score	# of species	branch length	Bayesian branch length	PRISM confidence score
chr1	873367	873372	V_TCF11_01	+	883	44	490	463	347
chr1	875375	875383	W_Klf1_01	+	827	34	356	328	319
chr1	909126	909132	H_CREB1_f1	+	878	41	452	408	397
chr1	958594	958603	T_FLI1_full_01	-	870	42	502	458	399
chr1	958594	958603	T_Elk3_dbd_02	-	862	41	492	445	390
chr1	958594	958603	T_ETV2_dbd_01	-	856	41	494	448	374
chr1	958594	958603	T_ETS1_dbd_01	-	885	48	580	531	454
chr1	958594	958603	T_ERF_dbd_01	-	900	47	555	510	487
chr1	958594	958602	T_ELK4_dbd_01	-	851	43	526	478	374
chr1	958594	958602	T_ELK1_dbd_01	-	851	48	568	512	430
chr1	958594	958604	T_ELF4_full_01	-	823	39	455	401	331
chr1	958594	958604	T_ELF1_dbd_01	-	808	38	443	387	321
chr1	958594	958604	T_EHF_full_01	-	815	40	469	412	370
chr1	958594	958600	B_Sfpi1_primary	-	1000	51	599	582	479
chr1	958594	958603	B_Gm4881_01	+	855	42	502	453	392
chr1	958594	958603	B_Gabpa_primary	-	875	42	502	458	417
chr1	958594	958602	B_Etv6_01	+	873	49	568	515	471
chr1	958594	958602	B_Etv5_01	+	862	42	502	456	353
chr1	958594	958602	B_Etv4_01	+	854	43	526	476	369
chr1	958594	958603	B_Etv3_01	+	859	43	526	476	364
chr1	958594	958602	B_Etv1_01	-	870	43	526	479	381
chr1	958594	958602	B_Erg_01	+	883	42	502	464	362
chr1	958594	958602	B_Elk4_01	+	851	43	526	476	384
chr1	958594	958604	B_Elf5_01	-	884	48	564	519	435
chr1	958594	958602	B_Elf2_01	+	888	50	590	538	517
chr1	961037	961046	T_TFAP2A_dbd_04	+	872	36	370	337	303
chr1	967959	967964	V_TCF11_01	-	905	30	324	301	304
chr1	986305	986312	W_Foxj2_secondary_01	-	831	45	499	439	305
chr1	1115382	1115389	V_KLF15_Q2	-	945	46	496	461	349
chr1	1242678	1242684	V_FXR_Q2	+	932	44	484	464	325
chr1	1294225	1294231	H_RUNX2_f1	+	1000	41	485	434	366
chr1	1323074	1323080	T_ZBTB7C_full_01	+	1000	27	349	322	337
chr1	1369901	1369915	W_ETS_Rel_01	-	809	51	585	504	313
chr1	1369901	1369913	T_SPI1_full_01	-	820	51	585	514	410
chr1	1369902	1369913	W_ETS_HMG_05	-	873	51	585	531	343
chr1	1369902	1369915	W_ETS_FOX_05	-	829	51	585	511	384
chr1	1369907	1369915	B_Foxj3_primary	-	845	52	596	529	300
chr1	1567478	1567486	B_Pknox2_3077_2	+	809	28	377	324	321
chr1	1568789	1568797	T_ZBTB7A_dbd_01	-	823	30	375	325	338
chr1	1568901	1568909	W_Klf1_01	+	836	43	543	475	312
chr1	1568913	1568921	W_Dnajc21_01	+	876	41	496	448	306
chr1	1568917	1568925	W_Zfp202_01	+	828	44	555	478	379
chr1	1569027	1569033	V_NEUROD_01	+	824	38	487	441	350
chr1	1569027	1569033	V_NEUROD_01	-	824	38	487	441	350
chr1	1632136	1632144	W_Zfp202_01	+	828	36	508	437	330
chr1	1685328	1685334	H_IKZF1_f1	+	854	38	427	380	331
chr1	1693529	1693536	B_Smad3_primary	+	912	30	326	294	319
chr1	1718599	1718605	V_FXR_Q2	+	932	37	409	381	355
chr1	1861653	1861661	W_Atf3_01	-	1000	44	479	464	327
chr1	1870286	1870294	T_RHOXF1_full_01	-	874	44	477	437	343
chr1	1870307	1870313	J_Ddit3_Cebpa	-	870	50	552	499	328
chr1	1905322	1905328	H_IKZF1_f1	+	1000	32	405	362	441
chr1	1905329	1905335	T_HIC2_dbd_01	-	863	32	377	350	410
chr1	1920113	1920119	V_NEUROD_01	+	1000	36	442	412	422
chr1	1920113	1920119	V_NEUROD_01	-	1000	36	442	412	422
chr1	1920113	1920121	V_MYOD_Q6	+	990	29	360	341	316
chr1	1959198	1959204	V_PPARG_Q6	+	852	38	456	404	313
chr1	1960938	1960945	V_KLF15_Q2	+	948	44	501	450	356
chr1	1987878	1987887	W_Zfx_02	-	873	31	370	339	307
chr1	2244692	2244700	W_PPARGC1A_01	+	990	36	400	389	318
chr1	2332272	2332280	B_Tcfe2a_secondary	+	832	43	467	437	302
chr1	2411143	2411148	V_TCF11_01	-	882	42	498	464	364
chr1	2411844	2411851	V_SPZ1_01	+	936	33	384	361	321
chr1	2411845	2411853	B_Glis2_primary	-	832	24	334	300	353
chr1	2411941	2411951	T_SP1_dbd_01	-	801	32	367	332	306
chr1	2426760	2426766	V_FXR_Q2	+	932	42	450	414	362
chr1	2458308	2458314	T_NRL_dbd_01	+	845	42	434	411	312
chr1	2464109	2464121	T_HES7_dbd_01	+	921	48	571	522	380
chr1	2464109	2464121	T_HES7_dbd_01	-	907	47	556	505	380
chr1	2464110	2464118	V_MYOD_Q6	-	900	47	553	504	372
chr1	2464110	2464120	T_USF1_dbd_01	+	984	49	572	549	467
chr1	2464110	2464120	T_USF1_dbd_01	-	985	49	572	549	467
chr1	2464110	2464118	T_HEY2_dbd_01	-	981	48	571	556	528
chr1	2464110	2464120	T_HES5_dbd_01	+	982	48	571	546	465
chr1	2464110	2464120	T_HES5_dbd_01	-	946	48	571	532	465
chr1	2464110	2464121	Genomatix	-	845	47	553	485	328
chr1	2464111	2464119	W_Mycn_01	-	889	49	572	521	438
chr1	2464111	2464119	T_BHLHB3_full_01	+	976	49	572	549	509
chr1	2464111	2464119	T_BHLHB3_full_01	-	967	49	572	547	502
chr1	2464111	2464118	J_Myc	-	919	49	572	534	469
chr1	2464112	2464118	W_E2F6_cofactor_01	+	1000	49	572	565	1000
chr1	2464112	2464118	W_E2F6_cofactor_01	-	1000	49	572	565	1000
chr1	2464112	2464118	V_NEUROD_01	+	874	47	553	498	346
chr1	2464112	2464118	V_NEUROD_01	-	874	47	553	498	346
chr1	2464112	2464120	V_MYOD_Q6	+	898	47	553	501	366
chr1	2464112	2464118	T_TFE3_dbd_01	+	1000	48	571	563	468
chr1	2464112	2464118	T_TFE3_dbd_01	-	1000	49	572	564	470
chr1	2464112	2464118	T_MNT_dbd_01	+	1000	49	572	558	538
chr1	2464112	2464118	T_MNT_dbd_01	-	1000	49	572	557	538
chr1	2464112	2464118	T_MLXIPL_full_01	+	1000	49	572	558	544
chr1	2464112	2464118	T_MLXIPL_full_01	-	1000	49	572	557	544
chr1	2464112	2464118	T_MAX_dbd_02	+	1000	49	572	558	1000
chr1	2464112	2464118	T_MAX_dbd_02	-	1000	49	572	559	1000
chr1	2464112	2464120	T_HEY2_dbd_01	+	1000	48	571	558	1000
chr1	2464112	2464118	T_HEY1_dbd_01	+	1000	49	572	560	372
chr1	2464112	2464118	T_HEY1_dbd_01	-	1000	49	572	563	380
chr1	2464112	2464118	T_CLOCK_dbd_01	+	1000	49	572	558	532
chr1	2464112	2464118	T_CLOCK_dbd_01	-	1000	49	572	557	532
chr1	2464112	2464118	J_Arnt	+	1000	49	572	560	503
chr1	2464112	2464118	J_Arnt	-	1000	49	572	556	494
chr1	2464112	2464118	H_MITF_f1	+	965	47	553	528	369
chr1	2464112	2464120	Genomatix	-	1000	48	571	570	460
chr1	2464113	2464118	V_HIF2A_01	+	1000	48	571	561	455
chr1	2464113	2464118	J_HIF1A_ARNT	+	1000	48	571	565	394
chr1	2464158	2464166	T_ZBTB7A_dbd_01	+	943	47	541	498	340
chr1	2535429	2535434	V_TCF11_01	+	905	41	451	420	333
chr1	2535541	2535549	W_Sp1_01	+	814	33	410	362	380
chr1	2717270	2717283	T_KLF13_full_01	-	935	47	553	508	344
chr1	2717272	2717283	T_KLF14_dbd_01	-	1000	48	578	548	317
chr1	2809999	2810007	B_Irx5_2385_1	+	920	26	341	305	329
chr1	2809999	2810007	B_Irx5_2385_1	-	920	26	341	305	329
chr1	2809999	2810007	B_Irx3_0920_1	+	880	25	329	290	314
chr1	2809999	2810007	B_Irx3_0920_1	-	880	25	329	290	314
chr1	2809999	2810007	B_Irx2_0900_3	+	872	24	328	287	322
chr1	2809999	2810007	B_Irx2_0900_3	-	872	24	328	287	322
chr1	2810259	2810267	B_Mtf1_primary	-	1000	26	310	294	420
chr1	2933595	2933600	T_NFIX_full_02	+	930	50	583	560	303
chr1	2933598	2933606	T_NEUROD2_full_01	+	827	48	559	486	334
chr1	2933599	2933607	T_BHLHA15_dbd_01	+	831	48	559	486	340
chr1	2933599	2933607	B_Etv5_01	-	800	44	520	442	311
chr1	2933600	2933608	T_NEUROD2_full_01	-	819	48	559	487	336
chr1	2933617	2933625	B_Pou6f1_1731_2	+	826	48	582	554	439
chr1	2933618	2933625	W_Vsx1_1728_1_secondary	-	835	50	589	569	469
chr1	2988177	2988193	W_HMG_bHLH_09	-	871	41	447	406	346
chr1	2988185	2988195	V_TAL1BETAITF2_01	+	885	43	481	438	329
chr1	2988185	2988195	Genomatix	+	906	43	481	444	335
chr1	2989636	2989644	T_TBX4_dbd_01	+	902	33	425	373	329
chr1	3048988	3048997	W_STAT1_01	-	818	43	460	402	319
chr1	3048988	3048998	V_STAT5B_01	-	813	43	460	401	300
chr1	3165154	3165163	B_Cdx2_4272_1	+	804	41	506	457	311
chr1	3165154	3165163	B_Cdx1_2245_1	+	800	42	518	467	363
chr1	3166731	3166738	S_GATA_disc1	+	821	38	420	411	330
chr1	3166731	3166738	B_Gata6_primary	-	802	39	435	423	357
chr1	3327628	3327638	T_USF1_dbd_01	+	870	30	339	308	333
chr1	3327628	3327638	T_USF1_dbd_01	-	873	30	339	308	333
chr1	3327628	3327636	R_bHLH_family_p2	+	817	30	339	294	315
chr1	3327629	3327636	T_TCF4_dbd_01	+	821	36	411	362	324
chr1	3327629	3327636	T_ID4_dbd_01	+	830	36	411	365	343
chr1	3327629	3327637	T_BHLHB3_full_01	+	817	27	323	284	322
chr1	3327629	3327637	T_BHLHB3_full_01	-	803	27	323	282	319
chr1	3327630	3327636	W_E2F6_cofactor_01	+	838	40	417	377	396
chr1	3327630	3327636	W_E2F6_cofactor_01	-	832	40	417	376	396
chr1	3327630	3327636	T_TFE3_dbd_01	+	901	37	391	360	366
chr1	3327630	3327636	T_TFE3_dbd_01	-	844	35	386	350	347
chr1	3327630	3327636	T_SNAI2_dbd_01	-	882	38	406	367	358
chr1	3327630	3327636	T_MNT_dbd_01	+	830	41	440	393	525
chr1	3327630	3327636	T_MNT_dbd_01	-	840	41	440	394	525
chr1	3327630	3327636	T_MLXIPL_full_01	+	846	41	440	395	530
chr1	3327630	3327636	T_MLXIPL_full_01	-	843	41	440	396	530
chr1	3327630	3327636	T_MESP1_dbd_01	+	870	36	411	371	336
chr1	3327630	3327636	T_MAX_dbd_02	+	859	41	440	398	518
chr1	3327630	3327636	T_MAX_dbd_02	-	843	41	440	395	492
chr1	3327630	3327636	T_HEY1_dbd_01	+	815	41	440	389	381
chr1	3327630	3327636	T_HEY1_dbd_01	-	809	41	440	388	378
chr1	3327630	3327636	T_FIGLA_dbd_01	+	869	36	411	372	374
chr1	3327630	3327636	T_CLOCK_dbd_01	+	863	41	440	399	518
chr1	3327630	3327636	T_CLOCK_dbd_01	-	870	41	440	400	518
chr1	3327630	3327638	R_bHLH_family_p2	-	898	32	370	333	411
chr1	3327630	3327636	R_SNAI1_3_p2	-	833	36	411	359	316
chr1	3327630	3327636	J_Arnt	+	812	41	440	387	500
chr1	3327630	3327636	J_Arnt	-	812	41	440	391	500
chr1	3327630	3327636	Genomatix	+	809	36	411	354	300
chr1	3327630	3327636	B_Tcfe2a_primary	-	898	36	411	377	362
chr1	3382759	3382764	T_NKX2_8_dbd_01	-	940	52	601	574	366
chr1	3683090	3683098	T_ELK1_dbd_01	-	801	48	539	469	326
chr1	4142871	4142882	W_Homeo_NR_02	-	881	52	587	566	360
chr1	5036541	5036559	W_HMG_Homeo_03	+	976	42	484	456	349
chr1	5244322	5244332	J_RORA_1	+	966	45	487	454	324
chr1	5546913	5546924	V_STAT5A_01	-	953	49	557	531	303
chr1	5546915	5546924	W_STAT1_01	+	944	49	561	530	325
chr1	5546915	5546924	W_STAT1_01	-	926	49	561	524	317
chr1	5581741	5581750	B_Hmx3_3490_2	+	927	42	477	437	363
chr1	5581741	5581750	B_Hmx2_3424_3	+	930	41	458	422	311
chr1	5581742	5581750	B_Hmx1_3423_1	+	957	42	455	434	307
chr1	5825840	5825852	H_RORG_f1	+	952	44	484	461	306
chr1	5865830	5865838	W_Smad1_01	-	803	46	555	513	365
chr1	5865830	5865837	V_DAX1_01	-	895	46	519	503	354
chr1	5865830	5865838	T_ESRRG_full_03	-	852	45	492	471	331
chr1	5865830	5865837	H_NR4A1_f1	-	831	45	492	477	317
chr1	5865830	5865838	B_Rara_primary	-	855	44	477	444	314
chr1	5865943	5865950	T_NOTO_dbd_01	+	836	44	497	457	350
chr1	5865943	5865952	B_Arid3a_primary	+	813	41	460	420	319
chr1	5865944	5865950	T_NKX6_2_full_01	+	925	44	510	495	379
chr1	5865944	5865950	T_EMX1_dbd_01	+	855	43	502	469	350
chr1	5865944	5865950	T_DLX6_dbd_01	+	846	42	487	441	303
chr1	5865944	5865952	B_Hoxd8_2644_1	+	806	40	451	401	305
chr1	5865944	5865952	B_Hoxa9_2622_2	+	881	41	465	436	328
chr1	5865944	5865950	B_Dbx2_3487_1	-	833	45	512	482	376
chr1	5865945	5865952	H_NANOG_f1	-	828	42	488	468	465
chr1	5865945	5865952	H_ISL1_f1	-	941	43	500	481	421
chr1	5865945	5865951	Genomatix	-	1000	41	460	454	363
chr1	6301523	6301530	V_DAX1_01	-	1000	41	469	438	321
chr1	6301523	6301531	B_Esrra_primary	-	1000	39	446	419	357
chr1	6304998	6305007	H_ATF5_si	-	868	34	406	373	335
chr1	6319909	6319914	H_SMAD4_si	-	1000	41	452	441	427
chr1	6323264	6323270	B_Sfpi1_primary	+	936	49	554	528	306
chr1	6323387	6323397	T_TFAP4_full_01	+	936	41	517	486	334
chr1	6323387	6323397	T_TFAP4_full_01	-	951	41	517	492	345
chr1	6323387	6323396	T_NHLH1_full_01	+	958	41	517	486	318
chr1	6323387	6323396	T_Ascl2_dbd_01	+	945	42	526	501	309
chr1	6323388	6323397	T_NHLH1_full_01	-	936	41	517	492	328
chr1	6323389	6323396	W_Ascl1_01	+	954	42	526	508	303
chr1	6323389	6323397	V_MYOD_Q6	+	962	41	517	501	304
chr1	6503659	6503666	W_Ascl1_01	+	1000	46	559	534	326
chr1	6507117	6507130	P_MEIS1_FXR_01	+	963	37	386	353	314
chr1	6507120	6507126	T_FIGLA_dbd_01	-	1000	44	473	461	335
chr1	6507120	6507126	B_Tcfe2a_primary	+	1000	44	473	461	306
chr1	6507320	6507329	T_TFAP2A_dbd_04	-	945	32	397	373	331
chr1	6507320	6507329	B_Tcfap2e_primary	+	958	35	434	412	311
chr1	6507320	6507329	B_Tcfap2e_primary	-	969	35	434	415	314
chr1	6521930	6521936	V_PPARG_Q6	+	933	39	431	387	383
chr1	6521930	6521936	V_FXR_Q2	+	932	34	369	340	355
chr1	6521932	6521940	V_P53_02	-	841	39	465	415	517
chr1	6521972	6521979	L_NFATC1_01	+	861	48	538	482	450
chr1	6521974	6521980	J_NFATC2	-	915	49	557	501	425
chr1	6521974	6521980	B_Sfpi1_primary	+	857	47	523	500	459
chr1	6530978	6530989	T_KLF14_dbd_01	+	864	32	423	393	316
chr1	6885064	6885070	H_RARB_f1	-	848	54	603	548	333
chr1	6885077	6885087	T_ESRRB_dbd_01	-	816	50	552	507	312
chr1	6885078	6885086	T_ESRRG_full_03	-	847	50	552	527	311
chr1	6885078	6885086	B_Esrra_primary	-	866	50	552	528	339
chr1	7102549	7102557	W_PPARGC1A_01	+	990	50	548	524	399
chr1	7102549	7102557	W_PPARGC1A_01	-	990	50	548	523	396
chr1	7102775	7102783	W_Rorb_01	+	940	45	499	470	352
chr1	7102779	7102789	W_USF2_01	-	946	43	492	458	412
chr1	7102779	7102789	T_Srebf1_dbd_01	+	864	33	405	362	315
chr1	7102779	7102789	L_TFEB_TFEB_01	+	904	37	435	399	328
chr1	7102779	7102789	L_TFEB_TFEB_01	-	904	37	435	399	328
chr1	7102780	7102789	W_Tcfec_01	+	885	34	413	375	325
chr1	7102781	7102789	W_USF1_01	-	880	34	402	365	301
chr1	7102781	7102788	T_TCF4_dbd_01	-	980	45	538	516	361
chr1	7102781	7102787	T_SNAI2_dbd_01	+	1000	42	507	498	340
chr1	7102781	7102787	T_MESP1_dbd_01	-	1000	47	529	517	343
chr1	7102781	7102787	T_FIGLA_dbd_01	-	1000	47	529	517	385
chr1	7102781	7102787	R_SNAI1_3_p2	+	1000	49	563	544	410
chr1	7102781	7102787	Genomatix	-	1000	49	563	543	400
chr1	7102781	7102787	B_Tcfe2a_primary	+	1000	49	563	543	421
chr1	7131195	7131202	H_NR4A1_f1	+	1000	51	555	535	390
chr1	7144187	7144196	B_Cdx2_4272_1	-	892	43	492	466	317
chr1	7435213	7435224	V_STAT5A_01	+	915	40	459	417	309
chr1	7435219	7435227	V_HSF2_01	-	998	49	563	540	410
chr1	7435219	7435227	V_HSF1_01	-	979	49	563	537	384
chr1	7601789	7601797	W_ATF3_02	+	1000	34	378	351	375
chr1	7601792	7601797	V_HIF2A_01	+	1000	27	330	319	306
chr1	7826279	7826287	B_Zfp691_primary	-	833	42	493	467	361
chr1	8001013	8001024	B_Mafk_primary	+	915	40	431	393	337
chr1	8001019	8001024	V_TCF11_01	-	882	45	507	465	320
chr1	8001019	8001027	B_Hnf4a_primary	-	954	41	500	463	368
chr1	8001020	8001028	W_Rorb_01	-	962	44	488	460	350
chr1	8001020	8001028	W_Nr2f6_secondary_01	-	1000	41	500	468	364
chr1	8001020	8001027	W_Nr2f1_01	-	1000	48	547	521	452
chr1	8001020	8001026	W_Esr1_01	-	962	45	515	500	365
chr1	8001020	8001026	V_PXR_RXR_01	-	836	46	519	461	309
chr1	8001020	8001026	V_PXR_Q2	-	992	48	539	529	347
chr1	8001020	8001026	V_FXR_Q2	-	932	46	527	505	341
chr1	8001020	8001030	J_RORA_1	-	905	45	515	480	415
chr1	8001020	8001026	H_RARB_f1	-	921	45	515	488	355
chr1	8001020	8001026	H_PPARA_f1	-	915	45	515	488	362
chr1	8001020	8001026	H_NR1I2_si	-	880	46	519	477	331
chr1	8001020	8001027	B_Rxra_primary	+	1000	48	547	520	443
chr1	8001020	8001027	B_Nr2f2_secondary	-	983	48	547	519	426
chr1	8001020	8001028	B_Esrra_secondary	-	943	39	456	421	332
chr1	8001026	8001036	H_RELB_si	-	928	47	510	468	416
chr1	8028425	8028436	W_ETS_HMG_07	+	982	32	320	304	347
chr1	8193886	8193896	V_STAT5B_01	+	959	43	442	430	303
chr1	8193886	8193896	Genomatix	-	886	43	444	412	315
chr1	8193887	8193896	W_STAT1_01	+	926	42	433	414	304
chr1	8193887	8193896	W_STAT1_01	-	944	43	442	426	322
chr1	8193887	8193897	V_STAT5B_01	-	959	43	442	429	301
chr1	8378360	8378376	Genomatix	-	864	44	496	443	471
chr1	8378363	8378376	T_HNF4A_full_02	-	849	44	496	435	1000
chr1	8378366	8378374	J_SOX9	-	814	46	542	465	371
chr1	8378366	8378374	B_Sox1_secondary	+	822	46	542	468	306
chr1	8378367	8378375	B_Tcf7l2_primary	+	861	44	496	445	342
chr1	8378367	8378374	B_Sox15_primary	-	839	46	542	476	317
chr1	8378368	8378374	B_Sox12_primary	+	895	46	542	499	334
chr1	8378568	8378584	W_HMG_bHLH_03	-	838	44	499	440	355
chr1	8378572	8378587	V_LXRBRXRA_Q5_01	+	800	44	519	445	357
chr1	8378572	8378585	P_MEIS1_FXR_01	-	905	48	556	511	388
chr1	8378573	8378586	P_MEIS1_FXR_01	+	814	48	563	488	363
chr1	8378573	8378584	L_MEIS2_MEIS2_01	-	819	47	543	468	364
chr1	8378574	8378584	T_ZNF238_full_01	+	827	49	567	495	359
chr1	8378574	8378585	L_MEIS2_MEIS2_01	+	912	48	545	503	408
chr1	8378575	8378586	J_T	+	825	45	528	460	362
chr1	8378576	8378587	T_FOXB1_dbd_01	-	841	46	530	467	400
chr1	8378577	8378589	W_Tbx3_01	+	904	46	542	513	414
chr1	8378577	8378586	W_Tbx2_01	+	909	45	528	493	388
chr1	8378577	8378587	W_Snai1_01	+	832	46	531	465	348
chr1	8378577	8378585	V_BACH2_01	+	802	47	548	469	300
chr1	8378577	8378586	T_TBX20_full_01	+	899	46	530	490	398
chr1	8378577	8378585	T_TBX1_dbd_03	+	917	46	530	497	362
chr1	8378577	8378586	T_TBR1_full_01	+	849	45	528	469	378
chr1	8378577	8378586	B_Tgif2_3451_1	+	827	46	531	463	331
chr1	8378577	8378585	B_Six1_0935_2	+	817	45	528	456	302
chr1	8378577	8378586	B_Pknox1_2364_2	+	834	47	533	468	309
chr1	8378577	8378586	B_Mrg2_2302_1	+	882	48	548	499	359
chr1	8378577	8378586	B_Mrg1_2246_2	+	835	47	533	468	335
chr1	8378577	8378586	B_Meis1_2335_1	+	848	47	533	473	338
chr1	8378577	8378586	B_Eomes_primary	+	853	45	528	470	337
chr1	8378578	8378586	B_Rhox11_2205_1	+	856	47	546	487	307
chr1	8378580	8378588	W_Atf3_01	+	801	46	511	468	367
chr1	8416326	8416334	B_Tcfe2a_secondary	+	969	43	507	480	307
chr1	8424994	8425003	B_Tcfap2e_primary	+	880	41	404	378	324
chr1	8424994	8425003	B_Tcfap2e_primary	-	891	41	404	379	325
chr1	8455559	8455572	T_IRF7_dbd_01	-	801	34	392	337	363
chr1	8455560	8455566	R_NFATC1_3_p2	-	995	44	495	477	319
chr1	8455575	8455585	J_FOXA1	+	814	41	453	437	302
chr1	8455617	8455624	W_Ascl1_01	+	850	45	501	444	301
chr1	8455617	8455623	V_NEUROD_01	+	937	47	519	487	376
chr1	8455617	8455623	V_NEUROD_01	-	937	47	519	487	376
chr1	8455631	8455637	H_CREB1_f1	+	832	48	534	464	388
chr1	8468019	8468030	V_STAT5A_01	-	985	51	580	552	410
chr1	8485729	8485735	T_NFIA_full_02	+	833	42	531	495	338
chr1	8521223	8521239	T_PDX1_dbd_01	-	896	52	601	554	310
chr1	8521223	8521239	T_LHX6_full_02	-	856	52	601	537	309
chr1	8526136	8526145	T_ONECUT1_full_01	+	869	42	477	444	361
chr1	8565880	8565887	T_FOXD3_dbd_02	+	842	28	311	281	332
chr1	8565890	8565897	T_FOXD2_dbd_02	+	822	30	332	298	301
chr1	8638184	8638192	B_Pou4f3_2791_1	-	1000	44	482	466	349
chr1	8638186	8638194	B_Pou4f3_2791_1	+	971	45	501	478	367
chr1	8638187	8638195	B_Pou6f1_1731_2	+	935	37	455	426	334
chr1	8638188	8638195	W_Vsx1_1728_1_secondary	-	938	37	453	427	343
chr1	8656887	8656895	B_Sox1_primary	-	975	32	317	305	300
chr1	8675864	8675870	B_Sox30_primary	+	841	44	454	399	308
chr1	8675875	8675885	V_STAT5B_01	-	854	34	326	295	300
chr1	8700029	8700038	W_Dmrtc2_01	+	930	31	389	360	307
chr1	8719304	8719314	B_Duxl_1286_2	+	903	34	360	333	303
chr1	8719305	8719314	W_Cphx_3484_1_secondary	+	885	33	344	316	320
chr1	8719306	8719313	H_PBX3_f2	-	1000	35	378	375	315
chr1	8735396	8735404	W_PPARGC1A_01	+	832	44	466	407	319
chr1	8735396	8735404	W_PPARGC1A_01	-	832	44	466	407	319
chr1	8735400	8735407	T_TEAD4_dbd_01	-	864	49	516	469	384
chr1	8735418	8735424	B_Sox4_secondary	-	874	41	454	412	352
chr1	8735418	8735424	B_Sox11_secondary	-	888	41	454	417	309
chr1	8735420	8735426	B_Sox4_secondary	+	1000	36	417	391	348
chr1	8735420	8735426	B_Sox11_secondary	+	1000	41	459	427	352
chr1	8786542	8786550	W_Barhl1_2590_2_secondary	-	806	40	413	361	312
chr1	8852886	8852894	T_HOXA10_dbd_01	-	854	38	435	392	342
chr1	8935510	8935519	B_Hic1_primary	-	984	37	415	388	351
chr1	9005750	9005756	T_TFE3_dbd_01	+	828	51	602	543	482
chr1	9005750	9005756	H_MITF_f1	-	824	48	570	511	385
chr1	9117795	9117802	V_IK_Q5	+	1000	42	495	450	378
chr1	9117795	9117801	V_IK1_01	+	843	44	490	431	312
chr1	9117795	9117801	H_IKZF1_f1	+	1000	42	495	452	341
chr1	9161995	9162003	B_Zbtb12_primary	-	869	36	432	385	316
chr1	9256966	9256974	T_ESRRG_full_03	-	886	46	539	486	311
chr1	9256966	9256974	B_Esrra_primary	-	883	46	539	480	321
chr1	9392782	9392790	W_Nr5a2_02	-	891	40	452	418	413
chr1	9392783	9392793	T_ESRRB_dbd_01	+	881	39	403	376	373
chr1	9392784	9392792	W_Rorb_01	+	805	39	444	398	330
chr1	9392784	9392792	B_Esrra_primary	+	883	41	427	388	353
chr1	9400286	9400296	B_Irf3_primary	-	900	47	516	480	301
chr1	9489015	9489023	V_CREBP1CJUN_01	-	974	43	498	474	390
chr1	9489015	9489023	H_CREM_f1	+	946	43	492	466	343
chr1	9665125	9665132	V_IK_Q5	+	957	46	533	499	303
chr1	9665125	9665131	H_IKZF1_f1	+	1000	51	570	536	361
chr1	9751141	9751147	V_PXR_RXR_01	+	1000	51	584	551	399
chr1	9778003	9778008	J_ZEB1	-	807	51	582	523	358
chr1	9885737	9885747	T_TFAP4_full_01	+	913	36	395	372	303
chr1	9885737	9885747	T_TFAP4_full_01	-	900	40	424	396	341
chr1	10020836	10020845	W_Junb_01	-	900	48	548	509	307
chr1	10020837	10020848	W_HMG_bZIP_02	-	875	48	548	499	302
chr1	10328753	10328763	V_STAT5B_01	+	990	39	447	410	332
chr1	10328754	10328763	W_STAT1_01	+	1000	35	420	385	311
chr1	10328754	10328764	V_STAT5B_01	-	997	40	459	420	350
chr1	10361795	10361805	J_Stat3	-	835	37	413	366	488
chr1	10494804	10494810	V_NEUROD_01	+	920	46	501	466	389
chr1	10494804	10494810	V_NEUROD_01	-	920	46	501	466	389
chr1	10597419	10597432	W_ETS_Homeo_16	+	876	50	572	519	403
chr1	10660819	10660828	J_Cebpa	+	875	42	423	387	301
chr1	10660822	10660839	W_HMG_HMG_06	+	817	33	337	303	388
chr1	10660841	10660847	B_Sox4_secondary	+	1000	45	446	429	385
chr1	10660841	10660847	B_Sox11_secondary	+	1000	45	446	430	332
chr1	10674489	10674499	V_TAL1BETAITF2_01	+	824	44	532	461	303
chr1	10695166	10695172	T_HIC2_dbd_01	-	976	48	511	481	336
chr1	10751700	10751705	T_NFIX_full_02	-	932	49	544	526	376
chr1	10776796	10776804	V_HSF1_01	+	943	51	584	565	334
chr1	10777043	10777050	T_ID4_dbd_01	+	823	40	461	408	300
chr1	10780960	10780968	Genomatix	+	837	38	447	395	313
chr1	10801549	10801558	B_Hic1_primary	-	823	39	451	418	344
chr1	10820656	10820663	V_DAX1_01	+	879	41	494	445	306
chr1	10862242	10862251	B_Hoxd13_2356_1	-	936	41	479	450	302
chr1	10883034	10883044	T_SP1_dbd_01	+	836	48	544	498	351
chr1	10912141	10912149	V_P53_02	-	974	42	496	465	363
chr1	11131140	11131150	T_SP1_dbd_01	+	882	43	492	441	379
chr1	11131142	11131149	V_CKROX_Q2	+	836	39	428	385	305
chr1	11289419	11289425	V_PXR_RXR_01	-	884	49	547	501	404
chr1	11289419	11289425	H_NR1I2_si	-	895	50	560	518	425
chr1	11296525	11296531	T_NFIA_full_02	-	833	27	323	286	307
chr1	11296536	11296542	V_PXR_RXR_01	-	905	31	337	317	353
chr1	11296536	11296542	H_NR1I2_si	-	932	31	337	323	376
chr1	11296537	11296545	V_ZBED6_01	+	888	30	335	300	331
chr1	11306263	11306272	T_XBP1_dbd_02	+	807	36	413	356	364
chr1	11306264	11306272	V_ATF6_01	-	864	36	413	373	404
chr1	11540306	11540316	J_RORA_1	+	853	44	496	452	368
chr1	11540308	11540316	W_Rorb_01	+	943	44	496	473	375
chr1	11540309	11540316	W_Nr2f1_01	+	915	46	532	490	381
chr1	11540309	11540316	B_Rxra_primary	-	902	46	532	488	386
chr1	11540310	11540328	W_NR_NR_04	-	882	46	525	477	387
chr1	11540310	11540316	V_PXR_RXR_01	+	836	46	525	467	320
chr1	11540310	11540323	T_RXRG_full_02	-	814	34	380	331	306
chr1	11540310	11540316	H_NR1I2_si	+	880	46	525	482	340
chr1	11589109	11589122	T_HSF4_dbd_01	-	865	41	416	396	352
chr1	11589109	11589122	T_HSF1_full_01	-	888	40	401	383	339
chr1	11686588	11686593	J_Arnt_Ahr	-	822	48	577	499	315
chr1	11707624	11707632	W_Klf8_01	+	826	43	491	448	323
chr1	11741539	11741547	B_Tcfe2a_secondary	-	968	45	496	464	349
chr1	11741704	11741714	W_Klf4_01	+	832	36	413	376	341
chr1	11741705	11741713	W_Dnajc21_01	+	822	41	463	429	393
chr1	11741705	11741715	T_EGR2_full_01	+	829	32	389	346	347
chr1	11741705	11741712	H_KLF6_si	-	1000	45	506	457	338
chr1	11741706	11741715	T_ZNF740_full_01	+	865	39	430	388	325
chr1	11741707	11741715	T_GCM2_dbd_01	-	847	39	427	389	376
chr1	11741709	11741716	L_fezf2_01	+	927	42	459	438	315
chr1	11919411	11919418	V_SPZ1_01	-	923	52	566	536	320
chr1	11919881	11919889	W_Zkscan5_01	-	875	44	473	431	304
chr1	11984678	11984689	T_IRF5_full_01	+	920	32	407	370	334
chr1	11984813	11984819	H_RUNX2_f1	-	912	44	511	465	301
chr1	11986825	11986830	V_TCF11_01	-	1000	30	331	313	446
chr1	12002557	12002565	T_FEV_dbd_01	-	829	33	406	357	321
chr1	12002557	12002566	T_ETS1_dbd_01	-	825	33	406	356	325
chr1	12002557	12002565	T_ELK4_dbd_01	-	840	33	406	360	327
chr1	12002557	12002565	T_ELK1_dbd_01	-	819	33	406	354	342
chr1	12002557	12002565	B_Etv5_01	+	820	33	406	355	330
chr1	12002557	12002565	B_Etv4_01	+	821	33	406	355	332
chr1	12002557	12002565	B_Etv1_01	-	827	33	406	357	339
chr1	12002557	12002565	B_Erg_01	+	838	33	406	360	320
chr1	12002557	12002565	B_Elk4_01	+	840	33	406	360	324
chr1	12002557	12002565	B_Elf2_01	+	817	33	406	354	340
chr1	12002558	12002571	W_ETS_ETS_04	-	871	29	372	342	318
chr1	12002558	12002568	J_Stat3	-	905	34	407	381	372
chr1	12002559	12002572	W_ETS_ETS_04	+	872	29	372	343	319
chr1	12002559	12002569	J_Stat3	+	838	31	378	336	315
chr1	12027399	12027407	T_FEV_dbd_01	-	816	40	403	362	316
chr1	12027399	12027408	T_ETS1_dbd_01	-	806	40	403	359	317
chr1	12027399	12027407	T_ELK4_dbd_01	-	810	40	403	362	325
chr1	12027399	12027407	B_Etv6_01	+	815	39	399	355	357
chr1	12027399	12027407	B_Etv4_01	+	821	40	403	363	334
chr1	12027399	12027408	B_Etv3_01	+	800	39	395	352	342
chr1	12027399	12027407	B_Etv1_01	-	810	40	403	357	341
chr1	12027399	12027407	B_Erg_01	+	849	40	403	368	324
chr1	12027399	12027407	B_Elk4_01	+	820	40	403	365	334
chr1	12027399	12027407	B_Elf2_01	+	823	40	403	359	342
chr1	12041800	12041811	Genomatix	+	856	44	511	456	333
chr1	12041801	12041809	V_MYOD_Q6	-	822	43	495	446	318
chr1	12041801	12041811	T_USF1_dbd_01	+	877	50	547	514	444
chr1	12041801	12041811	T_USF1_dbd_01	-	872	50	547	512	444
chr1	12041801	12041809	R_bHLH_family_p2	+	813	43	495	456	395
chr1	12041801	12041812	Genomatix	-	930	51	562	518	448
chr1	12041802	12041809	T_TCF4_dbd_01	+	836	50	538	477	315
chr1	12041802	12041809	T_ID4_dbd_01	+	851	50	538	482	338
chr1	12041803	12041809	W_E2F6_cofactor_01	+	838	51	562	514	410
chr1	12041803	12041809	W_E2F6_cofactor_01	-	832	51	562	514	410
chr1	12041803	12041809	V_NEUROD_01	+	856	52	577	522	466
chr1	12041803	12041809	V_NEUROD_01	-	856	52	577	522	466
chr1	12041803	12041811	V_MYOD_Q6	+	887	52	577	528	463
chr1	12041803	12041811	T_NEUROD2_full_01	-	847	43	478	421	315
chr1	12041803	12041809	T_MESP1_dbd_01	+	870	50	538	489	333
chr1	12041803	12041809	T_FIGLA_dbd_01	+	869	51	562	510	398
chr1	12041803	12041811	R_bHLH_family_p2	-	874	43	502	465	409
chr1	12041803	12041811	B_Tcfe2a_secondary	+	896	43	496	456	359
chr1	12041803	12041809	B_Tcfe2a_primary	-	898	51	562	520	401
chr1	12041804	12041822	T_Tp53_dbd_01	-	929	37	420	385	357
chr1	12041813	12041821	R_bHLH_family_p2	+	811	41	446	408	311
chr1	12116686	12116691	V_TCF11_01	-	1000	50	557	545	311
chr1	12211569	12211579	J_Stat3	-	895	41	461	419	351
chr1	12291221	12291226	T_MEIS3_dbd_01	-	1000	50	584	564	323
chr1	12291224	12291230	T_MESP1_dbd_01	+	854	51	587	575	344
chr1	12291224	12291230	T_FIGLA_dbd_01	+	810	51	587	573	355
chr1	12305410	12305419	T_CEBPE_dbd_01	+	901	42	438	388	320
chr1	12309098	12309106	T_TBX4_dbd_01	+	830	43	456	403	360
chr1	12350481	12350489	B_Sox1_primary	-	812	40	415	374	349
chr1	12350483	12350489	T_ISL2_dbd_01	-	804	40	416	376	341
chr1	12350798	12350807	B_Zfp105_primary	-	841	41	431	384	336
chr1	12350810	12350817	T_FOXD3_dbd_02	-	804	42	448	395	340
chr1	12394361	12394368	J_SRY	-	1000	34	395	366	303
chr1	12442493	12442509	W_Homeo_Homeo_19	+	945	35	391	352	316
chr1	12464140	12464145	V_TCF11_01	+	887	41	472	435	324
chr1	12481095	12481104	V_HFH8_01	+	891	37	363	325	302
chr1	12515997	12516006	B_Zfp105_primary	+	883	51	537	488	316
chr1	12528042	12528050	V_P53_02	-	914	48	521	483	310
chr1	12548625	12548636	B_Sp100_primary	+	824	27	317	273	301
chr1	12559084	12559092	T_MGA_dbd_01	-	821	39	425	372	327
chr1	12653972	12653980	W_Mycn_01	+	883	37	424	385	315
chr1	12653973	12653979	T_TFE3_dbd_01	+	877	42	472	429	302
chr1	12656631	12656638	L_NFATC1_01	+	893	49	532	494	343
chr1	12660527	12660534	B_Smad3_primary	-	1000	49	514	487	323
chr1	12680017	12680025	V_MYOD_Q6	+	962	46	496	477	321
chr1	12680017	12680025	T_Atoh1_dbd_01	-	900	46	496	458	300
chr1	13758922	13758930	W_Nr5a2_02	+	821	39	416	392	316
chr1	13802704	13802714	W_ZZZ3_01	+	917	38	368	345	345
chr1	13833660	13833668	W_Rorb_01	+	946	39	428	400	351
chr1	13833662	13833668	H_PPARA_f1	+	1000	40	453	435	355
chr1	13843435	13843444	J_RELA	-	858	41	451	421	314
chr1	13920247	13920255	B_Tcfe2a_secondary	+	819	47	545	517	323
chr1	13941729	13941737	B_Sox1_primary	+	887	46	517	469	321
chr1	13942330	13942339	W_Junb_01	+	815	41	449	430	333
chr1	13942330	13942339	W_JUN_01	+	812	41	449	430	312
chr1	13942330	13942339	V_BACH1_01	-	838	41	449	436	324
chr1	13945236	13945242	H_RUNX2_f1	-	899	34	364	332	321
chr1	13978759	13978765	H_MAF_f1	-	1000	37	412	398	345
chr1	14022344	14022350	B_Sfpi1_primary	-	895	33	341	321	309
chr1	14022527	14022534	W_GTF3C_01	+	831	32	334	289	302
chr1	14081968	14081978	T_DUXA_dbd_01	-	1000	47	516	481	312
chr1	14091854	14091865	W_Srebf1_secondary_01	+	818	30	355	320	307
chr1	14109390	14109402	W_STAT2_01	+	825	43	453	409	318
chr1	14109397	14109403	R_NFATC1_3_p2	-	806	51	574	530	322
chr1	14114692	14114698	V_NEUROD_01	+	937	39	443	404	306
chr1	14114692	14114698	V_NEUROD_01	-	937	39	443	404	306
chr1	14129096	14129104	W_Nr2e1_01	+	977	44	471	427	362
chr1	14157671	14157681	T_Tcf21_dbd_01	-	825	33	380	346	329
chr1	14157671	14157681	T_TFAP4_full_01	+	848	41	465	436	388
chr1	14157671	14157681	T_TFAP4_full_01	-	853	38	420	399	329
chr1	14157671	14157681	T_MSC_full_01	+	816	34	397	363	312
chr1	14157671	14157681	T_MSC_full_01	-	856	34	397	364	314
chr1	14157673	14157679	V_NEUROD_01	+	920	43	474	456	346
chr1	14157673	14157679	V_NEUROD_01	-	920	43	474	456	346
chr1	14157726	14157732	V_NEUROD_01	+	851	40	443	399	306
chr1	14157726	14157732	V_NEUROD_01	-	851	40	443	399	306
chr1	14226111	14226117	H_RARB_f1	+	1000	27	326	298	316
chr1	14236092	14236098	B_Arid5a_primary	+	803	42	495	476	319
chr1	14236099	14236105	B_Arid5a_primary	-	1000	46	524	503	336
chr1	14256642	14256656	V_GCNF_01	-	907	34	360	313	339
chr1	14298128	14298135	T_TEAD4_dbd_01	-	896	35	387	357	458
chr1	14298128	14298134	B_Sox4_secondary	-	874	31	322	291	346
chr1	14298128	14298133	B_Sox21_secondary	-	851	33	354	317	321
chr1	14298128	14298133	B_Sox14_secondary	+	806	33	354	312	313
chr1	14298128	14298134	B_Sox11_secondary	-	888	31	322	293	316
chr1	14342541	14342549	B_Hoxd12_3481_1	-	825	43	476	417	305
chr1	14377208	14377214	V_IK1_01	-	809	29	335	308	314
chr1	14392277	14392283	V_PPARG_Q6	+	862	46	507	454	318
chr1	14421186	14421194	W_Hoxc11_3718_2_secondary	-	952	36	362	335	313
chr1	14433817	14433822	V_TCF11_01	+	905	39	448	424	355
chr1	14445559	14445568	J_Cebpa	-	881	42	475	444	329
chr1	14454747	14454756	T_TFAP2B_dbd_02	+	996	34	362	342	307
chr1	14454747	14454756	T_TFAP2B_dbd_02	-	1000	34	362	345	312
chr1	14454747	14454756	T_TFAP2A_dbd_04	+	1000	34	362	344	337
chr1	14454747	14454756	T_TFAP2A_dbd_04	-	1000	34	362	343	334
chr1	14455464	14455474	H_RELB_si	+	864	36	413	376	355
chr1	14463190	14463205	V_HEN1_02	-	817	41	452	410	350
chr1	14511406	14511414	T_HSFY2_dbd_02	-	820	40	433	380	329
chr1	14518792	14518801	B_Hic1_primary	+	832	39	460	417	407
chr1	14560303	14560314	V_T3R_01	-	934	33	309	284	301
chr1	14560306	14560312	H_PPARA_f1	-	1000	36	337	328	308
chr1	14560306	14560314	B_Rara_primary	-	922	35	315	292	317
chr1	14594514	14594522	B_Sox1_primary	-	849	41	445	400	312
chr1	14594524	14594533	J_Cebpa	-	963	44	489	461	352
chr1	14627353	14627364	Genomatix	-	925	36	405	375	328
chr1	14627354	14627364	W_E14_5_cortex_04	-	942	36	394	372	319
chr1	14627354	14627364	Genomatix	-	956	39	438	412	371
chr1	14754829	14754837	T_HSFY2_dbd_02	-	870	41	440	388	369
chr1	14755534	14755543	W_Sdccag8_01	+	857	41	427	401	314
chr1	14755535	14755541	B_Arid5a_primary	-	887	43	452	431	301
chr1	14758560	14758567	B_Hdx_3845_3	+	937	35	374	349	307
chr1	14764561	14764569	V_HSF2_01	+	966	41	461	430	314
chr1	14898479	14898489	B_Tcfap2b_primary	+	821	49	537	474	305
chr1	14898479	14898489	B_Tcfap2b_primary	-	825	49	537	475	305
chr1	14930687	14930692	T_MEIS3_dbd_01	+	819	48	546	528	337
chr1	14930829	14930834	T_MEIS3_dbd_01	+	828	49	575	521	332
chr1	14947470	14947482	V_ZID_01	-	839	38	431	391	312
chr1	14948874	14948882	V_HSF2_01	-	965	49	567	538	377
chr1	14948874	14948882	V_HSF1_01	-	942	49	567	531	340
chr1	14951889	14951897	V_CHX10_01	-	870	52	583	529	328
chr1	14951889	14951897	T_POU6F2_full_01	+	863	54	604	545	313
chr1	14951889	14951898	B_Prrx2_3072_1	-	880	52	583	532	312
chr1	14951889	14951898	B_Evx2_2645_3	+	828	52	583	513	327
chr1	14951889	14951898	B_Emx2_3420_1	-	893	52	583	538	318
chr1	14951890	14951899	B_Prrx2_3072_1	+	880	52	583	530	308
chr1	14951890	14951898	B_Pax4_3989_2	+	940	52	583	554	316
chr1	14951890	14951898	B_Pax4_3989_2	-	940	52	583	554	316
chr1	14951890	14951898	B_Lhx4_1719_2	+	910	53	590	550	300
chr1	14951890	14951898	B_Lhx4_1719_2	-	910	53	590	550	300
chr1	14951890	14951898	B_Lhx2_0953_2	+	907	52	583	542	325
chr1	14951890	14951898	B_Lhx2_0953_2	-	907	52	583	542	325
chr1	14951890	14951899	B_Evx2_2645_3	-	830	52	583	511	322
chr1	14951890	14951899	B_Emx2_3420_1	+	893	52	583	536	313
chr1	15025454	15025462	H_STF1_f1	+	828	30	338	307	320
chr1	15033390	15033400	B_Elf5_01	+	896	36	383	342	301
chr1	15033988	15034001	T_HSF4_dbd_01	+	908	38	421	388	355
chr1	15033988	15034001	T_HSF2_dbd_01	+	887	36	416	381	356
chr1	15033988	15034001	T_HSF1_full_01	+	873	34	401	367	332
chr1	15068115	15068121	H_MAF_f1	+	914	38	370	346	314
chr1	15118034	15118041	T_TEAD3_dbd_02	-	1000	44	479	454	308
chr1	15153594	15153600	T_SNAI2_dbd_01	-	1000	38	410	398	360
chr1	15153594	15153600	R_SNAI1_3_p2	-	1000	38	415	393	325
chr1	15153594	15153600	Genomatix	+	1000	38	415	396	324
chr1	15153594	15153600	B_Tcfe2a_primary	-	1000	38	415	392	334
chr1	15181919	15181927	Genomatix	-	801	43	474	427	319
chr1	15202029	15202038	H_ATF5_si	-	1000	44	449	416	311
chr1	15210335	15210342	B_Hdx_3845_3	+	916	43	448	422	303
chr1	15246814	15246826	W_NR_NR_01	+	916	42	515	479	433
chr1	15299000	15299005	H_SMAD4_si	-	1000	30	333	322	309
chr1	15323215	15323225	T_SP1_dbd_01	+	941	47	513	473	305
chr1	15373193	15373210	Genomatix	-	875	45	481	436	398
chr1	15373194	15373210	T_RARA_full_02	-	835	41	419	371	316
chr1	15422499	15422508	T_ZNF740_full_01	-	837	37	424	370	317
chr1	15464989	15464995	R_NFATC1_3_p2	-	802	39	456	401	301
chr1	15477978	15477996	W_TAL1_GATA1_01	+	847	48	524	481	378
chr1	15477981	15477997	P_GATA_YY1_01	-	963	50	544	532	383
chr1	15534249	15534257	V_HSF2_01	+	966	47	507	472	343
chr1	15534249	15534257	V_HSF2_01	-	919	49	524	479	358
chr1	15534249	15534257	V_HSF1_01	+	936	47	507	465	309
chr1	15534249	15534257	V_HSF1_01	-	869	49	524	471	322
chr1	15541240	15541249	T_Ascl2_dbd_01	+	839	45	523	462	314
chr1	15541247	15541254	T_TEAD3_dbd_02	-	988	46	493	484	320
chr1	15541928	15541934	H_CREB1_f1	+	842	48	545	476	318
chr1	15579152	15579158	H_RARB_f1	-	813	45	498	454	309
chr1	15579152	15579158	H_PPARA_f1	-	857	44	482	449	318
chr1	15630380	15630388	W_FOSL2_01	+	845	35	335	312	306
chr1	15673839	15673847	W_Rorb_01	+	907	40	388	363	311
chr1	15676021	15676027	H_CREB1_f1	-	840	36	388	344	328
chr1	15689224	15689232	W_Titf1_1722_2_secondary	+	806	47	518	451	353
chr1	15689224	15689232	W_Titf1_1722_2_secondary	-	806	47	518	451	353
chr1	15698131	15698138	H_KLF6_si	-	925	43	510	457	328
chr1	15711581	15711586	V_TCF11_01	+	1000	40	485	443	339
chr1	15720289	15720302	T_HNF1A_full_01	+	851	28	343	304	328
chr1	15720289	15720302	T_HNF1A_full_01	-	839	27	345	306	332
chr1	15732828	15732833	V_GATA2_02	+	1000	28	361	356	311
chr1	15738684	15738692	W_PPARGC1A_01	-	851	43	436	390	308
chr1	15738684	15738694	V_STAT5B_01	-	844	41	445	402	381
chr1	15739724	15739734	J_Stat3	+	841	36	419	373	306
chr1	15746317	15746323	V_NEUROD_01	+	914	40	412	386	313
chr1	15746317	15746323	V_NEUROD_01	-	914	40	412	386	313
chr1	15766741	15766749	W_Mycn_01	-	919	36	418	372	329
chr1	15872044	15872054	J_Stat3	-	956	41	395	370	318
chr1	15885335	15885344	B_Hmx3_3490_2	-	949	44	447	428	307
chr1	15919024	15919034	T_ATF4_dbd_01	+	834	36	410	387	304
chr1	15954518	15954537	W_HMG_Homeo_13	-	818	36	381	342	350
chr1	16040972	16040980	W_PPARGC1A_01	+	853	44	469	435	316
chr1	16048964	16048975	W_TFAP2C_01	+	828	30	313	291	335
chr1	16048966	16048975	B_Tcfap2e_primary	+	864	36	405	368	344
chr1	16048966	16048975	B_Tcfap2e_primary	-	875	36	405	366	343
chr1	16055812	16055817	H_SMAD4_si	+	846	42	530	481	343
chr1	16056626	16056632	W_Esr1_01	-	808	34	373	329	335
chr1	16056626	16056632	V_PPARG_Q6	-	893	38	430	397	375
chr1	16056626	16056632	V_FXR_Q2	-	943	37	436	413	485
chr1	16056626	16056632	H_RARB_f1	-	813	34	373	330	343
chr1	16056626	16056632	H_PPARA_f1	-	855	34	373	341	399
chr1	16060283	16060291	J_RUNX1	-	800	49	563	513	318
chr1	16087061	16087068	V_SPZ1_01	+	883	38	443	411	401
chr1	16087061	16087067	T_ZBTB7C_full_01	-	884	36	436	415	436
chr1	16087061	16087069	T_ZBTB7B_full_01	-	823	30	344	315	396
chr1	16157227	16157239	W_FOX_FOX_03	-	817	37	372	329	309
chr1	16157234	16157242	W_Hoxc13_3127_1_secondary	-	923	36	366	333	308
chr1	16157234	16157243	B_Hoxd13_2356_1	-	956	41	425	391	360
chr1	16207769	16207775	T_CPEB1_full_01	-	1000	38	456	426	339
chr1	16207769	16207777	B_Hoxa9_2622_2	-	923	36	422	385	307
chr1	16207838	16207846	T_HSFY2_dbd_02	+	857	36	419	370	388
chr1	16226671	16226679	B_Hoxd12_3481_1	+	900	30	302	276	304
chr1	16226671	16226679	B_Hoxd11_3873_1	+	914	31	316	289	320
chr1	16226671	16226679	B_Hoxc12_3480_1	+	902	32	319	292	304
chr1	16254047	16254057	T_CEBPG_full_01	+	819	33	317	279	321
chr1	16254048	16254057	R_RBPJ_p2	-	882	37	367	338	332
chr1	16263398	16263404	H_NR1I2_si	+	942	36	413	387	332
chr1	16333466	16333472	W_Esr1_01	+	1000	35	402	367	301
chr1	16339780	16339795	J_ESR2	-	934	50	540	506	430
chr1	16339780	16339794	H_ESR1_do	-	932	48	530	497	417
chr1	16344132	16344138	W_E2F6_cofactor_01	+	838	44	525	473	300
chr1	16344132	16344138	W_E2F6_cofactor_01	-	832	44	525	473	300
chr1	16344132	16344138	T_TFE3_dbd_01	+	901	47	552	506	327
chr1	16344132	16344138	T_MNT_dbd_01	+	830	42	518	466	303
chr1	16344132	16344138	T_MNT_dbd_01	-	840	42	518	467	304
chr1	16344132	16344138	T_MLXIPL_full_01	+	846	42	518	470	308
chr1	16344132	16344138	T_MLXIPL_full_01	-	843	42	518	470	308
chr1	16344132	16344138	T_MAX_dbd_02	+	859	42	518	471	336
chr1	16344132	16344138	T_MAX_dbd_02	-	843	42	518	471	336
chr1	16344132	16344138	T_CLOCK_dbd_01	+	863	42	518	475	304
chr1	16344132	16344138	T_CLOCK_dbd_01	-	870	42	518	475	304
chr1	16344132	16344140	R_bHLH_family_p2	-	874	40	497	453	319
chr1	16344132	16344138	J_Arnt	+	812	42	518	460	305
chr1	16344132	16344138	J_Arnt	-	812	42	518	460	305
chr1	16348904	16348911	W_Zbtb1_01	-	826	36	422	364	325
chr1	16350863	16350870	W_Ascl1_01	+	1000	32	431	391	351
chr1	16372635	16372642	W_Ascl1_01	+	1000	33	419	379	362
chr1	16378469	16378476	V_KLF15_Q2	-	852	41	464	420	370
chr1	16398437	16398446	J_RELA	-	820	36	412	380	320
chr1	16398506	16398514	V_ZBED6_01	-	806	40	439	397	303
chr1	16399786	16399794	T_HINFP1_full_01	+	887	32	417	365	310
chr1	16408503	16408510	V_IK_Q5	+	1000	46	541	515	424
chr1	16410196	16410206	V_STAT5B_01	-	814	38	436	381	307
chr1	16410245	16410251	W_Esr1_01	+	1000	46	471	456	353
chr1	16410376	16410383	V_KLF15_Q2	-	945	37	416	377	301
chr1	16415351	16415361	B_Tcfap2b_primary	-	894	45	553	493	338
chr1	16422371	16422377	H_PPARA_f1	-	1000	45	507	493	377
chr1	16438655	16438663	W_Smad1_01	+	807	39	438	380	314
chr1	16462359	16462366	H_KLF6_si	-	829	41	471	414	392
chr1	16481299	16481305	J_NFATC2	+	929	42	503	463	300
chr1	16482842	16482850	T_RHOXF1_full_01	+	907	42	456	413	359
chr1	16494584	16494591	V_KLF15_Q2	-	948	27	377	353	319
chr1	16498147	16498158	W_TFAP2C_01	+	836	39	396	356	328
chr1	16498155	16498163	T_RHOXF1_full_01	-	935	40	410	381	301
chr1	16498361	16498372	V_STAT5A_01	-	833	35	366	339	349
chr1	16498362	16498372	V_STAT5B_01	+	827	36	370	348	365
chr1	16498362	16498372	J_Stat3	-	884	35	358	335	407
chr1	16498363	16498372	W_STAT1_01	+	874	34	349	333	358
chr1	16498363	16498372	W_STAT1_01	-	862	34	349	332	357
chr1	16498363	16498373	V_STAT5B_01	-	842	35	358	337	338
chr1	16498363	16498374	V_STAT5A_01	+	811	36	370	345	347
chr1	16498363	16498373	J_Stat3	+	814	34	349	322	369
chr1	16499108	16499115	V_CKROX_Q2	-	836	44	522	481	324
chr1	16500150	16500164	V_TCF11MAFG_01	+	848	51	574	510	445
chr1	16510489	16510505	T_GRHL1_dbd_01	-	814	44	476	415	304
chr1	16511588	16511604	P_GATA_YY1_01	-	814	36	455	393	308
chr1	16543091	16543103	V_PR_02	-	949	41	457	435	323
chr1	16543929	16543936	H_KLF6_si	-	814	39	460	406	348
chr1	16543933	16543941	R_MAZ_p2	-	857	30	368	335	305
chr1	16543936	16543942	H_RUNX2_f1	-	809	31	407	356	329
chr1	16544049	16544059	W_Klf4_01	+	865	33	425	381	355
chr1	16544090	16544097	H_KLF6_si	-	800	37	462	410	357
chr1	16544097	16544103	H_IKZF1_f1	-	987	31	418	390	316
chr1	16645714	16645722	T_HSFY2_dbd_02	-	891	33	347	316	324
chr1	16702331	16702339	W_Rarg_01	+	1000	45	476	450	301
chr1	16702331	16702339	B_Rara_primary	+	1000	45	488	461	318
chr1	16771289	16771295	V_IK1_01	+	821	44	435	404	320
chr1	16771709	16771716	W_Nr2f1_01	+	854	39	376	352	343
chr1	16771709	16771716	B_Rxra_primary	-	851	38	364	341	326
chr1	16771709	16771716	B_Nr2f2_secondary	+	845	39	376	354	331
chr1	16771710	16771716	V_PXR_Q2	+	956	40	391	379	302
chr1	16771710	16771716	H_PPARA_f1	+	1000	35	358	339	305
chr1	16771712	16771717	V_TCF11_01	+	1000	36	363	355	313
chr1	16771720	16771728	B_Hnf4a_primary	+	860	33	330	302	303
chr1	16776446	16776453	W_Zbtb1_01	+	1000	40	441	386	309
chr1	16776446	16776454	T_GCM2_dbd_01	+	887	43	472	414	350
chr1	16781840	16781847	B_Smad3_primary	-	819	47	504	467	326
chr1	16828092	16828102	B_Mafb_primary	+	852	31	409	368	321
chr1	16957952	16957962	T_TFAP2A_dbd_01	+	887	33	480	437	303
chr1	17096623	17096628	H_SMAD4_si	-	834	27	344	299	304
chr1	17112239	17112248	H_FOSB_f1	-	933	39	485	454	309
chr1	17124258	17124268	J_Stat3	+	835	33	421	369	300
chr1	17290125	17290132	B_Zbtb3_primary	-	864	35	358	328	319
chr1	17293874	17293886	J_INSM1	-	857	40	493	443	310
chr1	17293893	17293902	T_TFAP2B_dbd_02	+	886	45	525	490	325
chr1	17293893	17293902	T_TFAP2B_dbd_02	-	814	44	513	487	320
chr1	17294281	17294289	V_ZBED6_01	+	801	42	490	430	315
chr1	17379094	17379104	T_ESRRB_dbd_01	+	833	44	517	479	316
chr1	17379095	17379103	B_Esrra_primary	+	839	45	532	509	331
chr1	17408655	17408661	H_CREB1_f1	+	822	38	457	403	350
chr1	17429238	17429243	T_MEIS3_dbd_01	+	1000	43	492	473	313
chr1	17433532	17433541	W_ETS_NR_06	+	958	38	388	359	310
chr1	17445295	17445301	V_FXR_Q2	+	932	53	585	537	326
chr1	17445296	17445304	W_CLOCK_01	-	982	47	523	492	300
chr1	17472882	17472891	J_Cebpa	-	829	44	475	420	315
chr1	17475938	17475946	T_FEV_dbd_01	+	822	30	333	296	305
chr1	17475938	17475946	B_Etv4_01	-	850	26	320	283	302
chr1	17485507	17485515	B_Osr2_primary	+	1000	40	452	436	334
chr1	17485507	17485515	B_Osr1_primary	+	1000	41	469	450	325
chr1	17490987	17490993	T_FIGLA_dbd_01	+	1000	43	446	432	302
chr1	17490987	17490993	B_Tcfe2a_primary	-	1000	44	469	449	303
chr1	17512837	17512843	T_MAX_dbd_02	+	1000	37	443	410	300
chr1	17512837	17512843	T_MAX_dbd_02	-	1000	37	443	411	302
chr1	17512967	17512976	H_FOSB_f1	+	865	40	479	447	303
chr1	17549847	17549853	T_ZBTB7C_full_01	+	909	44	488	441	316
chr1	17559483	17559491	T_TBX4_dbd_01	+	805	46	550	488	336
chr1	17565682	17565688	H_RUNX2_f1	-	818	41	446	405	327
chr1	17587438	17587445	V_IK_Q5	-	975	40	446	401	348
chr1	17587439	17587445	H_IKZF1_f1	-	1000	42	468	419	348
chr1	17674176	17674182	V_IK1_01	-	806	33	444	384	344
chr1	17682820	17682826	W_Esr1_01	-	840	53	581	549	325
chr1	17746535	17746542	L_fezf2_01	+	912	45	503	477	329
chr1	17749445	17749452	V_SPZ1_01	-	1000	34	372	354	300
chr1	17750090	17750099	T_GLI2_dbd_01	-	960	39	438	398	321
chr1	17751431	17751438	T_TCF4_dbd_01	-	980	31	405	358	315
chr1	17751431	17751437	T_MESP1_dbd_01	-	1000	36	439	399	383
chr1	17751431	17751437	T_FIGLA_dbd_01	-	1000	37	440	394	412
chr1	17751431	17751437	R_SNAI1_3_p2	+	1000	37	445	400	375
chr1	17751431	17751437	Genomatix	-	1000	37	445	397	371
chr1	17751431	17751437	B_Tcfe2a_primary	+	1000	38	446	397	392
chr1	17751432	17751437	J_ZEB1	-	1000	36	446	400	320
chr1	17855870	17855876	T_NFIA_full_02	-	833	43	487	445	331
chr1	17858971	17858978	H_KLF6_si	+	934	51	571	531	362
chr1	17942742	17942748	T_ZBTB7C_full_01	-	915	43	488	443	422
chr1	17942742	17942750	T_ZBTB7B_full_01	-	964	32	378	342	330
chr1	17966604	17966610	T_TFE3_dbd_01	-	911	40	458	416	353
chr1	17980931	17980939	W_PPARGC1A_01	+	860	42	487	451	322
chr1	17980931	17980939	W_PPARGC1A_01	-	860	43	497	459	337
chr1	17997872	17997877	H_SMAD4_si	+	1000	41	483	455	335
chr1	18039730	18039737	L_NFATC1_01	+	920	45	481	447	359
chr1	18039732	18039738	B_Sfpi1_primary	+	839	45	481	435	340
chr1	18097120	18097128	B_Esrra_secondary	+	1000	37	388	367	365
chr1	18097122	18097137	J_ESR2	-	851	27	309	277	311
chr1	18097122	18097136	H_ESR1_do	-	881	34	349	319	361
chr1	18213350	18213360	B_Tcfap2b_primary	-	845	36	456	406	304
chr1	18232789	18232797	V_P53_02	-	816	47	517	464	305
chr1	18242465	18242471	T_MNT_dbd_01	+	830	33	306	279	307
chr1	18242465	18242471	T_MNT_dbd_01	-	840	33	306	280	310
chr1	18242465	18242471	T_MLXIPL_full_01	+	846	33	306	281	311
chr1	18242465	18242471	T_MLXIPL_full_01	-	843	33	306	281	311
chr1	18242465	18242471	T_MAX_dbd_02	+	859	33	306	282	313
chr1	18242465	18242471	T_MAX_dbd_02	-	843	33	306	281	310
chr1	18242465	18242471	T_CLOCK_dbd_01	+	863	33	306	283	301
chr1	18242465	18242471	T_CLOCK_dbd_01	-	870	33	306	283	301
chr1	18242465	18242471	J_Arnt	+	812	33	306	276	323
chr1	18242465	18242471	J_Arnt	-	812	33	306	276	323
chr1	18284727	18284735	W_Rorb_01	-	940	41	392	377	301
chr1	18335832	18335838	V_FXR_Q2	-	865	39	453	415	363
chr1	18335855	18335863	T_GCM2_dbd_01	-	847	32	396	351	314
chr1	18361535	18361541	V_FXR_Q2	-	875	40	453	410	366
chr1	18368793	18368800	V_SPZ1_01	+	940	37	415	386	323
chr1	18387312	18387323	W_ETS_HMG_07	+	870	45	499	453	308
chr1	18435938	18435944	V_FXR_Q2	-	943	48	567	535	322
chr1	18437744	18437752	W_Zfp202_01	+	805	41	457	398	312
chr1	18437744	18437753	V_MAZR_01	-	899	40	464	421	331
chr1	18437744	18437753	T_ZNF740_full_01	+	815	40	451	395	317
chr1	18437760	18437772	J_INSM1	-	828	45	510	461	436
chr1	18437779	18437787	W_Dnajc21_01	+	868	47	509	457	326
chr1	18460078	18460085	W_Ascl1_01	+	839	35	301	271	386
chr1	18460078	18460084	V_NEUROD_01	+	937	35	301	286	390
chr1	18460078	18460084	V_NEUROD_01	-	937	35	301	286	390
chr1	18471033	18471046	T_HSF4_dbd_01	-	915	40	379	362	417
chr1	18471033	18471046	T_HSF2_dbd_01	-	855	36	341	327	385
chr1	18471672	18471682	V_IRF_Q6_01	+	871	53	586	527	328
chr1	18485081	18485089	B_Esrra_secondary	+	1000	45	468	436	348
chr1	18495587	18495600	T_FOXJ3_dbd_03	-	857	37	415	371	316
chr1	18495587	18495600	T_FOXJ2_dbd_03	-	865	42	448	405	335
chr1	18522446	18522458	J_Myf	+	830	43	461	425	331
chr1	18522449	18522455	V_NEUROD_01	+	937	47	510	480	321
chr1	18522449	18522455	V_NEUROD_01	-	937	47	510	480	321
chr1	18522449	18522455	T_FIGLA_dbd_01	-	1000	45	486	473	303
chr1	18526395	18526407	T_EBF1_full_01	+	823	39	441	409	375
chr1	18528522	18528532	L_NFATC1_NFATC1_02	-	994	41	445	429	312
chr1	18564639	18564647	R_TBX4_5_p2	+	946	37	380	351	322
chr1	18577033	18577041	B_Hoxc9_2367_2	+	869	33	310	284	307
chr1	18606565	18606573	T_TBX4_dbd_01	+	890	47	560	510	303
chr1	18628939	18628946	V_SPZ1_01	-	868	46	524	491	344
chr1	18642785	18642790	T_NFIX_full_02	+	955	50	554	533	324
chr1	18659031	18659041	Genomatix	-	906	36	408	377	321
chr1	18659385	18659392	T_TCF4_dbd_01	-	996	47	505	489	337
chr1	18659385	18659391	T_SNAI2_dbd_01	+	1000	43	488	480	340
chr1	18659385	18659391	T_MESP1_dbd_01	-	1000	47	505	495	343
chr1	18659385	18659392	T_ID4_dbd_01	-	1000	46	496	484	341
chr1	18659385	18659391	T_FIGLA_dbd_01	-	1000	47	505	494	374
chr1	18659385	18659391	R_SNAI1_3_p2	+	1000	47	505	492	325
chr1	18659385	18659391	Genomatix	-	1000	47	505	493	320
chr1	18659385	18659391	B_Tcfe2a_primary	+	1000	47	505	494	345
chr1	18673334	18673343	W_Zfx_02	+	950	42	437	400	310
chr1	18683170	18683178	B_Esrra_primary	-	1000	41	420	399	374
chr1	18699945	18699952	W_Ascl1_01	-	820	38	499	466	432
chr1	18699945	18699954	T_Ascl2_dbd_01	-	815	32	407	381	328
chr1	18732519	18732526	W_Nr2f1_01	+	839	42	444	405	307
chr1	18732519	18732526	B_Rxra_primary	-	841	42	444	403	313
chr1	18732519	18732526	B_Nr2f2_secondary	+	885	43	468	435	345
chr1	18851043	18851048	V_TCF11_01	+	882	46	491	463	326
chr1	18862825	18862833	B_Esrra_secondary	+	840	34	358	330	322
chr1	18862826	18862833	W_Nr2f1_01	+	828	36	397	367	321
chr1	18862826	18862833	B_Rxra_primary	-	874	36	397	368	331
chr1	18862826	18862833	B_Nr2f2_secondary	+	809	36	397	366	304
chr1	18951146	18951151	J_Arnt_Ahr	+	822	44	506	445	303
chr1	18951383	18951392	B_Bbx_primary	+	843	44	491	438	325
chr1	18951383	18951392	B_Bbx_primary	-	847	44	491	439	327
chr1	18952198	18952206	T_BHLHB3_full_01	+	819	38	397	354	395
chr1	18952198	18952206	T_BHLHB3_full_01	-	804	36	380	337	366
chr1	18952199	18952205	W_E2F6_cofactor_01	+	838	39	420	384	364
chr1	18952199	18952205	W_E2F6_cofactor_01	-	832	39	420	383	361
chr1	18952199	18952205	T_TFE3_dbd_01	-	844	40	439	403	352
chr1	18952199	18952205	T_MNT_dbd_01	+	830	39	420	377	376
chr1	18952199	18952205	T_MNT_dbd_01	-	840	39	420	378	379
chr1	18952199	18952205	T_MLXIPL_full_01	+	846	39	420	379	382
chr1	18952199	18952205	T_MLXIPL_full_01	-	843	39	420	379	382
chr1	18952199	18952205	T_MAX_dbd_02	+	859	39	420	382	403
chr1	18952199	18952205	T_MAX_dbd_02	-	843	39	420	380	399
chr1	18952199	18952205	T_HEY1_dbd_01	+	815	39	420	377	302
chr1	18952199	18952205	T_HEY1_dbd_01	-	809	39	420	377	302
chr1	18952199	18952205	T_CLOCK_dbd_01	+	863	39	420	382	375
chr1	18952199	18952205	T_CLOCK_dbd_01	-	870	39	420	383	375
chr1	18952199	18952205	J_Arnt	+	812	39	420	374	384
chr1	18952199	18952205	J_Arnt	-	812	39	420	373	381
chr1	18962361	18962370	T_TBX20_full_01	-	857	39	465	406	317
chr1	18962361	18962370	T_TBR1_full_01	-	871	39	465	403	340
chr1	18962362	18962370	T_TBX1_dbd_03	-	840	39	465	413	315
chr1	18962362	18962370	T_TBX15_dbd_02	-	873	39	465	424	354
chr1	18962362	18962370	R_TBX4_5_p2	-	952	42	495	477	356
chr1	18962362	18962370	Genomatix	-	936	43	507	483	373
chr1	18962363	18962371	V_MYOD_Q6	-	824	44	527	462	315
chr1	18962363	18962373	T_USF1_dbd_01	+	859	42	514	460	341
chr1	18962363	18962373	T_USF1_dbd_01	-	840	42	514	455	332
chr1	18962363	18962372	T_NHLH1_full_01	+	843	42	496	442	345
chr1	18962363	18962371	R_bHLH_family_p2	+	823	42	514	448	347
chr1	18962364	18962372	T_BHLHB3_full_01	+	820	38	485	422	309
chr1	18962364	18962372	T_BHLHB3_full_01	-	802	38	485	417	302
chr1	18962365	18962371	V_NEUROD_01	+	937	49	579	544	442
chr1	18962365	18962371	V_NEUROD_01	-	937	49	579	544	442
chr1	18962365	18962373	V_MYOD_Q6	+	927	44	527	496	369
chr1	18962365	18962371	T_MNT_dbd_01	+	826	43	523	457	327
chr1	18962365	18962371	T_MNT_dbd_01	-	838	43	523	461	331
chr1	18962365	18962371	T_MLXIPL_full_01	+	842	43	523	463	332
chr1	18962365	18962371	T_MLXIPL_full_01	-	847	43	523	464	333
chr1	18962365	18962371	T_MAX_dbd_02	+	853	43	523	466	354
chr1	18962365	18962371	T_MAX_dbd_02	-	838	43	523	462	349
chr1	18962365	18962371	T_CLOCK_dbd_01	+	849	43	523	466	330
chr1	18962365	18962371	T_CLOCK_dbd_01	-	861	43	523	470	333
chr1	18962365	18962373	R_bHLH_family_p2	-	845	42	514	457	351
chr1	18962365	18962371	J_Arnt	+	812	43	523	451	327
chr1	18962365	18962371	J_Arnt	-	812	43	523	451	327
chr1	18962365	18962371	H_MITF_f1	-	965	44	527	509	334
chr1	18966399	18966411	W_Homeo_IRF_07	+	841	41	457	408	305
chr1	18971270	18971278	W_Smad1_01	-	835	43	517	453	366
chr1	18976573	18976583	H_RELB_si	+	823	40	470	410	311
chr1	19006100	19006106	V_NEUROD_01	+	1000	40	474	435	324
chr1	19006100	19006106	V_NEUROD_01	-	1000	40	474	435	324
chr1	19043456	19043465	B_Klf7_primary	-	977	36	445	405	357
chr1	19043459	19043467	B_Glis2_primary	-	859	26	387	346	360
chr1	19043464	19043477	H_WT1_f1	+	813	29	408	357	317
chr1	19054732	19054737	J_Arnt_Ahr	+	822	41	489	434	344
chr1	19059989	19059995	T_MESP1_dbd_01	+	873	46	491	442	355
chr1	19059989	19059995	T_FIGLA_dbd_01	+	924	46	491	445	416
chr1	19059989	19059995	R_SNAI1_3_p2	-	833	46	491	432	332
chr1	19059989	19059995	Genomatix	+	809	46	491	424	316
chr1	19059989	19059995	B_Tcfe2a_primary	-	880	46	491	439	368
chr1	19097598	19097608	V_TAL1BETAITF2_01	+	897	37	404	376	300
chr1	19119925	19119933	T_TBX21_dbd_02	+	907	47	530	512	396
chr1	19119925	19119934	T_TBX20_full_01	+	894	47	530	500	416
chr1	19119925	19119933	T_TBX1_dbd_03	+	912	47	530	512	384
chr1	19119925	19119933	T_TBX15_dbd_02	+	907	47	530	513	417
chr1	19119925	19119934	T_TBR1_full_01	+	838	46	508	471	379
chr1	19119925	19119933	T_MGA_dbd_01	+	924	47	530	514	371
chr1	19146893	19146899	T_MNT_dbd_01	+	835	46	512	473	475
chr1	19146893	19146899	T_MNT_dbd_01	-	845	46	512	474	475
chr1	19146893	19146899	T_MLXIPL_full_01	+	819	46	512	476	475
chr1	19146893	19146899	T_MLXIPL_full_01	-	838	46	512	476	475
chr1	19146893	19146899	T_MAX_dbd_02	+	821	46	512	478	470
chr1	19146893	19146899	T_MAX_dbd_02	-	818	46	512	476	470
chr1	19146893	19146899	T_HEY1_dbd_01	+	832	46	512	469	355
chr1	19146893	19146899	T_HEY1_dbd_01	-	816	46	512	469	355
chr1	19146893	19146899	T_CLOCK_dbd_01	+	817	46	512	479	482
chr1	19146893	19146899	T_CLOCK_dbd_01	-	824	46	512	480	482
chr1	19146893	19146899	J_Arnt	+	812	46	512	469	475
chr1	19146893	19146899	J_Arnt	-	904	46	512	469	475
chr1	19147033	19147041	T_BHLHB3_full_01	+	824	36	392	350	325
chr1	19147033	19147041	T_BHLHB3_full_01	-	824	36	392	350	325
chr1	19147044	19147049	V_HIF2A_01	-	860	33	342	323	308
chr1	19195658	19195671	P_MEIS1_FXR_01	+	814	43	522	463	321
chr1	19209284	19209298	J_Tcfcp2l1	+	897	35	342	307	328
chr1	19209284	19209298	J_Tcfcp2l1	-	820	34	333	302	318
chr1	19210783	19210792	B_Tgif1_2342_2	-	985	42	462	436	347
chr1	19239755	19239765	T_TFAP2A_dbd_01	-	902	46	539	500	344
chr1	19249509	19249518	V_BACH1_01	+	826	49	557	493	342
chr1	19249509	19249518	T_NFE2_dbd_01	+	845	47	525	469	300
chr1	19249509	19249518	T_NFE2_dbd_01	-	862	48	550	496	341
chr1	19249513	19249518	V_TCF11_01	+	887	51	567	526	320
chr1	19249745	19249754	Genomatix	-	920	34	393	351	305
chr1	19272626	19272634	V_HSF2_01	+	865	49	541	491	300
chr1	19281185	19281203	W_ETS_MH1_01	+	828	30	349	313	319
chr1	19311800	19311805	T_NKX2_8_dbd_01	+	843	34	351	316	300
chr1	19371766	19371774	T_TBX1_dbd_03	-	835	26	306	285	315
chr1	19376354	19376363	L_ETS2_01	-	825	46	479	432	320
chr1	19376354	19376362	B_Etv5_01	+	811	42	432	388	318
chr1	19376354	19376362	B_Etv4_01	+	802	44	456	409	336
chr1	19376354	19376362	B_Etv1_01	-	803	44	456	412	340
chr1	19406369	19406378	B_Lhx8_2247_2	-	921	51	571	553	302
chr1	19419743	19419749	J_NFATC2	-	842	52	584	535	364
chr1	19448567	19448573	T_MESP1_dbd_01	+	1000	47	522	488	316
chr1	19448567	19448573	T_FIGLA_dbd_01	+	1000	47	522	485	353
chr1	19453333	19453340	W_Foxj2_secondary_01	+	837	45	526	481	346
chr1	19465722	19465730	W_ATF3_02	+	835	39	424	376	321
chr1	19481856	19481863	W_Foxj2_secondary_01	+	899	36	408	374	303
chr1	19495867	19495879	V_PR_02	-	904	47	518	479	403
chr1	19527232	19527241	V_HFH8_01	-	975	43	451	430	306
chr1	19532591	19532606	T_NFATC1_full_02	+	874	33	320	289	322
chr1	19536125	19536133	T_BHLHB3_full_01	+	999	51	552	543	344
chr1	19536125	19536133	T_BHLHB3_full_01	-	999	51	552	542	343
chr1	19536126	19536132	W_E2F6_cofactor_01	+	1000	51	573	563	366
chr1	19536126	19536132	W_E2F6_cofactor_01	-	1000	51	573	563	366
chr1	19536126	19536132	T_MNT_dbd_01	+	1000	51	552	543	319
chr1	19536126	19536132	T_MNT_dbd_01	-	1000	51	552	543	319
chr1	19536126	19536132	T_MLXIPL_full_01	+	1000	51	552	543	314
chr1	19536126	19536132	T_MLXIPL_full_01	-	1000	51	552	543	314
chr1	19536126	19536132	T_MAX_dbd_02	+	1000	51	552	544	348
chr1	19536126	19536132	T_MAX_dbd_02	-	1000	51	552	543	345
chr1	19536126	19536134	T_HEY2_dbd_01	+	1000	52	575	562	393
chr1	19536126	19536132	T_CLOCK_dbd_01	+	1000	51	552	543	304
chr1	19536126	19536132	T_CLOCK_dbd_01	-	1000	51	552	543	304
chr1	19536126	19536132	J_Arnt	+	1000	51	552	542	334
chr1	19536126	19536132	J_Arnt	-	1000	51	552	543	336
chr1	19536242	19536250	V_CREBP1CJUN_01	+	863	49	535	491	425
chr1	19679087	19679101	T_NFIX_full_04	+	893	40	469	448	372
chr1	19679087	19679101	R_TLX1_3_NFIC_dimer_p2	-	815	38	453	421	314
chr1	19679088	19679102	T_NFIX_full_04	-	904	41	474	457	381
chr1	19679088	19679102	R_TLX1_3_NFIC_dimer_p2	+	840	42	496	473	351
chr1	19679088	19679102	J_TLX1_NFIC	+	826	41	474	448	500
chr1	19679089	19679101	W_E14_5_cortex_03	+	845	38	431	396	318
chr1	19679114	19679121	V_SPZ1_01	-	934	49	572	541	344
chr1	19735569	19735579	V_STAT5B_01	+	851	39	415	387	337
chr1	19735570	19735579	W_STAT1_01	+	863	37	396	371	343
chr1	19735570	19735580	V_STAT5B_01	-	854	38	385	362	305
chr1	19735570	19735581	V_STAT5A_01	+	840	38	403	376	324
chr1	19735570	19735580	J_Stat3	+	918	35	372	350	325
chr1	19737959	19737967	B_Zbtb12_primary	+	934	35	390	362	310
chr1	19742350	19742359	T_HOXD13_dbd_02	-	844	40	416	377	377
chr1	19742350	19742359	T_HOXC13_dbd_02	-	848	41	431	390	418
chr1	19742351	19742359	T_HOXB13_dbd_02	-	860	42	436	399	373
chr1	19742351	19742359	T_HOXA10_dbd_01	-	905	42	453	424	333
chr1	19742351	19742359	B_Hoxa13_3126_1	-	832	40	421	378	360
chr1	19754030	19754046	T_AR_full_01	+	951	50	566	531	352
chr1	19754031	19754046	T_NR3C2_dbd_01	+	963	50	566	536	364
chr1	19754031	19754046	T_NR3C2_dbd_01	-	960	50	566	536	364
chr1	19754031	19754046	T_NR3C1_dbd_01	+	957	50	566	535	367
chr1	19754031	19754046	T_NR3C1_dbd_01	-	959	50	566	536	370
chr1	19754031	19754047	T_AR_full_01	-	933	48	536	502	333
chr1	19766408	19766416	W_Smad1_01	+	880	41	410	372	309
chr1	19777636	19777647	Genomatix	+	948	44	502	475	322
chr1	19777637	19777645	V_MYOD_Q6	-	957	44	502	482	341
chr1	19777637	19777648	Genomatix	-	891	45	514	469	313
chr1	19777637	19777645	B_Tcfe2a_secondary	-	885	42	494	448	300
chr1	19777639	19777646	W_Ascl1_01	+	954	44	510	486	329
chr1	19777639	19777647	V_MYOD_Q6	+	962	45	514	497	370
chr1	19797331	19797340	W_STAT1_01	+	944	32	353	333	334
chr1	19798407	19798417	B_Elf5_01	-	824	30	318	279	302
chr1	19798419	19798425	B_Sox8_primary	-	843	43	432	404	307
chr1	19804404	19804414	T_USF1_dbd_01	+	856	30	378	339	347
chr1	19804404	19804414	T_USF1_dbd_01	-	871	30	378	342	353
chr1	19804405	19804413	T_BHLHB3_full_01	+	806	30	378	325	353
chr1	19804405	19804413	T_BHLHB3_full_01	-	812	30	378	326	354
chr1	19804406	19804412	T_MNT_dbd_01	-	836	29	359	315	304
chr1	19804406	19804412	T_MLXIPL_full_01	+	842	29	359	317	307
chr1	19804406	19804412	T_MLXIPL_full_01	-	844	29	359	317	307
chr1	19804406	19804412	T_MAX_dbd_02	+	853	29	359	319	316
chr1	19804406	19804412	T_MAX_dbd_02	-	838	29	359	316	311
chr1	19804406	19804412	T_CLOCK_dbd_01	-	866	29	359	323	306
chr1	19804406	19804414	R_bHLH_family_p2	-	897	29	359	325	326
chr1	19804406	19804412	J_Arnt	+	812	29	359	308	310
chr1	19804406	19804412	J_Arnt	-	812	29	359	308	310
chr1	19840320	19840329	J_NFYA	+	936	33	341	326	317
chr1	19840320	19840329	H_NFYB_f1	-	914	34	371	345	366
chr1	19840322	19840329	H_PBX3_f2	-	855	34	371	333	318
chr1	19859376	19859381	J_Arnt_Ahr	-	822	33	357	308	433
chr1	19988408	19988426	T_Hic1_dbd_01	-	817	35	385	343	335
chr1	20031208	20031216	W_Mycn_01	-	823	44	481	423	330
chr1	20119247	20119255	W_Nr5a2_02	-	937	24	310	281	336
chr1	20199628	20199637	B_Rfx4_primary	-	874	32	358	326	365
chr1	20199628	20199637	B_Rfx3_primary	-	879	32	358	328	378
chr1	20246314	20246319	T_YY1_full_01	-	953	35	405	393	304
chr1	20404346	20404351	V_TCF11_01	+	1000	42	469	436	355
chr1	20438892	20438899	T_TEAD4_dbd_01	-	955	41	469	432	357
chr1	20479694	20479702	V_P53_02	+	854	51	561	507	336
chr1	20503811	20503819	B_Rhox11_2205_1	-	969	40	485	465	312
chr1	20503851	20503856	V_TCF11_01	+	873	53	580	529	359
chr1	20529846	20529852	Genomatix	-	883	36	428	400	309
chr1	20541349	20541356	H_FOSL1_f2	+	814	45	460	445	357
chr1	20543821	20543829	T_HSFY2_dbd_02	-	870	30	311	280	335
chr1	20580975	20580985	L_NFATC1_NFATC1_02	+	831	39	448	420	344
chr1	20598801	20598812	W_ETS_MH1_02	-	1000	43	464	432	315
chr1	20605052	20605060	H_STF1_f1	+	839	40	382	346	351
chr1	20605053	20605060	V_DAX1_01	+	818	36	343	299	313
chr1	20605055	20605061	V_FXR_Q2	+	865	37	375	345	343
chr1	20605057	20605062	T_NFIX_full_02	+	932	33	344	330	308
chr1	20622695	20622700	V_TCF11_01	-	873	30	342	318	309
chr1	20623297	20623307	B_Nkx2_6_3437_1	-	939	33	359	343	316
chr1	20635014	20635022	W_PPARGC1A_01	+	808	45	514	448	453
chr1	20635015	20635024	T_FLI1_full_01	+	809	41	478	416	1000
chr1	20635015	20635024	T_ETS1_dbd_01	+	842	41	478	427	488
chr1	20635015	20635024	L_ETS2_01	+	859	49	540	485	580
chr1	20635015	20635024	B_Gm4881_01	-	819	41	478	420	1000
chr1	20635015	20635024	B_Etv3_01	-	846	42	508	453	1000
chr1	20635016	20635024	T_FEV_dbd_01	+	839	41	478	427	517
chr1	20635016	20635024	T_ELK4_dbd_01	+	834	41	478	426	522
chr1	20635016	20635024	T_ELK1_dbd_01	+	803	41	478	414	460
chr1	20635016	20635024	B_Etv6_01	-	840	42	508	450	540
chr1	20635016	20635024	B_Etv5_01	-	803	41	478	414	470
chr1	20635016	20635024	B_Etv4_01	-	843	41	478	429	502
chr1	20635016	20635024	B_Etv1_01	+	814	41	478	418	535
chr1	20635016	20635024	B_Erg_01	-	881	46	529	484	529
chr1	20635016	20635024	B_Elk4_01	-	849	46	529	475	530
chr1	20635016	20635024	B_Elf2_01	-	838	41	478	424	495
chr1	20661842	20661850	T_HSFY2_dbd_02	-	807	31	329	289	352
chr1	20666084	20666089	T_MEIS3_dbd_01	-	867	41	409	389	313
chr1	20666635	20666642	V_IK_Q5	-	839	48	513	471	351
chr1	20681731	20681738	B_Zbtb3_primary	-	1000	45	459	435	337
chr1	20707617	20707625	W_Nr5a2_02	+	849	33	382	345	303
chr1	20715643	20715649	T_TFE3_dbd_01	-	906	41	459	417	325
chr1	20770914	20770925	V_T3R_01	+	957	46	458	430	349
chr1	20770914	20770922	H_CREM_f1	+	906	40	412	380	303
chr1	20802994	20803000	T_SNAI2_dbd_01	+	1000	52	580	573	373
chr1	20802994	20803001	T_ID4_dbd_01	-	995	53	588	573	379
chr1	20803750	20803762	W_E14_5_cortex_01	-	942	39	432	402	420
chr1	20820831	20820837	H_CREB1_f1	+	1000	44	463	416	396
chr1	20848745	20848751	B_Sfpi1_primary	-	936	42	461	434	328
chr1	20848746	20848754	V_ZABC1_01	+	903	46	499	470	422
chr1	20848746	20848752	R_NFATC1_3_p2	-	995	44	475	463	316
chr1	20848746	20848753	L_NFATC1_01	-	940	42	461	436	351
chr1	20934627	20934641	J_Tcfcp2l1	+	930	36	413	385	361
chr1	21013564	21013573	B_Rfx4_primary	+	950	41	384	360	328
chr1	21013564	21013573	B_Rfx3_primary	+	925	39	379	351	335
chr1	21030688	21030695	H_KLF6_si	+	886	40	494	450	324
chr1	21036009	21036017	B_Myb_secondary	-	888	41	437	395	311
chr1	21036399	21036407	W_Smad1_01	+	841	46	489	435	345
chr1	21073940	21073946	V_PXR_RXR_01	+	1000	40	425	398	403
chr1	21073940	21073946	H_NR1I2_si	+	1000	38	385	368	356
chr1	21095571	21095580	J_Cebpa	+	940	38	365	339	337
chr1	21098009	21098024	W_Homeo_Homeo_26	-	835	43	447	410	363
chr1	21111406	21111414	H_STF1_f1	+	927	36	383	359	349
chr1	21117704	21117709	V_TCF11_01	-	1000	38	399	386	332
chr1	21153601	21153613	W_HMG_Homeo_02	-	901	42	415	388	353
chr1	21153707	21153715	W_Irf2_secondary_01	-	918	37	392	367	328
chr1	21188158	21188163	B_Sox21_secondary	-	851	38	414	371	316
chr1	21270432	21270439	T_FOXD3_dbd_02	+	841	48	529	472	301
chr1	21270432	21270439	T_FOXD2_dbd_02	+	814	49	542	476	332
chr1	21270432	21270439	Genomatix	+	902	43	512	475	308
chr1	21347157	21347165	T_HSFY2_dbd_02	-	833	39	432	384	335
chr1	21347810	21347819	T_CEBPE_dbd_01	+	822	39	415	361	338
chr1	21347810	21347819	T_CEBPB_full_01	+	822	39	415	360	352
chr1	21480019	21480026	T_TCF4_dbd_01	-	819	45	473	460	330
chr1	21480019	21480026	T_ID4_dbd_01	-	805	45	473	455	334
chr1	21586709	21586718	B_Hic1_primary	-	821	39	461	409	333
chr1	21588774	21588780	T_MAX_dbd_02	+	853	33	378	335	304
chr1	21601184	21601189	V_TCF11_01	-	1000	44	459	443	362
chr1	21635218	21635223	J_ZEB1	-	807	45	503	478	300
chr1	21641909	21641919	T_TFAP4_full_01	+	970	36	413	385	307
chr1	21675352	21675360	W_PPARGC1A_01	+	990	31	390	371	358
chr1	21675352	21675360	W_PPARGC1A_01	-	990	31	390	370	356
chr1	21819909	21819928	W_FOX_HMG_03	-	984	44	490	464	395
chr1	21819910	21819929	W_FOX_HMG_03	+	936	42	471	431	323
chr1	21819911	21819927	W_HMG_HMG_05	+	971	43	487	454	319
chr1	21819911	21819927	W_HMG_HMG_05	-	976	43	487	455	321
chr1	21824433	21824447	V_TCF11MAFG_01	+	898	37	360	337	305
chr1	21836243	21836248	V_HIF2A_01	+	1000	41	490	475	359
chr1	21922107	21922112	T_NKX2_8_dbd_01	+	840	40	535	478	447
chr1	21934389	21934399	W_Klf4_01	+	891	31	373	337	441
chr1	21934390	21934398	W_Dnajc21_01	+	975	28	341	308	330
chr1	21935073	21935082	W_Mzf1_01	+	814	32	369	326	352
chr1	21935077	21935084	V_CKROX_Q2	+	936	41	454	415	398
chr1	21935079	21935091	V_ZNF219_01	+	848	35	371	327	363
chr1	21935081	21935089	W_Zfp202_01	+	919	35	367	321	362
chr1	21935081	21935090	V_MAZR_01	-	850	36	384	343	354
chr1	21935081	21935090	T_ZNF740_full_01	+	812	31	339	298	314
chr1	21935081	21935089	T_GCM2_dbd_01	-	820	29	313	280	307
chr1	21939404	21939413	J_REL	+	817	41	458	405	300
chr1	21948352	21948362	V_DMRT4_01	-	841	50	590	521	306
chr1	21948354	21948365	Genomatix	-	961	51	597	574	343
chr1	21948356	21948364	R_bHLH_family_p2	-	904	51	597	551	342
chr1	21965632	21965641	T_POU3F4_dbd_01	+	910	50	560	503	359
chr1	21965632	21965641	T_POU3F2_dbd_02	+	929	48	541	491	310
chr1	21965632	21965641	B_Pou2f3_3986_2	+	957	51	567	522	395
chr1	21965632	21965641	B_Pou2f2_3748_1	+	959	51	567	524	417
chr1	21965633	21965641	W_Pou5f1_01	-	1000	48	541	518	351
chr1	21965633	21965641	W_Pou3f1_3819_1_secondary	+	1000	51	567	538	419
chr1	21980207	21980216	V_MAZR_01	+	816	37	492	441	327
chr1	22006173	22006180	B_Pbx1_3203_1	-	934	47	525	501	379
chr1	22020012	22020022	T_Tcf21_dbd_01	+	871	46	522	475	367
chr1	22020012	22020022	T_MSC_full_01	+	882	47	534	492	352
chr1	22020012	22020022	T_MSC_full_01	-	893	44	513	471	315
chr1	22073950	22073958	B_Hoxa9_2622_2	+	937	48	557	517	319
chr1	22155630	22155636	T_ZBTB7C_full_01	+	885	46	537	480	327
chr1	22157276	22157283	V_IK_Q5	+	839	35	439	395	337
chr1	22157308	22157314	T_HIC2_dbd_01	-	858	38	438	402	318
chr1	22181733	22181741	T_ZBTB7A_dbd_01	-	815	36	403	354	303
chr1	22195530	22195536	T_HIC2_dbd_01	-	863	42	522	481	364
chr1	22196669	22196683	J_Tcfcp2l1	+	880	52	596	560	370
chr1	22198335	22198347	B_Isgf3g_primary	+	805	36	400	359	312
chr1	22198336	22198345	B_Irf6_primary	+	858	46	479	428	341
chr1	22198336	22198345	B_Irf5_primary	+	868	41	452	407	322
chr1	22198336	22198345	B_Irf4_primary	+	881	46	479	435	366
chr1	22214723	22214733	T_USF1_dbd_01	+	954	45	555	505	339
chr1	22214723	22214733	T_USF1_dbd_01	-	952	42	529	482	310
chr1	22214725	22214733	R_bHLH_family_p2	-	947	41	502	458	301
chr1	22220529	22220535	T_FIGLA_dbd_01	-	809	32	372	320	309
chr1	22229177	22229185	H_STF1_f1	+	936	47	521	478	340
chr1	22237988	22237996	T_RHOXF1_full_01	-	906	49	569	526	368
chr1	22239911	22239922	B_Sp100_primary	-	889	53	603	557	325
chr1	22248467	22248476	J_REL	+	966	29	381	349	318
chr1	22265240	22265254	J_Tcfcp2l1	+	902	48	517	481	302
chr1	22265242	22265252	L_NFATC1_NFATC1_02	-	914	47	515	479	338
chr1	22278149	22278155	V_PPARG_Q6	+	825	50	586	537	331
chr1	22279595	22279604	W_ETS_NR_06	-	959	48	541	484	386
chr1	22284807	22284816	T_ZNF740_full_01	+	871	32	300	268	326
chr1	22328064	22328075	Genomatix	-	871	45	537	486	314
chr1	22328065	22328075	W_E14_5_cortex_04	-	890	47	567	519	373
chr1	22345591	22345599	V_P53_02	-	846	49	558	504	433
chr1	22345593	22345601	W_Smad1_01	+	932	45	465	431	353
chr1	22366415	22366430	T_RFX2_dbd_02	-	895	50	577	525	1000
chr1	22366416	22366429	T_RFX3_dbd_02	-	906	50	577	530	432
chr1	22379036	22379044	B_Mtf1_primary	+	810	33	445	390	324
chr1	22442261	22442267	V_IK1_01	-	821	42	448	400	324
chr1	22459824	22459831	H_KLF6_si	+	981	48	551	517	331
chr1	22472386	22472394	W_FOSL2_01	-	966	35	418	393	413
chr1	22472386	22472394	W_BATF_01	-	959	31	396	372	381
chr1	22472386	22472394	V_BACH2_01	+	978	35	418	399	457
chr1	22472386	22472395	H_FOSB_f1	+	969	35	418	393	482
chr1	22472387	22472395	W_FOSL2_01	+	964	35	418	393	425
chr1	22472387	22472394	V_AP1_C	+	1000	35	418	400	416
chr1	22472387	22472394	H_JUND_f1	+	1000	35	418	404	475
chr1	22472387	22472394	H_FOSL1_f2	+	996	35	418	400	421
chr1	22472387	22472394	H_FOSL1_f2	-	1000	35	418	405	431
chr1	22472394	22472401	L_NFATC1_01	+	980	34	395	380	335
chr1	22499202	22499210	W_Nr2f6_secondary_01	+	828	28	307	273	370
chr1	22552391	22552402	W_ETS_NR_09	+	990	53	585	560	312
chr1	22577497	22577524	W_ZF_bHLH_04	+	881	38	438	404	306
chr1	22581302	22581310	B_Tcfe2a_secondary	-	972	41	422	400	332
chr1	22590443	22590451	W_PPARGC1A_01	+	1000	43	435	414	393
chr1	22590443	22590451	W_PPARGC1A_01	-	1000	43	435	416	395
chr1	22590791	22590797	T_SNAI2_dbd_01	-	1000	36	440	427	303
chr1	22590791	22590797	R_SNAI1_3_p2	-	1000	43	478	451	308
chr1	22590791	22590797	Genomatix	+	1000	43	478	449	304
chr1	22590791	22590797	B_Tcfe2a_primary	-	1000	43	478	451	332
chr1	22617071	22617081	L_NFATC1_NFATC1_02	+	995	31	316	306	303
chr1	22617071	22617081	L_NFATC1_NFATC1_02	-	995	30	313	304	300
chr1	22643959	22643964	H_SMAD4_si	+	1000	40	485	468	305
chr1	22652279	22652287	T_TBX4_dbd_01	+	902	35	385	349	349
chr1	22653263	22653271	B_Zbtb12_primary	-	866	48	546	504	416
chr1	22679377	22679386	T_ONECUT2_dbd_01	+	830	32	325	291	309
chr1	22679377	22679386	T_ONECUT1_full_01	+	826	32	325	290	307
chr1	22679393	22679404	J_IRF1	+	816	33	324	290	304
chr1	22679399	22679407	W_Nr2e1_01	-	905	30	307	275	322
chr1	22777744	22777752	B_Bhlhb2_primary	+	959	45	515	481	418
chr1	22777744	22777752	B_Bhlhb2_primary	-	959	45	515	481	418
chr1	22858237	22858245	Genomatix	+	857	41	439	392	308
chr1	22863775	22863780	V_TCF11_01	+	873	38	404	371	323
chr1	22867777	22867789	W_E14_5_cortex_06	-	928	36	362	330	355
chr1	22880008	22880013	V_TCF11_01	-	1000	49	549	541	414
chr1	22880009	22880017	W_Rarg_01	-	883	45	468	429	310
chr1	22880009	22880017	W_RXRA_01	+	947	47	507	483	383
chr1	22880009	22880021	V_COUP_01	+	870	43	451	401	325
chr1	22880009	22880019	J_RORA_1	-	935	46	492	469	347
chr1	22880009	22880021	J_NR2F1	+	870	43	451	401	325
chr1	22880009	22880015	H_NR1I2_si	-	951	47	507	488	311
chr1	22880009	22880016	B_Rxra_primary	+	851	47	514	459	301
chr1	22880009	22880017	B_Rara_primary	-	922	47	507	475	388
chr1	22880009	22880017	B_Nr2f2_primary	-	916	46	492	461	353
chr1	22921679	22921688	W_Zfx_02	+	934	39	417	376	379
chr1	22963072	22963090	W_ETS_ETS_03	-	831	47	568	504	306
chr1	22970047	22970059	W_ETS_Runt_02	+	917	53	598	562	331
chr1	22994848	22994856	W_Rorb_01	+	978	41	471	442	305
chr1	22994850	22994856	H_RARB_f1	+	1000	43	499	473	313
chr1	22994850	22994856	H_PPARA_f1	+	1000	43	499	474	326
chr1	23026885	23026898	P_MEIS1_FXR_01	-	971	38	446	411	316
chr1	23043805	23043813	W_Gata4_01	+	959	53	612	593	338
chr1	23051905	23051910	V_GATA2_02	+	813	41	488	455	301
chr1	23063739	23063746	B_Rxra_primary	+	888	47	550	502	312
chr1	23093551	23093561	V_TAL1BETAITF2_01	-	886	39	437	397	402
chr1	23093551	23093561	Genomatix	-	881	39	437	400	402
chr1	23104207	23104213	T_NFIA_full_02	-	1000	51	555	529	319
chr1	23127300	23127307	B_Smad3_primary	-	803	49	548	484	318
chr1	23139886	23139894	T_MGA_dbd_01	+	821	41	472	414	342
chr1	23191217	23191225	W_PPARGC1A_01	+	1000	53	594	587	586
chr1	23191217	23191225	W_PPARGC1A_01	-	1000	53	594	586	586
chr1	23191217	23191230	T_HSF2_dbd_01	+	855	48	562	527	1000
chr1	23299532	23299542	T_MLX_full_01	-	849	32	396	366	316
chr1	23358830	23358837	T_FOXP3_dbd_01	-	923	47	507	459	300
chr1	23358830	23358840	J_FOXA1	+	992	46	489	453	343
chr1	23369558	23369565	V_AP1_C	+	865	35	416	378	350
chr1	23369558	23369565	V_AP1_C	-	890	35	416	385	363
chr1	23369558	23369565	H_FOSL1_f2	+	855	35	416	376	353
chr1	23373394	23373404	V_DMRT4_01	-	866	41	459	436	368
chr1	23376207	23376212	T_NKX2_8_dbd_01	+	892	32	388	366	345
chr1	23393765	23393770	V_TCF11_01	+	1000	49	555	540	301
chr1	23425395	23425407	V_ZID_01	-	875	46	471	425	313
chr1	23434338	23434348	L_NFATC1_NFATC1_02	-	842	32	359	324	317
chr1	23455297	23455307	B_Obox6_3440_2	-	827	39	378	338	319
chr1	23455297	23455306	B_Obox2_3438_2	-	840	39	378	338	349
chr1	23490674	23490680	H_IKZF1_f1	+	843	36	381	355	329
chr1	23542431	23542445	J_Tcfcp2l1	+	874	40	433	393	390
chr1	23571211	23571220	B_Arid3a_primary	+	828	39	425	381	338
chr1	23571214	23571222	W_Foxc2_01	+	820	37	418	367	344
chr1	23571214	23571221	T_FOXO4_dbd_02	+	857	37	418	368	354
chr1	23571214	23571221	T_FOXO1_dbd_01	+	858	37	418	362	336
chr1	23571214	23571221	T_FOXL1_full_01	+	878	39	431	398	384
chr1	23571214	23571221	T_FOXD3_dbd_02	+	849	43	443	405	360
chr1	23571214	23571221	T_FOXD2_dbd_02	+	848	39	431	389	348
chr1	23571214	23571223	B_Foxj1_primary	+	868	37	418	363	376
chr1	23571865	23571875	T_TFAP2A_dbd_01	-	803	42	456	396	307
chr1	23611911	23611917	W_Esr1_01	+	962	47	541	527	302
chr1	23649563	23649571	T_HSFY2_dbd_02	+	813	43	456	401	355
chr1	23660193	23660201	T_HSFY2_dbd_02	-	807	41	465	403	306
chr1	23660194	23660202	W_Irf2_secondary_01	+	906	39	453	423	393
chr1	23660194	23660202	W_Irf2_secondary_01	-	872	39	453	412	373
chr1	23706601	23706609	W_PPARGC1A_01	+	1000	46	496	471	355
chr1	23706601	23706609	W_PPARGC1A_01	-	1000	46	496	471	355
chr1	23706601	23706614	T_HSF2_dbd_01	+	994	41	420	399	370
chr1	23710210	23710220	T_Srebf1_dbd_01	+	900	36	359	333	308
chr1	23711105	23711111	H_NR1I2_si	+	932	40	452	425	315
chr1	23711125	23711139	J_Tcfcp2l1	-	979	40	419	387	320
chr1	23745434	23745442	J_RUNX1	-	830	45	503	444	339
chr1	23805295	23805303	V_HSF2_01	-	966	41	413	399	441
chr1	23807912	23807926	W_FOX_Homeo_02	+	818	42	461	418	349
chr1	23856695	23856703	J_SOX9	+	940	49	542	508	302
chr1	23857919	23857927	R_TBX4_5_p2	-	977	43	496	459	324
chr1	23857921	23857928	T_TCF4_dbd_01	+	996	48	540	517	363
chr1	23857921	23857928	T_ID4_dbd_01	+	1000	48	540	513	367
chr1	23857922	23857928	T_MESP1_dbd_01	+	1000	45	519	498	312
chr1	23857922	23857928	T_FIGLA_dbd_01	+	1000	45	519	498	348
chr1	23857922	23857928	R_SNAI1_3_p2	-	1000	48	540	512	331
chr1	23857922	23857928	Genomatix	+	1000	48	540	510	324
chr1	23857922	23857928	B_Tcfe2a_primary	-	1000	48	540	514	354
chr1	23867632	23867645	W_ETS_ETS_04	-	867	27	319	307	328
chr1	23867633	23867646	W_ETS_ETS_04	+	875	27	319	308	328
chr1	23879038	23879046	B_Hoxd11_3873_1	+	823	34	346	305	300
chr1	23932477	23932485	R_TBX4_5_p2	-	871	37	430	409	320
chr1	23933689	23933695	Genomatix	+	949	44	480	462	315
chr1	24075072	24075078	J_NFATC2	+	1000	51	571	551	303
chr1	24243472	24243481	T_YY2_full_02	+	1000	37	366	332	320
chr1	24243473	24243484	W_YY1_01	+	896	34	337	304	302
chr1	24283756	24283770	H_ESR1_do	-	802	31	381	353	317
chr1	24305755	24305761	B_Dlx4_3488_2	-	803	31	352	332	302
chr1	24404318	24404324	V_FXR_Q2	+	865	44	533	489	337
chr1	24428662	24428676	W_Rfx_dimer	-	878	50	573	532	416
chr1	24428662	24428676	T_Rfx2_dbd_03	-	863	50	573	530	457
chr1	24428662	24428676	T_RFX5_dbd_02	+	836	43	472	426	367
chr1	24429694	24429704	T_TFAP4_full_01	+	923	41	474	446	352
chr1	24432286	24432292	T_ZBTB7C_full_01	-	909	33	381	339	325
chr1	24446079	24446087	W_PPARGC1A_01	+	853	45	546	518	447
chr1	24446079	24446087	W_PPARGC1A_01	-	832	45	546	519	448
chr1	24461229	24461239	W_Snai1_01	-	980	42	458	423	362
chr1	24461229	24461238	B_Tgif1_2342_2	+	985	43	466	433	317
chr1	24461230	24461239	B_Tgif2_3451_1	-	955	42	458	419	357
chr1	24461230	24461239	B_Pknox1_2364_2	-	963	45	489	448	361
chr1	24461230	24461239	B_Mrg1_2246_2	-	960	42	458	420	350
chr1	24461230	24461239	B_Meis1_2335_1	-	971	45	489	450	385
chr1	24461351	24461359	W_Irf2_secondary_01	+	906	37	415	386	303
chr1	24463467	24463477	V_STAT5B_01	-	811	41	461	407	439
chr1	24522389	24522399	W_Klf4_01	-	802	39	449	399	387
chr1	24602840	24602850	W_Sox10_01	-	855	31	321	295	332
chr1	24602840	24602849	B_Zfp105_primary	-	832	31	365	335	327
chr1	24602841	24602848	B_Sox5_primary	-	852	33	347	318	336
chr1	24602841	24602848	B_Sox15_primary	-	863	32	338	313	323
chr1	24602841	24602848	B_Sox13_primary	-	865	33	347	319	334
chr1	24602842	24602848	W_Sox6_01	+	849	34	369	335	357
chr1	24602842	24602848	B_Sox7_primary	-	832	34	369	334	359
chr1	24602842	24602848	B_Sox12_primary	+	846	34	369	339	363
chr1	24602843	24602849	T_SHOX_dbd_01	-	851	39	383	341	338
chr1	24602843	24602849	T_LMX1B_full_01	-	851	38	371	331	301
chr1	24602843	24602849	T_HESX1_dbd_01	+	815	38	371	321	326
chr1	24602843	24602849	T_EN1_full_01	-	891	38	371	344	340
chr1	24602843	24602849	T_DLX6_dbd_01	-	824	39	383	335	311
chr1	24602843	24602851	B_Sox1_secondary	+	898	39	383	349	419
chr1	24602845	24602852	J_SRY	-	953	37	352	334	367
chr1	24621409	24621419	B_Nkx2_6_3437_1	+	882	46	533	489	305
chr1	24638179	24638187	B_Esrra_secondary	-	1000	44	466	443	317
chr1	24658655	24658662	T_ID4_dbd_01	+	975	48	534	490	351
chr1	24673020	24673029	T_FOXO4_dbd_03	+	831	43	496	455	332
chr1	24689530	24689541	V_STAT5A_01	-	984	40	473	441	305
chr1	24689532	24689542	V_STAT5B_01	-	997	39	457	429	301
chr1	24818182	24818192	T_EHF_full_01	+	823	32	300	266	305
chr1	24825010	24825019	T_FLI1_full_01	+	801	39	451	394	302
chr1	24825010	24825019	T_ETS1_dbd_01	+	824	43	493	437	304
chr1	24825010	24825019	L_ETS2_01	+	836	49	570	502	382
chr1	24825010	24825019	B_Gm4881_01	-	814	43	493	435	340
chr1	24825010	24825019	B_Etv3_01	-	839	44	499	448	334
chr1	24825011	24825023	T_NFAT5_dbd_01	+	828	42	469	419	331
chr1	24825011	24825019	T_ELK4_dbd_01	+	825	48	564	493	371
chr1	24825011	24825018	L_NFATC1_01	+	970	50	574	561	420
chr1	24825011	24825019	B_Etv6_01	-	835	44	499	445	368
chr1	24825011	24825019	B_Etv4_01	-	832	44	499	443	317
chr1	24825011	24825019	B_Etv1_01	+	802	43	493	426	301
chr1	24825011	24825019	B_Erg_01	-	868	49	570	511	431
chr1	24825011	24825019	B_Elk4_01	-	841	49	570	505	407
chr1	24825011	24825019	B_Elf2_01	-	826	44	499	439	338
chr1	24825013	24825023	L_NFATC1_NFATC1_02	+	857	45	493	453	325
chr1	24825013	24825019	B_Sfpi1_primary	+	936	50	574	535	344
chr1	24878308	24878320	T_SPIB_dbd_01	+	876	43	464	425	387
chr1	24878308	24878320	T_SPI1_full_01	+	838	42	454	407	396
chr1	24879510	24879528	P_HOXD10_HOXD10_01	+	937	31	318	290	406
chr1	24879510	24879528	P_HOXD10_HOXD10_01	-	937	31	318	290	406
chr1	25031939	25031947	V_HSF2_01	-	966	46	517	494	306
chr1	25069732	25069740	T_HSFY2_dbd_02	+	881	32	404	365	356
chr1	25071653	25071662	Genomatix	-	862	29	405	361	382
chr1	25071654	25071662	R_MAZ_p2	-	808	36	493	425	337
chr1	25082978	25082987	B_Cdx1_2245_1	+	801	40	471	443	301
chr1	25096345	25096353	T_HSFY2_dbd_02	+	818	32	396	344	373
chr1	25096665	25096680	T_NFATC1_full_02	-	865	33	405	367	358
chr1	25107090	25107100	W_Nkx2_6_3437_1_secondary	-	911	35	391	359	312
chr1	25107090	25107100	B_Nkx3_1_2923_2	-	919	36	407	371	340
chr1	25107092	25107100	W_Titf1_1722_2_secondary	+	959	37	422	396	329
chr1	25107092	25107100	W_Titf1_1722_2_secondary	-	959	37	422	396	329
chr1	25107092	25107100	W_Nkx2_4_3074_1_secondary	+	967	38	423	401	346
chr1	25107092	25107100	W_Nkx2_4_3074_1_secondary	-	967	38	423	401	346
chr1	25107092	25107100	B_Nkx2_3_3435_1	+	921	37	401	371	332
chr1	25107092	25107100	B_Nkx2_3_3435_1	-	921	37	401	371	332
chr1	25154709	25154717	W_PPARGC1A_01	+	822	44	500	471	345
chr1	25154709	25154717	W_PPARGC1A_01	-	821	44	500	471	345
chr1	25225415	25225424	T_FOXO4_dbd_03	+	958	39	447	414	308
chr1	25225694	25225700	T_HIC2_dbd_01	-	888	46	504	458	338
chr1	25231226	25231234	V_P53_02	+	974	48	544	509	433
chr1	25231229	25231235	T_HIC2_dbd_01	+	911	51	587	545	448
chr1	25251407	25251415	T_TBX4_dbd_01	-	1000	48	554	535	404
chr1	25263655	25263672	J_RXR_RAR_DR5	-	889	36	407	363	325
chr1	25278135	25278146	V_STAT5A_01	-	811	45	490	428	427
chr1	25278137	25278147	V_STAT5B_01	-	836	44	460	406	386
chr1	25376216	25376229	W_Rel_bHLH_02	+	955	39	444	408	308
chr1	25381978	25381986	B_Hoxc9_2367_2	-	857	43	471	440	315
chr1	25389511	25389523	T_EBF1_full_01	+	867	41	469	424	323
chr1	25389513	25389525	T_EBF1_full_01	-	892	39	464	428	345
chr1	25391933	25391939	T_TFE3_dbd_01	+	901	39	439	394	315
chr1	25392557	25392566	W_Nkx2_9_3082_1_secondary	+	903	43	483	428	358
chr1	25400302	25400314	V_COUP_01	-	834	34	377	339	312
chr1	25400302	25400314	J_NR2F1	-	834	34	377	339	312
chr1	25400304	25400314	J_RORA_1	+	946	41	425	399	316
chr1	25400306	25400317	V_T3R_01	+	833	36	439	387	346
chr1	25400306	25400314	B_Rara_primary	+	922	39	398	373	309
chr1	25420043	25420051	V_HSF2_01	-	918	32	355	328	302
chr1	25439337	25439345	B_Hoxd12_3481_1	-	825	39	387	343	310
chr1	25501710	25501718	V_P53_02	+	933	40	476	435	304
chr1	25521881	25521890	J_RELA	+	989	42	458	421	392
chr1	25521881	25521890	J_REL	+	989	43	466	430	354
chr1	25526010	25526018	B_Zbtb12_primary	-	872	36	402	369	305
chr1	25683607	25683617	T_TEF_dbd_01	-	907	35	430	404	306
chr1	25683608	25683616	W_Sp140_01	+	860	32	371	338	320
chr1	25683608	25683616	W_Sp140_01	-	860	32	371	338	320
chr1	25693525	25693532	T_TEAD4_dbd_01	-	883	34	338	307	311
chr1	25732697	25732703	T_MESP1_dbd_01	-	1000	37	347	327	301
chr1	25732697	25732704	T_ID4_dbd_01	-	975	37	347	319	311
chr1	25732697	25732703	T_FIGLA_dbd_01	-	1000	37	347	325	336
chr1	25732697	25732703	B_Tcfe2a_primary	+	1000	37	347	326	305
chr1	25765092	25765102	T_FOXB1_dbd_03	+	850	30	312	287	345
chr1	25765095	25765102	T_FOXD3_dbd_02	+	877	33	328	307	302
chr1	25784754	25784768	V_TCF11MAFG_01	+	816	37	407	361	370
chr1	25828168	25828174	H_MAF_f1	+	1000	40	430	412	303
chr1	25850382	25850392	J_RORA_1	+	867	46	519	473	403
chr1	25850384	25850392	W_Rorb_01	+	954	47	538	515	434
chr1	25850384	25850392	W_Nr2f6_secondary_01	+	889	44	491	446	330
chr1	25850385	25850392	W_Nr2f1_01	+	913	47	538	496	392
chr1	25850385	25850392	B_Rxra_primary	-	900	46	519	477	369
chr1	25850385	25850392	B_Nr2f2_secondary	+	964	47	538	513	411
chr1	25850386	25850392	V_PXR_RXR_01	+	836	49	533	476	340
chr1	25850386	25850392	V_FXR_Q2	+	932	47	542	517	365
chr1	25850386	25850392	H_RARB_f1	+	921	46	519	494	369
chr1	25850386	25850392	H_PPARA_f1	+	915	46	519	492	369
chr1	25850386	25850392	H_NR1I2_si	+	880	49	533	491	356
chr1	25871126	25871138	W_E14_5_cortex_06	-	924	44	454	402	303
chr1	25871126	25871138	T_MEIS3_dbd_02	-	890	41	440	391	303
chr1	25879095	25879100	T_MEIS3_dbd_01	+	867	32	395	359	311
chr1	25879107	25879113	V_PPARG_Q6	+	862	34	417	367	300
chr1	25879129	25879136	T_TCF4_dbd_01	-	985	30	369	321	314
chr1	25879129	25879135	T_FIGLA_dbd_01	-	1000	29	345	300	302
chr1	25879129	25879135	R_SNAI1_3_p2	+	1000	30	369	324	308
chr1	25879129	25879135	B_Tcfe2a_primary	+	1000	30	369	320	311
chr1	25889064	25889073	L_ETS2_01	-	808	40	476	415	312
chr1	25970695	25970706	Genomatix	+	966	42	441	409	317
chr1	25977612	25977620	W_PPARGC1A_01	+	990	48	533	518	485
chr1	25977612	25977620	W_PPARGC1A_01	-	990	48	533	517	485
chr1	25984433	25984439	V_FXR_Q2	-	932	47	509	472	306
chr1	26029693	26029699	T_NFIA_full_02	-	833	39	466	433	334
chr1	26064727	26064737	V_STAT5B_01	+	947	40	418	387	307
chr1	26081622	26081630	V_P53_02	+	911	35	391	351	358
chr1	26083020	26083029	L_ETS2_01	+	832	49	527	466	338
chr1	26083021	26083029	T_ELK4_dbd_01	+	823	47	504	442	330
chr1	26083021	26083029	B_Erg_01	-	819	48	518	455	359
chr1	26083021	26083029	B_Elk4_01	-	814	48	518	454	360
chr1	26085308	26085314	T_ZBTB7C_full_01	-	812	41	427	388	329
chr1	26098434	26098442	T_TBX4_dbd_01	-	887	38	406	364	324
chr1	26126068	26126076	R_TBX4_5_p2	-	866	32	379	342	306
chr1	26126070	26126077	T_ID4_dbd_01	+	995	35	394	380	318
chr1	26126071	26126077	T_SNAI2_dbd_01	-	1000	34	392	383	324
chr1	26136068	26136080	J_INSM1	-	842	43	499	444	383
chr1	26150679	26150688	B_Irf4_primary	-	846	36	408	364	318
chr1	26192662	26192669	W_GTF3C_01	+	801	38	445	383	328
chr1	26192732	26192741	R_RBPJ_p2	-	826	39	413	384	301
chr1	26193934	26193943	B_Hbp1_primary	-	844	39	415	376	315
chr1	26193935	26193940	V_TCF11_01	+	873	42	433	405	301
chr1	26200056	26200062	B_Sox8_primary	-	812	45	545	472	337
chr1	26200057	26200064	T_TEAD4_dbd_01	-	883	45	515	468	410
chr1	26200057	26200062	B_Sox14_secondary	+	806	46	554	478	343
chr1	26233062	26233070	B_Elf2_01	-	888	42	512	464	314
chr1	26239225	26239234	L_ETS2_01	+	835	34	348	307	314
chr1	26239228	26239234	B_Sfpi1_primary	+	1000	41	406	377	308
chr1	26249425	26249438	T_SP4_full_01	+	913	32	313	292	328
chr1	26261493	26261501	V_HSF2_01	+	897	28	344	326	332
chr1	26261493	26261501	V_HSF1_01	+	926	29	358	334	338
chr1	26261493	26261501	V_HSF1_01	-	857	29	358	335	341
chr1	26262813	26262820	T_TCF4_dbd_01	-	836	30	355	312	317
chr1	26262813	26262819	T_MESP1_dbd_01	-	877	30	355	322	323
chr1	26262813	26262820	T_ID4_dbd_01	-	849	30	355	315	333
chr1	26262813	26262819	T_FIGLA_dbd_01	-	868	30	355	318	353
chr1	26262813	26262819	R_SNAI1_3_p2	+	833	30	355	314	302
chr1	26262813	26262819	B_Tcfe2a_primary	+	897	30	355	323	335
chr1	26355621	26355628	T_TCF4_dbd_01	-	802	42	512	460	317
chr1	26418727	26418734	J_SRY	+	953	40	412	396	309
chr1	26418727	26418735	B_Tcf7l2_primary	-	830	37	407	359	338
chr1	26418728	26418736	B_Sox4_primary	+	991	44	461	446	436
chr1	26418728	26418736	B_Sox11_primary	+	986	44	461	445	430
chr1	26420825	26420833	W_USF1_01	+	801	44	519	443	346
chr1	26420827	26420854	W_ZF_bHLH_04	+	882	36	424	378	346
chr1	26420827	26420833	T_TFE3_dbd_01	+	882	47	546	497	310
chr1	26420827	26420833	T_SNAI2_dbd_01	-	1000	44	519	519	338
chr1	26420827	26420833	T_MAX_dbd_02	+	853	44	519	462	325
chr1	26420827	26420833	T_MAX_dbd_02	-	838	44	519	456	315
chr1	26420827	26420835	R_bHLH_family_p2	-	898	44	519	477	357
chr1	26490412	26490422	J_Stat3	-	1000	38	458	421	323
chr1	26490413	26490423	J_Stat3	+	968	39	469	428	332
chr1	26508072	26508081	W_Pou2f3_3986_2_secondary	+	885	35	369	336	301
chr1	26508073	26508082	T_VENTX_dbd_01	+	865	39	422	381	342
chr1	26508075	26508081	T_Meox2_dbd_04	-	966	44	469	445	342
chr1	26508075	26508083	B_Nkx6_1_2825_1	-	801	39	417	374	319
chr1	26510831	26510839	B_Esrra_secondary	-	953	42	493	461	306
chr1	26549103	26549117	V_MTERF_01	-	922	36	435	407	330
chr1	26554246	26554256	B_Obox6_3440_2	-	824	38	479	435	305
chr1	26554246	26554253	B_Gsc_2327_3	+	849	45	537	494	308
chr1	26554247	26554253	B_Dmbx1_2277_1	-	821	45	537	495	307
chr1	26568571	26568582	W_ETS_Homeo_01	+	846	32	320	286	310
chr1	26570997	26571006	V_HFH8_01	+	889	39	398	364	308
chr1	26614135	26614145	W_ETS_FOX_02	-	974	50	544	530	342
chr1	26617186	26617193	V_KLF15_Q2	+	928	37	427	396	315
chr1	26655180	26655188	W_Zfp202_01	+	806	43	479	419	304
chr1	26664764	26664769	H_SMAD4_si	-	1000	40	483	455	359
chr1	26700477	26700483	T_NFIA_full_02	-	833	38	435	412	318
chr1	26861898	26861911	T_HNF4A_full_01	+	907	47	495	446	378
chr1	26861898	26861906	H_E2F5_do	+	847	43	484	431	303
chr1	26864511	26864519	T_ESRRG_full_03	-	966	52	585	553	341
chr1	26864511	26864519	B_Esrra_primary	-	938	52	585	546	355
chr1	26873173	26873179	H_RARB_f1	-	1000	46	513	477	307
chr1	26873173	26873179	H_PPARA_f1	-	1000	45	494	470	311
chr1	26897796	26897805	W_Nkx2_9_3082_1_secondary	+	814	45	478	421	384
chr1	26906419	26906429	H_RELB_si	+	929	44	456	426	301
chr1	26906420	26906429	J_RELA	+	990	47	516	487	370
chr1	26906420	26906429	J_REL	+	988	47	516	495	337
chr1	26993394	26993402	T_HSFY2_dbd_02	+	881	28	333	303	335
chr1	27012518	27012529	T_Foxc1_dbd_04	-	820	40	469	416	356
chr1	27012518	27012528	T_FOXL1_full_02	-	869	44	499	455	371
chr1	27012534	27012544	Genomatix	+	886	25	351	321	319
chr1	27025764	27025780	W_FOX_Rel_01	-	822	37	461	416	305
chr1	27031991	27032005	T_Sox1_dbd_04	-	811	29	326	292	335
chr1	27048189	27048198	W_Nkx2_9_3082_1_secondary	-	844	40	439	388	302
chr1	27153841	27153847	T_HIC2_dbd_01	+	879	35	450	411	318
chr1	27165419	27165430	T_Esrra_dbd_05	-	934	38	437	406	317
chr1	27165419	27165429	T_ESRRB_dbd_01	-	985	38	437	420	320
chr1	27165420	27165428	W_Rorb_01	-	978	44	486	461	303
chr1	27165420	27165428	W_RXRA_01	+	947	43	489	458	318
chr1	27165420	27165426	V_FXR_Q2	-	1000	50	545	527	327
chr1	27165420	27165427	V_DAX1_01	-	1000	44	491	475	316
chr1	27165420	27165428	T_ESRRG_full_03	-	1000	44	491	475	352
chr1	27165420	27165430	J_RORA_1	-	974	48	521	492	375
chr1	27165420	27165427	H_NR4A1_f1	-	1000	44	491	475	328
chr1	27165420	27165428	B_Esrra_primary	-	1000	39	452	438	313
chr1	27179754	27179761	B_Six4_2860_1	+	1000	43	537	494	314
chr1	27191931	27191940	V_BACH1_01	-	819	43	511	445	340
chr1	27191931	27191940	T_NFE2_dbd_01	+	862	43	511	461	368
chr1	27220486	27220494	V_HSF1_01	-	960	39	399	366	333
chr1	27247830	27247835	V_TCF11_01	-	883	43	427	408	307
chr1	27271725	27271731	H_PPARA_f1	+	857	47	518	471	307
chr1	27310891	27310900	J_Cebpa	+	818	43	450	404	322
chr1	27313265	27313273	R_TBX4_5_p2	+	946	48	546	512	346
chr1	27313265	27313273	Genomatix	+	936	48	549	514	361
chr1	27319458	27319466	T_TBX4_dbd_01	+	810	36	405	370	389
chr1	27319458	27319466	Genomatix	+	806	31	371	352	351
chr1	27322438	27322447	T_TBX20_full_01	-	957	28	320	299	313
chr1	27322439	27322447	T_TBX21_dbd_02	-	1000	29	330	315	319
chr1	27322439	27322447	T_TBX1_dbd_03	-	1000	29	330	315	339
chr1	27324242	27324248	H_NR1I2_si	+	1000	45	498	484	335
chr1	27334908	27334917	T_FLI1_full_01	-	936	47	565	527	334
chr1	27334908	27334917	T_Elk3_dbd_02	-	952	45	547	510	316
chr1	27334908	27334917	T_ERF_dbd_01	-	911	46	559	503	301
chr1	27334908	27334918	T_ELF1_dbd_01	-	962	45	547	504	301
chr1	27334908	27334918	T_EHF_full_01	-	940	45	550	498	309
chr1	27334908	27334917	B_Gm4881_01	+	940	46	553	513	314
chr1	27334908	27334917	B_Gabpa_primary	-	944	45	547	506	324
chr1	27334908	27334916	B_Etv6_01	+	1000	46	553	525	337
chr1	27334908	27334917	B_Etv3_01	+	972	46	553	527	302
chr1	27337833	27337841	H_KAISO_f1	+	990	41	467	435	346
chr1	27358349	27358355	T_HIC2_dbd_01	+	975	44	504	470	301
chr1	27466859	27466867	V_HSF2_01	-	967	47	509	478	310
chr1	27564040	27564050	B_Irf3_primary	+	828	40	420	374	341
chr1	27564042	27564051	B_Irf6_primary	+	838	40	420	375	424
chr1	27564042	27564051	B_Irf4_primary	+	858	40	420	380	435
chr1	27564045	27564052	B_Hdx_3845_3	+	811	40	431	377	354
chr1	27571144	27571152	T_HSFY2_dbd_02	-	807	35	371	335	455
chr1	27670337	27670345	B_Sox1_secondary	+	856	46	482	431	335
chr1	27670397	27670407	B_Zscan4_primary	-	811	30	348	321	383
chr1	27670403	27670409	H_MITF_f1	-	851	29	352	331	301
chr1	27672124	27672132	W_Smad1_01	-	876	48	534	487	345
chr1	27675713	27675720	T_ID4_dbd_01	+	975	44	501	458	305
chr1	27683455	27683468	H_WT1_f1	-	928	50	555	504	317
chr1	27683456	27683465	Genomatix	-	812	41	478	420	305
chr1	27702251	27702259	J_RUNX1	-	823	42	439	408	353
chr1	27720032	27720040	V_MYOD_Q6	-	832	51	574	505	302
chr1	27720032	27720042	T_USF1_dbd_01	+	954	49	544	513	323
chr1	27720032	27720042	T_USF1_dbd_01	-	952	50	546	515	325
chr1	27720032	27720040	R_bHLH_family_p2	+	939	49	544	506	351
chr1	27720032	27720043	Genomatix	-	848	51	574	518	318
chr1	27720034	27720040	W_E2F6_cofactor_01	+	1000	49	544	520	337
chr1	27720034	27720040	W_E2F6_cofactor_01	-	1000	49	544	520	337
chr1	27720034	27720040	V_NEUROD_01	+	874	51	574	518	315
chr1	27720034	27720040	V_NEUROD_01	-	874	51	574	518	315
chr1	27720034	27720040	T_MNT_dbd_01	+	1000	50	546	522	345
chr1	27720034	27720040	T_MNT_dbd_01	-	1000	50	546	522	345
chr1	27720034	27720040	T_MLXIPL_full_01	+	1000	50	546	523	345
chr1	27720034	27720040	T_MLXIPL_full_01	-	1000	50	546	523	345
chr1	27720034	27720040	T_MAX_dbd_02	+	1000	50	546	524	385
chr1	27720034	27720040	T_MAX_dbd_02	-	1000	50	546	524	385
chr1	27720034	27720040	T_CLOCK_dbd_01	+	1000	50	546	526	338
chr1	27720034	27720040	T_CLOCK_dbd_01	-	1000	50	546	526	338
chr1	27720034	27720042	R_bHLH_family_p2	-	947	49	544	507	354
chr1	27720034	27720041	J_Myc	+	1000	46	502	486	309
chr1	27720034	27720040	J_Arnt	+	1000	50	546	519	356
chr1	27720034	27720040	J_Arnt	-	1000	50	546	518	355
chr1	27727337	27727343	H_MITF_f1	+	1000	46	540	510	326
chr1	27748591	27748599	B_Etv4_01	+	843	33	320	287	303
chr1	27806696	27806706	T_CEBPG_full_01	+	818	42	469	411	386
chr1	27806696	27806705	T_CEBPE_dbd_01	-	833	42	469	416	315
chr1	27806696	27806705	T_CEBPD_dbd_01	-	813	42	469	409	346
chr1	27806696	27806705	T_CEBPB_full_01	-	844	42	469	419	347
chr1	27806697	27806706	T_CEBPE_dbd_01	+	868	43	473	432	344
chr1	27806697	27806706	T_CEBPD_dbd_01	+	837	42	469	418	361
chr1	27806697	27806706	T_CEBPB_full_01	+	828	43	473	419	347
chr1	27807088	27807097	J_Cebpa	+	863	30	349	321	356
chr1	27807089	27807099	W_Sox10_01	+	818	27	313	297	368
chr1	27807091	27807097	W_Sox6_01	-	826	34	363	346	378
chr1	27807091	27807099	J_SOX9	+	814	27	321	308	378
chr1	27807091	27807097	B_Sox8_primary	-	805	33	354	337	331
chr1	27807091	27807097	B_Sox7_primary	+	846	34	363	347	376
chr1	27807091	27807097	B_Sox30_primary	+	841	33	354	337	352
chr1	27807091	27807097	B_Sox18_primary	-	828	33	354	337	341
chr1	27807091	27807097	B_Sox12_primary	-	895	34	363	349	376
chr1	27807092	27807099	W_Sox2_01	+	970	30	315	306	331
chr1	27807092	27807097	B_Sox21_secondary	-	829	33	354	337	320
chr1	27817394	27817401	W_Ascl1_01	-	1000	35	393	368	405
chr1	27851076	27851082	W_E14_5_cortex_05	+	833	44	488	445	380
chr1	27851076	27851082	W_E14_5_cortex_05	-	833	44	488	445	380
chr1	27862061	27862067	T_MAX_dbd_02	+	838	48	530	467	311
chr1	27862061	27862067	T_MAX_dbd_02	-	853	48	530	472	316
chr1	27862062	27862070	R_TBX4_5_p2	+	1000	47	548	526	371
chr1	27863629	27863636	B_Hdx_3845_3	+	1000	42	475	435	346
chr1	27863631	27863635	J_Gfi	+	1000	49	539	539	401
chr1	27863631	27863638	B_Pbx1_3203_1	+	913	43	490	458	353
chr1	27867570	27867575	T_YY1_full_01	-	946	37	393	380	415
chr1	27867576	27867583	T_TEAD4_dbd_01	-	883	34	360	335	320
chr1	27953384	27953392	B_Sox4_primary	+	913	33	389	361	302
chr1	27953384	27953392	B_Sox11_primary	+	930	32	383	354	303
chr1	27986687	27986697	T_XBP1_dbd_01	+	860	42	451	430	385
chr1	27986688	27986697	T_XBP1_dbd_02	+	882	41	463	422	313
chr1	27986688	27986698	T_JDP2_full_02	-	839	43	439	412	356
chr1	27986688	27986698	T_CREB3_full_02	+	873	41	463	419	324
chr1	27986688	27986698	T_ATF7_dbd_01	+	840	39	395	375	328
chr1	27986688	27986698	T_ATF7_dbd_01	-	854	40	424	398	358
chr1	27986689	27986697	V_ATF6_01	-	824	41	463	413	308
chr1	27986689	27986699	T_XBP1_dbd_01	-	887	41	432	413	335
chr1	27986690	27986698	W_ATF3_02	-	893	42	476	441	314
chr1	28053212	28053222	H_RELB_si	-	877	41	395	361	364
chr1	28115765	28115773	T_HSFY2_dbd_02	-	858	39	410	367	300
chr1	28269807	28269826	W_GATA_T_01	-	838	31	343	307	352
chr1	28287373	28287382	T_TFAP2A_dbd_04	+	812	36	373	349	312
chr1	28287388	28287395	W_Nr2f1_01	-	924	37	405	378	305
chr1	28287388	28287394	V_PXR_Q2	-	956	47	514	481	395
chr1	28287388	28287395	B_Rxra_primary	+	938	37	405	381	319
chr1	28330732	28330740	W_Nr2e1_01	-	848	48	520	471	378
chr1	28365010	28365018	W_Hoxc13_3127_1_secondary	-	884	37	390	368	352
chr1	28365010	28365018	W_Hoxa13_3126_1_secondary	-	903	38	402	376	348
chr1	28365010	28365019	B_Hoxd13_2356_1	-	963	38	402	378	321
chr1	28519742	28519749	B_Zbtb3_primary	-	1000	38	437	411	362
chr1	28528625	28528632	V_IK_Q5	-	910	33	389	372	331
chr1	28530784	28530791	T_FOXD3_dbd_02	+	813	51	531	465	366
chr1	28531209	28531217	B_Elk4_01	-	814	33	377	326	309
chr1	28575593	28575603	W_Snai1_01	-	976	43	463	424	356
chr1	28575594	28575603	B_Tgif2_3451_1	-	1000	43	463	428	349
chr1	28575594	28575603	B_Pknox1_2364_2	-	988	43	463	426	316
chr1	28575594	28575603	B_Mrg1_2246_2	-	992	43	463	426	334
chr1	28575594	28575603	B_Meis1_2335_1	-	1000	43	463	428	328
chr1	28583210	28583216	T_NFIA_full_02	-	1000	41	462	451	384
chr1	28614290	28614298	V_CREBP1CJUN_01	-	842	32	310	275	312
chr1	28765355	28765363	T_HOXA10_dbd_01	-	903	49	559	507	307
chr1	28774421	28774438	W_HMG_HMG_06	-	936	45	475	444	330
chr1	28782315	28782322	T_TEAD4_dbd_01	-	864	46	506	455	401
chr1	28782320	28782325	V_TCF11_01	-	883	38	444	403	343
chr1	28817402	28817416	W_Sox2_Pou5f1_01	+	921	36	391	350	313
chr1	29074244	29074250	T_LMX1B_full_01	-	860	36	447	410	305
chr1	29074244	29074250	T_ISL2_dbd_01	-	1000	35	401	374	308
chr1	29074244	29074250	T_DLX6_dbd_01	-	806	35	444	410	314
chr1	29074319	29074328	B_Zfp105_primary	-	956	40	458	432	335
chr1	29078453	29078465	W_E14_5_cortex_01	+	950	36	334	309	323
chr1	29128378	29128386	W_Rorb_01	+	806	47	490	459	396
chr1	29210683	29210691	B_Pknox2_3077_2	+	981	42	490	467	390
chr1	29210686	29210691	T_MEIS3_dbd_01	-	1000	41	482	471	321
chr1	29215077	29215085	T_TBX4_dbd_01	-	818	46	514	464	362
chr1	29215077	29215085	Genomatix	-	805	47	533	492	402
chr1	29228717	29228722	V_GATA2_02	+	819	47	533	514	363
chr1	29245699	29245706	J_FOXD1	-	918	47	532	487	301
chr1	29274035	29274044	B_Hoxd13_2356_1	+	819	40	450	405	301
chr1	29274036	29274044	B_Hoxd10_2368_2	+	833	44	489	449	304
chr1	29274038	29274045	T_FOXP3_dbd_01	+	803	45	514	447	330
chr1	29274038	29274045	T_FOXL1_full_01	+	855	45	514	465	370
chr1	29274038	29274045	T_FOXD2_dbd_02	+	822	45	514	454	335
chr1	29274038	29274045	J_FOXD1	+	809	45	514	446	393
chr1	29338810	29338822	V_PR_02	+	899	43	515	476	346
chr1	29393540	29393551	T_IRF5_full_01	-	806	35	420	366	353
chr1	29393544	29393553	B_Irf6_primary	-	816	41	478	417	340
chr1	29393544	29393553	B_Irf4_primary	-	832	41	478	423	356
chr1	29396158	29396166	H_KAISO_f1	-	859	46	524	472	460
chr1	29396159	29396170	W_YY1_01	+	838	47	535	472	488
chr1	29396161	29396167	T_NFIA_full_02	+	833	46	524	462	382
chr1	29396161	29396167	J_Ddit3_Cebpa	+	807	48	539	465	398
chr1	29396162	29396169	V_REX1_02	+	1000	46	524	496	437
chr1	29396162	29396167	T_YY1_full_01	+	1000	47	535	535	434
chr1	29396162	29396167	T_NFIX_full_02	+	932	46	524	499	349
chr1	29408367	29408376	W_Nkx2_9_3082_1_secondary	+	923	35	407	370	359
chr1	29408381	29408390	W_Nkx2_9_3082_1_secondary	-	925	45	489	460	433
chr1	29408603	29408610	T_TEAD4_dbd_01	-	807	42	446	402	416
chr1	29454387	29454393	V_PXR_RXR_01	-	932	40	479	442	318
chr1	29553779	29553790	V_STAT5A_01	-	938	31	327	304	340
chr1	29575117	29575124	T_FOXO4_dbd_02	-	866	52	605	575	345
chr1	29575117	29575124	T_FOXO1_dbd_01	-	888	52	605	576	335
chr1	29575117	29575124	T_FOXL1_full_01	-	862	52	605	578	318
chr1	29577088	29577094	T_FIGLA_dbd_01	-	1000	39	431	396	313
chr1	29577337	29577346	W_Mzf1_01	-	825	45	511	454	331
chr1	29595935	29595943	V_MYOD_Q6	+	959	40	427	408	321
chr1	29601260	29601268	B_Hoxb8_3780_2	+	919	44	471	432	331
chr1	29615618	29615628	T_TFAP2A_dbd_01	-	802	45	512	466	304
chr1	29630693	29630698	V_TCF11_01	-	887	48	535	491	316
chr1	29630693	29630701	B_Hnf4a_primary	-	908	47	529	478	362
chr1	29630694	29630700	W_Esr1_01	-	1000	49	549	533	398
chr1	29630694	29630701	B_Nr2f2_secondary	-	868	48	533	491	340
chr1	29630700	29630712	W_NR_NR_01	-	808	45	521	481	391
chr1	29630981	29630993	W_NR_NR_01	-	867	39	478	425	328
chr1	29675654	29675666	J_Myf	+	926	33	343	314	341
chr1	29864609	29864617	V_HSF2_01	-	966	30	362	333	329
chr1	29866907	29866916	T_NHLH1_full_01	+	848	35	370	331	332
chr1	29866908	29866917	T_NHLH1_full_01	-	844	36	383	338	346
chr1	29866909	29866917	V_MYOD_Q6	+	851	37	394	376	336
chr1	30225150	30225160	B_Mafb_primary	+	835	38	418	373	345
chr1	30225151	30225157	Genomatix	-	949	43	489	470	372
chr1	30226505	30226516	W_Homeo_Homeo_08	-	848	36	405	375	383
chr1	30226508	30226516	W_Hoxd10_2368_2_secondary	-	802	37	422	389	366
chr1	30226508	30226516	T_HOXA10_dbd_01	-	816	37	422	394	311
chr1	30226508	30226516	B_Hoxc10_2779_2	-	802	36	413	380	396
chr1	30227392	30227408	Genomatix	-	889	38	404	370	323
chr1	30446423	30446431	W_Nr5a2_02	+	818	41	464	410	319
chr1	30447995	30448003	B_Rara_primary	-	919	38	399	357	377
chr1	30448121	30448142	V_NRSF_01	-	911	41	451	416	1000
chr1	30448126	30448136	S_BCL_disc3	-	1000	43	478	459	498
chr1	30574095	30574107	J_INSM1	+	822	36	412	366	311
chr1	30841205	30841214	T_TBX20_full_01	-	851	21	308	275	353
chr1	30841214	30841222	T_TBX4_dbd_01	-	852	25	337	300	420
chr1	30841215	30841226	Genomatix	-	859	26	329	294	392
chr1	30841217	30841223	W_E2F6_cofactor_01	+	838	23	303	269	379
chr1	30841217	30841223	W_E2F6_cofactor_01	-	832	23	303	268	379
chr1	30841217	30841225	V_P53_02	+	815	24	339	293	322
chr1	30841217	30841223	V_NEUROD_01	+	856	26	314	279	336
chr1	30841217	30841223	V_NEUROD_01	-	856	26	314	279	336
chr1	30841217	30841225	V_MYOD_Q6	+	821	25	305	267	324
chr1	30841217	30841223	T_TFE3_dbd_01	+	901	25	314	289	365
chr1	30841217	30841223	T_TFE3_dbd_01	-	844	23	303	270	321
chr1	30841217	30841223	T_SNAI2_dbd_01	-	882	28	367	330	433
chr1	30841217	30841223	H_MITF_f1	-	1000	26	315	301	365
chr1	30841217	30841225	B_Irx5_2385_1	+	816	21	300	268	338
chr1	30841217	30841225	B_Irx5_2385_1	-	816	21	300	268	338
chr1	30841217	30841225	B_Irx4_2242_3	+	805	21	300	267	333
chr1	30841217	30841225	B_Irx4_2242_3	-	805	21	300	267	333
chr1	30841217	30841225	B_Irx3_0920_1	+	803	21	300	267	351
chr1	30841217	30841225	B_Irx3_0920_1	-	803	21	300	267	351
chr1	30882972	30882978	T_FIGLA_dbd_01	+	840	30	354	316	302
chr1	31194640	31194646	V_PXR_RXR_01	+	932	44	508	481	371
chr1	31194640	31194646	H_NR1I2_si	+	951	44	508	489	377
chr1	31194640	31194646	H_CREB1_f1	-	819	45	528	459	367
chr1	31194642	31194647	V_TCF11_01	+	882	46	543	497	414
chr1	31194794	31194804	T_TFAP2A_dbd_01	-	961	43	470	439	302
chr1	31196862	31196868	B_Sfpi1_primary	-	1000	46	526	485	316
chr1	31198967	31198975	T_HSFY2_dbd_02	-	855	43	472	421	464
chr1	31203015	31203023	V_HSF2_01	-	967	49	541	505	346
chr1	31203133	31203141	V_P53_02	+	896	50	575	520	378
chr1	31203133	31203139	T_FIGLA_dbd_01	+	1000	42	488	467	316
chr1	31235846	31235854	V_HSF2_01	-	876	51	577	517	312
chr1	31235846	31235854	V_HSF1_01	-	893	51	577	529	321
chr1	31250669	31250679	W_GATA_HMG_01	+	845	48	568	507	376
chr1	31250673	31250681	W_Gata4_01	+	848	48	568	510	407
chr1	31250673	31250680	S_GATA_disc1	-	817	48	568	496	348
chr1	31250673	31250680	B_Gata6_primary	+	919	48	568	538	434
chr1	31250673	31250680	B_Gata5_primary	+	875	48	568	518	379
chr1	31250673	31250681	B_Gata3_primary	+	852	48	568	512	421
chr1	31250675	31250681	B_Tcf1_primary	+	834	49	586	516	328
chr1	31252600	31252608	W_Rorb_01	+	943	37	495	458	305
chr1	31255807	31255820	W_Carf_01	+	871	31	350	317	310
chr1	31290553	31290560	B_Smad3_primary	+	838	41	453	434	358
chr1	31293660	31293666	T_NFIA_full_02	+	833	30	389	341	314
chr1	31293667	31293673	T_ZBTB7C_full_01	+	1000	36	415	383	317
chr1	31348078	31348084	T_SNAI2_dbd_01	+	854	38	421	395	311
chr1	31366848	31366858	B_Obox5_2284_1	-	832	49	558	492	353
chr1	31366850	31366860	B_Obox6_3440_2	-	842	52	592	520	419
chr1	31366850	31366858	B_Hoxc9_2367_2	-	931	49	558	524	341
chr1	31366850	31366858	B_Dobox5_3493_1	-	868	51	583	527	397
chr1	31366850	31366859	B_Cdx1_2245_1	-	901	49	558	510	321
chr1	31375235	31375245	T_ELF4_full_01	+	924	49	576	541	300
chr1	31375235	31375245	T_ELF1_dbd_01	+	922	50	595	555	355
chr1	31375235	31375245	T_EHF_full_01	+	906	50	595	550	328
chr1	31375236	31375245	T_FLI1_full_01	+	942	50	595	564	377
chr1	31375236	31375245	T_ERF_dbd_01	+	924	50	595	557	350
chr1	31375236	31375245	B_Gm4881_01	-	944	50	595	565	334
chr1	31375236	31375245	B_Etv3_01	-	974	50	595	578	383
chr1	31375343	31375354	V_IK3_01	-	921	40	447	422	320
chr1	31375346	31375355	R_RBPJ_p2	-	879	39	453	411	310
chr1	31375346	31375356	J_Stat3	-	800	39	438	375	309
chr1	31402163	31402169	H_RARB_f1	-	899	37	426	394	330
chr1	31402163	31402169	H_PPARA_f1	-	891	37	426	394	349
chr1	31418571	31418579	W_Smad1_01	+	823	32	360	318	317
chr1	31423742	31423748	W_E14_5_cortex_05	+	833	37	407	364	345
chr1	31423742	31423748	W_E14_5_cortex_05	-	833	37	407	364	345
chr1	31425366	31425375	B_Nkx2_2_2823_1	+	945	37	393	355	341
chr1	31465816	31465826	B_Hoxb9_3413_1	+	896	48	536	492	366
chr1	31465818	31465826	B_Hoxa9_2622_2	+	926	50	567	527	360
chr1	31468365	31468375	H_NFYC_f1	-	806	42	449	397	315
chr1	31489941	31489951	W_Nkx2_6_3437_1_secondary	-	988	38	362	345	304
chr1	31489941	31489951	B_Nkx3_1_2923_2	-	961	39	374	349	319
chr1	31489941	31489951	B_Nkx2_9_3082_1	-	997	39	374	356	330
chr1	31489943	31489953	B_Nkx3_1_2923_2	+	926	38	366	339	302
chr1	31489943	31489951	B_Nkx2_3_3435_1	+	1000	39	374	356	322
chr1	31489943	31489951	B_Nkx2_3_3435_1	-	1000	39	374	356	322
chr1	31492716	31492724	W_Smad1_01	+	989	39	403	382	348
chr1	31501798	31501805	T_FOXO4_dbd_02	-	1000	50	598	560	318
chr1	31501798	31501805	T_FOXL1_full_01	-	1000	51	602	570	308
chr1	31501798	31501805	T_FOXI1_full_01	-	1000	50	598	559	327
chr1	31535765	31535773	W_Irf2_secondary_01	-	906	43	472	441	303
chr1	31769830	31769839	B_E2F3_primary	-	888	54	614	584	352
chr1	31849485	31849493	R_TBX4_5_p2	-	895	44	490	448	360
chr1	31975221	31975235	J_Tcfcp2l1	-	822	24	323	302	310
chr1	32014655	32014667	T_ZIC4_dbd_01	+	807	43	461	413	314
chr1	32039545	32039554	W_JUN_01	+	933	31	387	366	490
chr1	32039545	32039554	W_JUN_01	-	936	31	387	366	490
chr1	32039545	32039553	W_FOSL2_01	-	1000	35	419	414	532
chr1	32039545	32039550	V_TCF11_01	-	883	31	403	370	388
chr1	32039545	32039554	V_BACH1_01	-	838	27	355	312	403
chr1	32039545	32039554	T_NFE2_dbd_01	+	891	27	355	325	395
chr1	32039545	32039554	T_NFE2_dbd_01	-	909	31	387	356	406
chr1	32039545	32039554	T_JDP2_dbd_01	+	933	31	387	364	499
chr1	32039545	32039554	T_JDP2_dbd_01	-	915	31	387	359	489
chr1	32039545	32039554	H_FOSB_f1	-	876	31	387	351	454
chr1	32039546	32039554	W_BATF_01	+	924	31	388	366	420
chr1	32039546	32039554	V_BACH2_01	-	848	32	404	358	446
chr1	32039546	32039553	H_JUND_f1	-	877	31	388	354	431
chr1	32040410	32040415	H_SMAD4_si	-	1000	31	397	366	367
chr1	32045646	32045651	V_HIF2A_01	+	880	33	448	415	306
chr1	32054664	32054675	T_TFAP2A_dbd_03	+	900	44	505	456	343
chr1	32054664	32054675	T_TFAP2A_dbd_03	-	895	44	505	453	338
chr1	32093905	32093913	V_P53_02	-	836	48	547	483	310
chr1	32126318	32126324	T_HIC2_dbd_01	-	976	50	576	530	316
chr1	32134741	32134747	T_SNAI2_dbd_01	+	1000	44	490	470	300
chr1	32150400	32150406	V_PPARG_Q6	-	810	55	615	588	307
chr1	32156444	32156451	B_Smad3_primary	+	912	48	554	505	361
chr1	32157804	32157813	L_ETS2_01	+	811	47	539	480	355
chr1	32187445	32187453	B_Nkx2_5_3436_1	+	978	39	423	401	360
chr1	32195687	32195700	T_HSF2_dbd_01	-	916	45	483	437	311
chr1	32211239	32211246	T_TCF4_dbd_01	-	985	47	542	522	403
chr1	32211239	32211245	R_SNAI1_3_p2	+	1000	47	542	522	379
chr1	32211239	32211245	Genomatix	-	1000	47	542	521	368
chr1	32211239	32211245	B_Tcfe2a_primary	+	1000	47	542	525	408
chr1	32246957	32246968	T_Klf12_dbd_01	-	857	36	431	386	308
chr1	32251894	32251899	T_MEIS3_dbd_01	+	1000	48	552	543	334
chr1	32297030	32297036	H_CREB1_f1	-	876	43	507	442	308
chr1	32384293	32384302	B_Bbx_primary	+	836	40	426	389	304
chr1	32384293	32384302	B_Bbx_primary	-	832	40	426	387	300
chr1	32384294	32384311	W_HMG_Homeo_14	-	920	33	349	313	307
chr1	32390298	32390307	B_Pou2f2_3748_1	+	853	38	406	362	328
chr1	32393546	32393554	B_Pax4_3989_2	+	983	42	502	465	326
chr1	32393546	32393554	B_Pax4_3989_2	-	983	42	502	465	326
chr1	32427458	32427470	L_MEF2C_MEF2C_01	+	817	34	417	366	308
chr1	32445495	32445500	V_TCF11_01	+	883	37	436	401	380
chr1	32480825	32480842	W_HMG_Homeo_11	+	976	41	480	448	315
chr1	32483562	32483570	T_FOXO3_full_02	+	864	41	469	448	324
chr1	32483565	32483574	W_Dmrtc2_01	+	883	36	439	398	311
chr1	32549829	32549839	T_SCRT2_dbd_01	-	849	47	532	507	381
chr1	32549829	32549839	T_SCRT1_dbd_01	-	843	47	532	506	379
chr1	32575102	32575110	V_P53_02	+	904	41	481	436	350
chr1	32575115	32575122	T_RUNX3_full_01	-	846	44	509	454	318
chr1	32575115	32575122	T_RUNX2_dbd_03	-	860	48	569	511	427
chr1	32665065	32665071	H_RUNX2_f1	-	1000	41	481	435	317
chr1	32671173	32671187	W_Rfx_dimer	+	907	37	455	408	462
chr1	32671173	32671187	W_Rfx_dimer	-	910	37	455	409	462
chr1	32671173	32671187	T_Rfx2_dbd_03	+	891	36	431	384	467
chr1	32671173	32671187	T_Rfx2_dbd_03	-	885	36	431	382	467
chr1	32671173	32671187	T_RFX5_dbd_02	+	893	29	338	288	384
chr1	32671173	32671187	T_RFX5_dbd_02	-	909	33	381	334	1000
chr1	32671173	32671187	T_RFX4_dbd_01	+	926	42	490	451	1000
chr1	32671173	32671187	T_RFX4_dbd_01	-	902	40	468	425	1000
chr1	32671173	32671187	T_RFX3_dbd_01	+	908	37	442	398	1000
chr1	32671173	32671187	T_RFX3_dbd_01	-	894	36	431	385	1000
chr1	32678479	32678486	B_Zbtb3_primary	+	1000	32	344	328	302
chr1	32701335	32701345	H_RELB_si	-	831	37	354	326	331
chr1	32787860	32787868	W_BATF_01	+	817	34	410	351	300
chr1	32805323	32805333	B_Elf5_01	-	904	44	499	454	319
chr1	32829097	32829104	B_Smad3_primary	+	1000	52	576	540	343
chr1	32857957	32857962	V_HIF2A_01	+	802	32	346	298	351
chr1	32866756	32866764	W_Zkscan5_01	+	1000	45	446	433	307
chr1	32947206	32947213	B_Bapx1_2343_1	+	1000	38	378	336	318
chr1	33117953	33117961	T_HSFY2_dbd_02	-	841	31	312	278	340
chr1	33167324	33167331	W_Nr2f1_01	-	924	48	550	514	302
chr1	33167324	33167332	H_CREM_f1	-	816	46	515	477	342
chr1	33167324	33167331	B_Rxra_primary	+	938	48	549	517	323
chr1	33167324	33167332	B_Esrra_secondary	-	897	45	518	483	313
chr1	33184066	33184074	W_Nr2f6_01	-	800	40	474	431	328
chr1	33199328	33199338	T_TFAP4_full_01	-	819	39	449	421	303
chr1	33206896	33206902	V_PXR_Q2	+	992	43	500	461	306
chr1	33266504	33266513	V_HFH8_01	-	836	34	340	304	334
chr1	33266504	33266513	V_HFH3_01	-	910	39	408	376	434
chr1	33266504	33266511	J_SRY	+	886	33	356	330	357
chr1	33266505	33266513	B_Sox4_primary	+	816	32	331	290	306
chr1	33266506	33266513	W_Sox2_01	+	800	32	331	289	308
chr1	33266558	33266568	T_FOXL1_full_02	-	889	37	394	356	312
chr1	33266558	33266568	T_FOXC2_dbd_02	-	902	37	394	355	314
chr1	33342256	33342264	T_RHOXF1_full_01	+	908	44	462	427	301
chr1	33343057	33343063	H_PPARA_f1	-	857	38	459	416	303
chr1	33348450	33348460	R_NFE2L2_p2	+	930	38	433	395	371
chr1	33348452	33348460	W_FOSL2_01	-	966	43	505	473	419
chr1	33348452	33348460	W_BATF_01	-	959	39	469	440	369
chr1	33348452	33348460	V_BACH2_01	+	978	43	505	475	448
chr1	33348453	33348461	W_FOSL2_01	+	976	44	521	490	444
chr1	33348453	33348460	V_AP1_C	+	1000	44	521	493	440
chr1	33348453	33348460	V_AP1_C	-	993	37	452	439	340
chr1	33348453	33348460	H_JUND_f1	+	1000	44	521	496	492
chr1	33348453	33348460	H_FOSL1_f2	+	996	44	521	494	445
chr1	33348453	33348460	H_FOSL1_f2	-	1000	46	523	503	456
chr1	33400429	33400437	W_Smad1_01	+	930	36	408	372	446
chr1	33403447	33403455	T_HSFY2_dbd_02	-	811	42	491	429	372
chr1	33500021	33500030	B_Mrg2_2302_1	+	923	35	348	321	302
chr1	33502761	33502769	B_Myb_primary	-	829	47	472	418	320
chr1	33552133	33552141	B_Esrra_secondary	-	810	51	587	506	330
chr1	33682672	33682678	H_MAF_f1	-	1000	41	409	386	308
chr1	33741456	33741472	Genomatix	-	868	28	358	323	398
chr1	33787851	33787861	T_TFAP2A_dbd_01	+	963	35	357	331	344
chr1	33787851	33787861	B_Tcfap2b_primary	+	927	33	334	303	335
chr1	33787851	33787861	B_Tcfap2b_primary	-	912	32	326	296	319
chr1	33848865	33848871	H_NR1I2_si	+	932	51	571	534	363
chr1	33889740	33889750	B_Nkx2_9_3082_1	+	864	22	301	271	308
chr1	33889743	33889749	T_NRL_dbd_01	+	1000	28	367	351	316
chr1	33889743	33889749	H_MAF_f1	+	1000	26	363	341	357
chr1	33976021	33976027	V_PXR_RXR_01	+	1000	33	370	349	308
chr1	33976593	33976601	B_Tcfe2a_secondary	+	803	30	319	295	317
chr1	33985640	33985647	H_KLF6_si	+	856	39	476	424	300
chr1	33986511	33986519	W_Rorb_01	+	806	35	401	373	337
chr1	33986513	33986519	H_PPARA_f1	+	855	37	463	431	406
chr1	34040207	34040215	W_PPARGC1A_01	+	990	36	433	406	317
chr1	34040207	34040215	W_PPARGC1A_01	-	990	36	433	406	317
chr1	34046515	34046525	B_Obox6_3440_2	+	923	48	529	477	316
chr1	34086554	34086560	W_Esr1_01	-	962	47	527	499	345
chr1	34086554	34086560	H_PPARA_f1	-	915	41	489	460	306
chr1	34092614	34092624	V_STAT5B_01	+	811	43	478	452	343
chr1	34092615	34092626	V_STAT5A_01	+	807	43	478	452	333
chr1	34131026	34131031	H_NFAC4_f1	-	1000	32	352	327	303
chr1	34144430	34144438	V_MYOD_Q6	-	957	50	553	542	335
chr1	34144430	34144440	T_TFAP4_full_01	-	925	47	522	495	308
chr1	34144431	34144438	W_Ascl1_01	-	955	51	562	535	305
chr1	34144432	34144439	W_Ascl1_01	+	955	51	571	544	323
chr1	34144432	34144440	V_MYOD_Q6	+	988	50	553	528	307
chr1	34155704	34155715	Genomatix	-	851	39	409	367	334
chr1	34173360	34173368	V_MYOD_Q6	+	881	37	416	376	324
chr1	34173360	34173366	H_MITF_f1	-	851	37	416	406	327
chr1	34173950	34173955	J_Arnt_Ahr	-	822	53	600	527	399
chr1	34182295	34182302	V_IK_Q5	+	909	41	449	406	334
chr1	34182295	34182301	H_IKZF1_f1	+	867	42	474	422	322
chr1	34190703	34190709	V_NEUROD_01	+	937	46	511	474	350
chr1	34190703	34190709	V_NEUROD_01	-	937	46	511	474	350
chr1	34238678	34238686	R_TBX4_5_p2	+	838	36	388	347	359
chr1	34290479	34290487	V_HSF2_01	-	919	45	532	488	308
chr1	34343431	34343437	V_FXR_Q2	-	932	50	563	521	346
chr1	34348123	34348132	B_Hic1_primary	-	984	44	467	437	309
chr1	34421598	34421608	J_Stat3	-	959	34	392	352	325
chr1	34462320	34462328	T_HSFY2_dbd_02	+	840	46	498	442	303
chr1	34468562	34468570	Genomatix	+	870	41	473	430	335
chr1	34488774	34488783	B_Nkx2_2_2823_1	-	945	35	363	332	416
chr1	34499283	34499291	W_Nr5a2_02	-	1000	43	446	424	340
chr1	34511388	34511394	B_Sfpi1_primary	-	839	49	559	518	312
chr1	34511390	34511396	V_IK1_01	-	1000	51	597	557	326
chr1	34539357	34539363	H_RUNX2_f1	-	803	42	505	440	327
chr1	34569292	34569302	B_Obox6_3440_2	+	821	34	395	341	337
chr1	34574272	34574277	T_NKX2_8_dbd_01	-	840	38	457	409	312
chr1	34578487	34578494	W_Ascl1_01	-	1000	45	503	489	329
chr1	34578487	34578496	T_Ascl2_dbd_01	-	980	41	480	455	304
chr1	34586469	34586475	T_LMX1B_full_01	+	871	30	400	372	311
chr1	34589968	34589977	W_ETS_NR_06	+	959	41	485	426	321
chr1	34595332	34595337	J_Arnt_Ahr	-	814	37	424	373	370
chr1	34604656	34604665	B_Zfp105_primary	-	829	46	525	475	338
chr1	34604660	34604670	B_Hoxb9_3413_1	+	876	39	443	413	333
chr1	34604660	34604669	B_Cdx2_4272_1	+	839	37	422	391	304
chr1	34604660	34604669	B_Cdx1_2245_1	+	809	42	462	424	387
chr1	34604661	34604670	T_HOXD13_dbd_02	+	858	44	489	458	462
chr1	34604661	34604670	T_HOXC13_dbd_02	+	851	44	489	458	455
chr1	34604661	34604669	T_HOXB13_dbd_02	+	852	45	504	474	441
chr1	34604661	34604669	T_HOXA10_dbd_01	+	826	45	534	503	471
chr1	34604661	34604670	B_Hoxd13_2356_1	+	938	42	483	446	429
chr1	34604661	34604669	B_Hoxc9_2367_2	+	800	38	435	393	329
chr1	34604661	34604670	B_Hoxb13_3479_1	+	910	39	443	407	359
chr1	34604661	34604669	B_Hoxa13_3126_1	+	826	45	504	473	451
chr1	34604661	34604670	B_Hoxa10_2318_1	+	861	39	443	404	317
chr1	34604662	34604670	B_Hoxd10_2368_2	+	919	46	517	477	384
chr1	34604662	34604670	B_Hoxa9_2622_2	+	937	43	477	457	351
chr1	34632178	34632189	B_Sp100_primary	-	977	34	378	346	320
chr1	34637946	34637956	W_Sox10_01	+	991	45	490	436	327
chr1	34653424	34653429	J_ZEB1	+	1000	45	508	451	303
chr1	34668089	34668099	B_Zscan4_primary	+	812	29	377	340	301
chr1	34668150	34668159	T_FLI1_full_01	-	827	32	365	321	333
chr1	34668150	34668159	T_ERF_dbd_01	-	844	32	365	323	325
chr1	34668150	34668160	T_EHF_full_01	-	801	29	344	297	317
chr1	34668150	34668159	B_Gm4881_01	+	819	31	346	304	308
chr1	34668150	34668159	B_Etv3_01	+	820	31	346	306	304
chr1	34723254	34723264	T_ZNF238_full_01	-	966	38	428	388	341
chr1	34758446	34758454	T_HSFY2_dbd_02	+	891	35	425	381	350
chr1	34758535	34758550	W_Homeo_Rel_05	-	924	41	468	431	305
chr1	34783070	34783077	W_Nkx2_3_3435_1_secondary	+	1000	41	404	382	400
chr1	34783070	34783078	B_Nkx3_1_primary	+	954	40	390	361	383
chr1	34783070	34783077	B_Bapx1_2343_1	+	1000	42	419	396	381
chr1	34783071	34783077	T_ISL2_dbd_01	+	1000	44	436	413	322
chr1	34806006	34806012	V_PPARG_Q6	-	959	41	492	458	329
chr1	34808848	34808856	B_Sox1_primary	+	920	50	560	510	327
chr1	34860653	34860661	T_HSFY2_dbd_02	-	886	43	515	461	330
chr1	34874838	34874844	H_CREB1_f1	+	819	39	436	384	356
chr1	34896432	34896440	B_Irx6_2623_2	+	801	39	465	395	327
chr1	34896432	34896440	B_Irx6_2623_2	-	801	39	465	395	327
chr1	34896432	34896440	B_Irx2_0900_3	+	800	39	465	395	320
chr1	34896432	34896440	B_Irx2_0900_3	-	800	39	465	395	320
chr1	34908462	34908470	W_CLOCK_01	-	803	45	489	454	301
chr1	34917140	34917146	T_SNAI2_dbd_01	-	1000	44	491	479	349
chr1	34929525	34929532	L_fezf2_01	+	1000	45	524	520	305
chr1	34967457	34967462	T_NKX2_8_dbd_01	-	1000	49	557	544	316
chr1	34995619	34995624	J_ZEB1	-	1000	53	597	576	306
chr1	35004010	35004022	T_PRDM1_full_01	-	961	41	428	395	320
[truncated: 103,418 more rows]

## Sheet: example 3
All independently eroded binding sites for White rhinoceros and Weddell seal
chrom	start	end	motif	stand	MATCH score	# of species	branch length	Bayesian branch length	PRISM confidence score
chr1	12493	12499	T_FIGLA_dbd_01	-	841	33	384	363	326
chr1	405922	405928	H_NR1I2_si	-	1000	28	307	303	315
chr1	881190	881198	V_P53_02	-	822	30	325	292	300
chr1	1239161	1239169	B_Rhox11_2205_1	-	832	34	382	337	345
chr1	1571559	1571566	V_IK_Q5	+	915	33	418	382	436
chr1	1571559	1571565	V_IK1_01	+	843	35	437	379	395
chr1	1706941	1706954	T_HSF4_dbd_01	+	857	26	310	288	352
chr1	1740923	1740929	T_SNAI2_dbd_01	+	947	32	360	333	308
chr1	1871421	1871427	H_MITF_f1	+	965	35	332	308	407
chr1	1871421	1871427	H_MITF_f1	-	824	32	316	284	344
chr1	2006003	2006013	V_TAL1BETAITF2_01	-	853	34	384	338	343
chr1	2006003	2006013	T_TFAP4_full_01	+	849	35	396	347	344
chr1	2006003	2006013	T_TFAP4_full_01	-	849	38	447	390	412
chr1	2006003	2006013	Genomatix	-	853	34	384	336	349
chr1	2031221	2031235	Genomatix	-	890	30	339	297	335
chr1	2031223	2031231	W_Rarg_01	-	926	36	367	336	300
chr1	2031223	2031235	V_PPARG_03	-	939	31	339	306	329
chr1	2031223	2031231	B_Rara_primary	-	919	36	367	337	302
chr1	2031223	2031231	B_Nr2f2_primary	-	923	36	367	339	301
chr1	2204473	2204483	T_NEUROG2_full_01	+	801	30	349	304	337
chr1	2204473	2204483	T_MYF6_full_01	-	804	23	309	285	306
chr1	2560407	2560419	J_INSM1	+	850	36	385	344	349
chr1	2560411	2560419	B_Glis2_primary	-	875	36	395	352	380
chr1	2836852	2836858	T_FIGLA_dbd_01	+	924	37	431	407	316
chr1	2949463	2949471	W_Gata4_01	-	976	37	406	377	331
chr1	2949463	2949471	B_Gata3_primary	-	1000	37	406	386	360
chr1	2949464	2949471	B_Gata6_primary	-	1000	37	406	389	335
chr1	2995978	2995985	V_KLF15_Q2	+	848	35	445	410	340
chr1	3004836	3004844	W_PPARGC1A_01	+	853	34	391	350	318
chr1	3020869	3020876	T_TEAD3_dbd_02	-	807	35	420	364	314
chr1	3038148	3038154	V_FXR_Q2	+	865	48	553	500	360
chr1	3103645	3103653	R_TBX4_5_p2	+	818	34	356	322	315
chr1	3383283	3383289	T_HIC2_dbd_01	-	863	28	382	357	380
chr1	3418726	3418732	V_FXR_Q2	+	827	30	335	311	328
chr1	3418735	3418741	W_Esr1_01	+	1000	29	352	317	378
chr1	3418735	3418741	V_PPARG_Q6	+	1000	30	361	342	344
chr1	3418735	3418741	H_RARB_f1	+	1000	29	352	317	389
chr1	3418735	3418741	H_PPARA_f1	+	1000	26	318	294	357
chr1	4183896	4183905	B_Hmx2_3424_3	+	886	37	389	366	307
chr1	4183945	4183955	B_Hoxb7_3953_1	+	975	38	404	385	305
chr1	4183945	4183955	B_Hoxb7_3953_1	-	975	38	404	385	305
chr1	4183946	4183955	B_Rax_3443_1	+	944	35	395	374	300
chr1	4183946	4183954	B_Phox2b_3948_1	+	936	35	395	368	301
chr1	4183946	4183954	B_Phox2b_3948_1	-	936	35	395	368	301
chr1	4183946	4183954	B_Pax4_3989_2	+	940	36	396	371	303
chr1	4183946	4183954	B_Pax4_3989_2	-	940	36	396	371	303
chr1	4183946	4183954	B_Lhx5_2279_1	+	918	35	395	363	309
chr1	4183946	4183954	B_Lhx5_2279_1	-	918	35	395	363	309
chr1	4183946	4183954	B_Lhx2_0953_2	+	910	36	396	364	316
chr1	4183946	4183954	B_Lhx2_0953_2	-	910	36	396	364	316
chr1	4183946	4183954	B_Hoxb4_2627_1	+	962	37	397	378	301
chr1	4183946	4183954	B_Hoxb4_2627_1	-	962	37	397	378	301
chr1	4183946	4183954	B_Gbx1_2883_2	+	907	35	395	364	300
chr1	4183946	4183954	B_Gbx1_2883_2	-	907	35	395	364	300
chr1	4183946	4183955	B_Arx_1738_2	-	952	36	396	375	303
chr1	4183947	4183955	B_Msx2_3449_1	-	918	36	396	371	327
chr1	4183947	4183954	B_Hoxb6_3428_2	+	932	36	396	375	301
chr1	4183947	4183955	B_Hoxa1_3425_1	-	969	38	404	384	307
chr1	4614370	4614378	B_Hoxd12_3481_1	+	913	40	425	399	304
chr1	4614370	4614378	B_Hoxd11_3873_1	+	932	41	451	425	328
chr1	4620194	4620206	W_Zkscan1_01	+	875	30	362	337	364
chr1	4665204	4665211	W_Nr2f1_01	-	1000	30	310	287	315
chr1	4665204	4665211	B_Rxra_primary	+	1000	29	305	282	321
chr1	4766717	4766723	V_NEUROD_01	+	1000	41	454	421	350
chr1	4766717	4766723	V_NEUROD_01	-	1000	41	454	421	350
chr1	4833074	4833085	W_HMG_bZIP_02	+	841	36	453	423	357
chr1	4833077	4833086	W_Junb_01	+	916	42	483	434	369
chr1	4833077	4833086	W_Junb_01	-	875	40	452	406	321
chr1	4833077	4833086	H_FOSB_f1	-	897	43	485	426	301
chr1	4996099	4996107	B_Mtf1_primary	-	885	28	334	302	342
chr1	5002626	5002636	W_E14_5_cortex_04	+	847	41	437	389	323
chr1	5180271	5180276	B_Sox21_secondary	-	829	26	352	306	320
chr1	5180271	5180276	B_Sox14_secondary	+	922	26	352	311	332
chr1	5948202	5948208	V_FXR_Q2	+	865	32	347	320	313
chr1	6029448	6029454	T_MNT_dbd_01	+	840	31	305	271	315
chr1	6029448	6029454	T_MNT_dbd_01	-	830	31	305	270	314
chr1	6029448	6029454	T_MLXIPL_full_01	+	843	31	305	272	319
chr1	6029448	6029454	T_MLXIPL_full_01	-	846	31	305	271	317
chr1	6029448	6029454	T_MAX_dbd_02	+	843	31	305	272	316
chr1	6029448	6029454	T_MAX_dbd_02	-	859	31	305	273	318
chr1	6029448	6029454	T_CLOCK_dbd_01	+	870	31	305	273	305
chr1	6029448	6029454	T_CLOCK_dbd_01	-	863	31	305	273	305
chr1	6029448	6029454	J_Arnt	+	812	31	305	270	333
chr1	6029448	6029454	J_Arnt	-	812	31	305	267	326
chr1	6229900	6229907	V_KLF15_Q2	+	800	35	376	352	337
chr1	6336735	6336747	P_GR_GR_02	+	880	35	400	374	369
chr1	6336735	6336747	P_GR_GR_02	-	880	35	400	374	369
chr1	6488601	6488610	T_TFAP2A_dbd_04	-	834	37	443	398	316
chr1	6569529	6569539	R_NFE2L2_p2	+	831	45	532	477	364
chr1	6569530	6569541	V_VMAF_01	+	813	47	565	489	346
chr1	6569532	6569540	W_BATF_01	+	802	47	563	483	316
chr1	6838333	6838340	H_ISL1_f1	+	945	41	477	460	307
chr1	6838333	6838340	Genomatix	+	954	47	510	493	368
chr1	7289212	7289220	R_TBX4_5_p2	+	886	26	312	286	315
chr1	7289212	7289220	Genomatix	+	910	26	312	290	325
chr1	7309037	7309044	V_AP1_C	-	820	52	570	556	361
chr1	7497104	7497112	Genomatix	+	909	36	414	376	301
chr1	8264381	8264388	H_FOSL1_f2	-	860	30	365	350	368
chr1	8264392	8264400	W_FOSL2_01	-	966	32	382	364	374
chr1	8264392	8264400	W_BATF_01	-	959	27	362	345	345
chr1	8264392	8264400	V_BACH2_01	+	978	30	389	370	427
chr1	8264392	8264401	H_FOSB_f1	+	969	28	373	354	419
chr1	8264393	8264401	W_FOSL2_01	+	964	32	382	363	373
chr1	8264393	8264400	V_AP1_C	+	1000	32	382	372	359
chr1	8264393	8264400	H_JUND_f1	+	1000	29	377	365	418
chr1	8264393	8264400	H_FOSL1_f2	+	996	32	382	372	369
chr1	8425725	8425731	V_PXR_Q2	+	956	34	377	354	334
chr1	8425729	8425734	J_Arnt_Ahr	-	814	46	475	415	439
chr1	8523739	8523745	H_IKZF1_f1	+	1000	46	547	502	312
chr1	9005748	9005758	T_USF1_dbd_01	+	871	42	492	450	355
chr1	9005748	9005758	T_USF1_dbd_01	-	876	42	492	451	355
chr1	9005750	9005756	W_E2F6_cofactor_01	+	821	44	518	466	343
chr1	9005750	9005756	W_E2F6_cofactor_01	-	827	44	518	467	345
chr1	9005750	9005756	V_NEUROD_01	+	937	42	492	454	312
chr1	9005750	9005756	V_NEUROD_01	-	937	42	492	454	312
chr1	9005750	9005758	V_MYOD_Q6	+	860	42	492	436	300
chr1	9005750	9005756	T_TFE3_dbd_01	+	828	51	602	543	482
chr1	9005750	9005756	T_TFE3_dbd_01	-	882	45	524	483	355
chr1	9005750	9005756	T_FIGLA_dbd_01	-	1000	44	495	469	331
chr1	9005750	9005758	R_bHLH_family_p2	-	877	42	492	439	369
chr1	9005750	9005756	H_MITF_f1	+	965	42	492	469	307
chr1	9005750	9005756	H_MITF_f1	-	824	48	570	511	385
chr1	9005750	9005756	B_Tcfe2a_primary	+	1000	44	495	473	306
chr1	9085965	9085972	W_Ascl1_01	+	820	28	339	323	351
chr1	9138938	9138946	W_Gata4_01	+	1000	35	376	369	404
chr1	9138938	9138946	V_GATA1_06	+	981	34	359	351	386
chr1	9138938	9138945	S_GATA_disc1	-	1000	36	394	385	409
chr1	9138938	9138945	B_Gata6_primary	+	1000	36	394	386	402
chr1	9138938	9138945	B_Gata5_primary	+	950	32	346	334	355
chr1	9138938	9138946	B_Gata3_primary	+	955	34	359	344	393
chr1	9138939	9138944	V_GATA2_02	+	1000	36	394	387	446
chr1	9257682	9257693	V_VJUN_01	+	834	42	443	394	364
chr1	9257682	9257692	T_XBP1_dbd_01	+	850	43	447	400	322
chr1	9257682	9257693	T_CREB3_full_01	-	867	44	461	418	365
chr1	9257683	9257694	V_VJUN_01	-	833	42	443	394	364
chr1	9257683	9257693	T_JDP2_full_02	+	870	42	443	404	350
chr1	9257683	9257693	T_JDP2_full_02	-	813	44	461	404	350
chr1	9257683	9257693	T_Creb5_dbd_01	+	865	44	467	423	360
chr1	9257683	9257693	T_Creb5_dbd_01	-	806	44	461	402	326
chr1	9257683	9257694	T_CREB3_full_01	+	865	44	461	417	362
chr1	9257683	9257693	T_ATF7_dbd_01	+	836	42	443	395	355
chr1	9257683	9257693	T_ATF7_dbd_01	-	819	42	443	391	351
chr1	9257683	9257692	B_Jundm2_primary	-	902	46	485	450	388
chr1	9257683	9257692	B_Atf1_primary	+	875	44	461	421	326
chr1	9257684	9257692	V_CREBP1CJUN_01	+	891	44	461	425	335
chr1	9257684	9257692	V_CREBP1CJUN_01	-	842	46	485	434	347
chr1	9257684	9257694	T_XBP1_dbd_01	-	829	42	444	392	311
chr1	9257684	9257692	H_CREM_f1	+	875	46	485	445	316
chr1	9257684	9257692	H_CREM_f1	-	932	45	482	455	330
chr1	9257684	9257693	B_Jundm2_primary	+	863	44	461	419	342
chr1	9257684	9257693	B_Atf1_primary	-	862	44	461	418	324
chr1	9340712	9340720	V_ZBED6_01	+	868	34	395	352	347
chr1	10425086	10425094	B_Msx2_3449_1	-	952	41	454	411	349
chr1	10470123	10470132	T_ETS1_dbd_01	+	818	33	357	324	359
chr1	10470124	10470132	T_FEV_dbd_01	+	820	32	352	312	340
chr1	10470124	10470132	T_ELK4_dbd_01	+	823	32	352	313	336
chr1	10470124	10470132	T_ELK1_dbd_01	+	809	32	352	310	357
chr1	10470124	10470132	B_Etv5_01	-	802	32	352	308	348
chr1	10470124	10470132	B_Etv4_01	-	805	32	352	309	354
chr1	10470124	10470132	B_Etv1_01	+	810	32	352	310	371
chr1	10470124	10470132	B_Erg_01	-	818	32	352	311	327
chr1	10470124	10470132	B_Elk4_01	-	813	32	352	311	330
chr1	10470124	10470132	B_Elf2_01	-	810	32	352	310	362
chr1	10722983	10722992	T_FOXO4_dbd_03	+	852	30	311	279	318
chr1	11045821	11045830	T_Ascl2_dbd_01	-	957	40	451	433	320
chr1	11231282	11231290	T_HSFY2_dbd_02	-	897	32	323	294	471
chr1	11231285	11231292	W_GTF3C_01	+	817	29	300	264	322
chr1	11231302	11231314	V_PR_02	+	802	33	332	310	441
chr1	11231310	11231318	W_PPARGC1A_01	+	843	33	335	317	414
chr1	11231310	11231318	W_PPARGC1A_01	-	821	32	326	310	399
chr1	11256484	11256492	B_Otx1_2325_1	+	979	45	543	494	333
chr1	11358670	11358680	T_USF1_dbd_01	+	852	34	339	312	482
chr1	11358670	11358680	T_USF1_dbd_01	-	860	34	339	313	488
chr1	11358670	11358678	R_bHLH_family_p2	+	851	34	339	310	481
chr1	11358671	11358679	T_BHLHB3_full_01	+	811	32	337	301	489
chr1	11358671	11358679	T_BHLHB3_full_01	-	808	32	337	303	509
chr1	11358677	11358682	J_Arnt_Ahr	+	814	39	369	326	322
chr1	11498142	11498151	B_Irf4_primary	+	844	38	460	405	302
chr1	11706545	11706558	W_Carf_01	-	890	30	301	269	346
chr1	11741702	11741713	T_KLF14_dbd_01	+	840	32	372	334	348
chr1	11741704	11741714	W_Klf4_01	+	832	36	413	376	341
chr1	11741705	11741713	W_Dnajc21_01	+	822	41	463	429	393
chr1	11741705	11741715	T_EGR2_full_01	+	829	32	389	346	347
chr1	11741705	11741712	H_KLF6_si	-	1000	45	506	457	338
chr1	11741706	11741715	T_ZNF740_full_01	+	865	39	430	388	325
chr1	11741707	11741715	T_GCM2_dbd_01	-	847	39	427	389	376
chr1	11765385	11765393	T_GCM2_dbd_01	-	847	36	368	331	320
chr1	11794698	11794706	B_Myb_secondary	-	970	32	318	302	300
chr1	12090864	12090870	W_Esr1_01	+	841	30	316	289	357
chr1	12107909	12107921	W_Tbx3_01	-	900	38	446	411	351
chr1	12107913	12107921	T_TBX4_dbd_01	-	981	44	500	479	405
chr1	12107913	12107921	T_TBX21_dbd_02	-	910	38	444	407	312
chr1	12107913	12107921	T_TBX15_dbd_02	-	911	36	421	386	329
chr1	12107913	12107921	T_MGA_dbd_01	-	926	40	461	425	315
chr1	12421869	12421881	W_Zkscan1_01	+	962	29	319	295	322
chr1	12493145	12493152	T_TCF4_dbd_01	-	821	33	403	371	354
chr1	12493145	12493151	R_SNAI1_3_p2	+	833	36	432	399	389
chr1	12493145	12493151	Genomatix	-	809	36	432	396	376
chr1	12493145	12493151	B_Tcfe2a_primary	+	898	36	432	400	413
chr1	13953788	13953798	W_Pou3f3_3235_2_secondary	-	933	46	517	471	321
chr1	13953788	13953797	B_Evx1_3952_2	+	936	44	507	468	301
chr1	13953788	13953797	B_Emx2_3420_1	+	922	44	507	462	314
chr1	13953789	13953795	W_Pou1f1_01	+	1000	48	541	510	304
chr1	13953789	13953795	W_Pou1f1_01	-	1000	48	541	510	304
chr1	13953789	13953795	W_Cdx1_2245_1_secondary	+	1000	48	541	510	302
chr1	13953789	13953795	W_Cdx1_2245_1_secondary	-	1000	48	541	510	302
chr1	13953789	13953805	T_LHX6_full_02	-	913	36	383	351	307
chr1	13953789	13953795	B_Vax2_3500_1	+	1000	48	541	510	302
chr1	13953789	13953795	B_Vax2_3500_1	-	1000	48	541	510	302
chr1	13953789	13953795	B_Vax1_3499_1	+	1000	48	541	512	316
chr1	13953789	13953795	B_Vax1_3499_1	-	1000	48	541	512	316
chr1	13953789	13953795	B_Pou2f1_3081_2	-	1000	48	541	512	314
chr1	13953789	13953795	B_Ipf1_3815_1	+	1000	48	541	512	316
chr1	13953789	13953795	B_Ipf1_3815_1	-	1000	48	541	512	316
chr1	13953789	13953795	B_Hoxc8_3429_2	+	1000	48	541	511	305
chr1	13953789	13953795	B_Hoxc8_3429_2	-	1000	48	541	511	305
chr1	13953789	13953795	B_Hoxb5_3122_2	+	1000	48	541	511	305
chr1	13953789	13953795	B_Hoxb5_3122_2	-	1000	48	541	511	305
chr1	13953789	13953795	B_Hoxa7_3750_1	+	1000	48	541	510	302
chr1	13953789	13953795	B_Hoxa7_3750_1	-	1000	48	541	510	302
chr1	13953789	13953795	B_Hoxa6_1040_1	+	1000	48	541	509	301
chr1	13953789	13953795	B_Hoxa6_1040_1	-	1000	48	541	509	301
chr1	13953789	13953795	B_Hoxa4_3426_1	+	1000	48	541	510	304
chr1	13953789	13953795	B_Hoxa4_3426_1	-	1000	48	541	510	304
chr1	13953789	13953795	B_Hoxa3_primary	+	1000	48	541	510	305
chr1	13953789	13953795	B_Hoxa3_primary	-	1000	48	541	510	305
chr1	13953789	13953795	B_Hoxa2_3079_1	+	1000	48	541	511	306
chr1	13953789	13953795	B_Hoxa2_3079_1	-	1000	48	541	511	306
chr1	13953789	13953795	B_Gsh2_3990_2	+	1000	48	541	509	300
chr1	13953789	13953795	B_Gsh2_3990_2	-	1000	48	541	509	300
chr1	14219737	14219746	T_NHLH1_full_01	-	929	34	415	388	317
chr1	14219737	14219746	T_Ascl2_dbd_01	-	980	41	505	475	421
chr1	14981699	14981705	B_Sfpi1_primary	-	895	41	454	411	350
chr1	15020090	15020102	W_NR_NR_01	-	941	45	471	439	359
chr1	15085714	15085724	W_ETS_NR_01	+	900	47	529	492	329
chr1	15085722	15085734	W_HMG_Homeo_02	-	928	47	565	519	342
chr1	15228586	15228592	T_MAX_dbd_02	+	829	38	412	373	302
chr1	15228586	15228592	T_MAX_dbd_02	-	843	38	412	371	300
chr1	15229051	15229059	V_HSF2_01	-	868	47	558	509	390
chr1	15229051	15229059	V_HSF1_01	-	884	43	529	486	317
chr1	15229055	15229060	H_NFAC4_f1	-	1000	46	564	546	316
chr1	16354993	16354999	T_HIC2_dbd_01	+	863	39	421	382	351
chr1	16356678	16356684	H_NR1I2_si	-	929	39	438	400	301
chr1	16359504	16359515	T_TFAP2A_dbd_03	+	938	43	520	474	308
chr1	16359504	16359515	T_TFAP2A_dbd_03	-	928	43	520	472	306
chr1	16363102	16363108	V_PXR_RXR_01	-	932	44	531	495	302
chr1	16363102	16363112	J_RORA_1	-	962	41	476	454	300
chr1	16363102	16363108	H_NR1I2_si	-	951	44	531	503	312
chr1	16367073	16367080	T_TEAD4_dbd_01	-	870	30	322	291	312
chr1	16407251	16407261	B_Mafb_primary	+	857	33	328	298	416
chr1	17254216	17254221	J_Arnt_Ahr	-	814	44	455	407	334
chr1	17751336	17751348	W_ETS_ETS_05	+	937	43	456	427	314
chr1	17995445	17995450	T_NFIX_full_02	+	930	41	437	421	316
chr1	18183350	18183360	V_TAL1BETAITF2_01	+	905	32	391	361	303
chr1	18482320	18482328	W_RXRA_01	+	860	46	485	461	416
chr1	18482320	18482326	V_FXR_Q2	-	1000	49	524	511	382
chr1	18609196	18609202	T_HIC2_dbd_01	-	883	42	501	462	318
chr1	18626396	18626405	W_Mzf1_01	-	940	34	419	368	310
chr1	18924089	18924097	J_SOX9	-	833	44	518	458	300
chr1	18933282	18933293	T_TFAP2A_dbd_03	+	992	47	533	510	314
chr1	18933282	18933293	T_TFAP2A_dbd_03	-	997	48	550	522	344
chr1	18933491	18933498	T_RUNX3_full_01	+	953	45	534	504	352
chr1	18933491	18933498	T_RUNX2_dbd_03	+	947	45	534	495	337
chr1	18933491	18933498	H_PEBB_f1	-	892	48	541	522	380
chr1	18939012	18939020	V_P53_02	-	909	31	325	313	311
chr1	19380403	19380408	T_NFIX_full_02	-	932	40	452	440	330
chr1	19405318	19405324	H_MAF_f1	-	1000	38	440	412	313
chr1	19415829	19415838	T_NHLH1_full_01	+	817	36	377	343	322
chr1	19415829	19415838	T_Ascl2_dbd_01	+	866	38	395	364	316
chr1	19415831	19415837	V_NEUROD_01	+	937	41	445	417	350
chr1	19415831	19415837	V_NEUROD_01	-	937	41	445	417	350
chr1	19485330	19485338	H_STF1_f1	-	840	28	307	277	326
chr1	19829543	19829551	B_Tcfe2a_secondary	-	997	26	306	290	307
chr1	19924241	19924252	V_T3R_01	+	849	42	463	415	302
chr1	20243089	20243100	V_IK3_01	+	965	34	458	423	304
chr1	20388928	20388937	J_RELA	-	815	31	333	296	372
chr1	20499481	20499489	W_Zkscan5_01	+	868	34	381	359	366
chr1	20512465	20512478	H_WT1_f1	-	891	27	362	324	368
chr1	20634732	20634737	T_NKX2_8_dbd_01	-	840	38	403	374	308
chr1	20661842	20661850	T_HSFY2_dbd_02	-	807	31	329	289	352
chr1	21013818	21013825	H_KLF6_si	-	879	45	490	447	319
chr1	21103903	21103908	V_TCF11_01	-	1000	39	422	388	308
chr1	21213694	21213706	T_FOXC2_dbd_01	+	800	34	356	321	320
chr1	21271097	21271107	W_Hoxc8_3429_2_secondary	+	836	31	301	265	318
chr1	21278991	21279001	B_Obox6_3440_2	-	846	33	387	342	327
chr1	21330462	21330468	J_Ddit3_Cebpa	+	802	30	330	302	307
chr1	21815912	21815921	T_TBX20_full_01	-	860	41	451	427	319
chr1	21815913	21815921	T_TBX1_dbd_03	-	886	42	483	454	331
chr1	21833769	21833777	H_CREM_f1	+	815	33	348	302	312
chr1	21946033	21946041	Genomatix	-	846	39	443	391	327
chr1	21962244	21962250	H_PPARA_f1	+	1000	36	444	430	306
chr1	22178205	22178210	V_TCF11_01	+	905	52	608	574	361
chr1	22214723	22214733	T_USF1_dbd_01	+	954	45	555	505	339
chr1	22214723	22214733	T_USF1_dbd_01	-	952	42	529	482	310
chr1	22214725	22214733	R_bHLH_family_p2	-	947	41	502	458	301
chr1	22377874	22377882	B_Tcfe2a_secondary	-	827	27	334	319	315
chr1	22562750	22562756	V_NEUROD_01	+	937	42	471	434	302
chr1	22562750	22562756	V_NEUROD_01	-	937	42	471	434	302
chr1	22945281	22945287	T_TFE3_dbd_01	-	812	39	480	431	322
chr1	22945281	22945287	H_MITF_f1	+	809	41	487	443	318
chr1	23075828	23075836	B_Sox4_primary	-	800	38	432	382	328
chr1	23132199	23132207	T_HEY2_dbd_01	-	822	41	486	422	324
chr1	23713678	23713686	V_HSF1_01	-	897	46	525	483	367
chr1	23795423	23795431	B_Hoxa1_3425_1	-	821	37	444	389	305
chr1	23871629	23871645	W_Homeo_bHLH_09	-	815	45	507	446	334
chr1	23899740	23899750	H_NFYC_f1	-	823	39	394	348	303
chr1	24050351	24050358	H_JUND_f1	-	854	30	314	283	302
chr1	24281254	24281259	H_SMAD4_si	+	866	31	329	289	321
chr1	24687834	24687840	H_MAF_f1	+	860	37	523	477	309
chr1	24752214	24752219	V_TCF11_01	+	887	40	437	409	326
chr1	24794374	24794383	T_TFAP2A_dbd_04	-	913	31	368	350	370
chr1	25083929	25083935	T_NKX6_2_full_01	+	988	43	525	511	302
chr1	25083930	25083937	H_ISL1_f1	-	961	43	505	480	309
chr1	25351150	25351155	H_SMAD4_si	-	1000	41	451	410	308
chr1	25472574	25472582	T_HSFY2_dbd_02	-	899	47	539	498	419
chr1	25494666	25494678	W_NR_NR_01	-	831	35	377	347	304
chr1	25941636	25941644	H_KAISO_f1	-	851	48	562	538	330
chr1	26249426	26249436	V_CNOT3_01	+	981	36	387	362	376
chr1	26688048	26688053	T_NFIX_full_02	-	955	46	524	510	353
chr1	26883270	26883276	T_ZBTB7C_full_01	-	1000	46	551	510	413
chr1	27176164	27176173	W_Zfx_02	-	934	48	554	522	396
chr1	27183860	27183868	W_Dnajc21_01	+	975	50	587	540	361
chr1	27214735	27214746	V_IK3_01	-	842	29	344	300	317
chr1	27298957	27298963	H_NR1I2_si	+	932	35	359	340	419
chr1	27337833	27337841	H_KAISO_f1	+	990	41	467	435	346
chr1	27344873	27344881	B_Nkx2_4_3074_1	-	815	29	322	280	345
chr1	27358175	27358183	Genomatix	+	932	42	529	501	302
chr1	27358177	27358182	V_HIF2A_01	-	860	45	544	490	314
chr1	27444835	27444843	W_Zscan10_01	-	849	44	470	418	310
chr1	27564045	27564052	B_Hdx_3845_3	+	811	40	431	377	354
chr1	27776995	27777002	L_NFATC1_01	-	938	25	328	309	308
chr1	28919368	28919375	V_KLF15_Q2	-	800	34	386	345	323
chr1	28919370	28919376	V_PPARG_Q6	-	903	40	451	407	435
chr1	31281323	31281329	T_FIGLA_dbd_01	+	1000	30	378	355	320
chr1	31281323	31281329	B_Tcfe2a_primary	-	1000	31	387	359	301
chr1	31354946	31354954	T_BHLHB3_full_01	+	814	29	330	292	313
chr1	31354946	31354954	T_BHLHB3_full_01	-	809	29	330	289	307
chr1	31368902	31368908	H_RUNX2_f1	-	813	43	507	444	312
chr1	31388128	31388137	T_NHLH1_full_01	-	808	41	488	450	348
chr1	31388128	31388137	T_Ascl2_dbd_01	-	862	42	497	461	324
chr1	31388131	31388138	W_Ascl1_01	-	820	42	490	465	308
chr1	31388135	31388143	V_MYOD_Q6	-	919	41	488	466	312
chr1	31388135	31388145	T_TFAP4_full_01	-	903	40	466	430	324
chr1	31388135	31388144	T_NHLH1_full_01	+	954	41	488	449	347
chr1	31388137	31388144	W_Ascl1_01	+	1000	42	490	473	306
chr1	31388137	31388145	V_MYOD_Q6	+	990	41	488	460	300
chr1	32390016	32390025	B_Pknox1_2364_2	+	1000	50	573	553	320
chr1	32390016	32390025	B_Mrg2_2302_1	+	1000	50	573	552	316
chr1	32390016	32390025	B_Mrg1_2246_2	+	1000	50	573	553	340
chr1	32390016	32390025	B_Meis1_2335_1	+	997	50	573	552	348
chr1	32476399	32476407	W_PPARGC1A_01	+	853	46	512	460	391
chr1	32543331	32543337	V_NEUROD_01	+	1000	41	472	441	336
chr1	32543331	32543337	V_NEUROD_01	-	1000	41	472	441	336
chr1	32543331	32543339	V_MYOD_Q6	+	922	41	472	437	346
chr1	32543331	32543337	H_MITF_f1	-	823	41	472	446	305
chr1	32631917	32631930	T_IRF7_dbd_01	-	832	34	368	335	301
chr1	32631917	32631928	J_IRF1	-	935	39	461	426	329
chr1	32665990	32665998	T_ZBTB7B_full_01	+	927	47	508	470	329
chr1	32665992	32666003	W_YY1_01	+	816	47	532	466	419
chr1	32830339	32830349	T_USF1_dbd_01	+	885	27	314	288	316
chr1	32830339	32830349	T_USF1_dbd_01	-	876	27	314	286	311
chr1	32830339	32830347	R_bHLH_family_p2	+	859	27	314	284	305
chr1	32830341	32830354	W_Rel_bHLH_02	+	951	33	380	354	395
chr1	32830341	32830347	W_E2F6_cofactor_01	+	821	33	380	330	349
chr1	32830341	32830347	W_E2F6_cofactor_01	-	827	33	380	331	351
chr1	32830341	32830347	V_NEUROD_01	+	851	33	380	344	311
chr1	32830341	32830347	V_NEUROD_01	-	851	33	380	344	311
chr1	32830341	32830349	V_MYOD_Q6	+	854	33	380	338	322
chr1	32830341	32830347	T_TFE3_dbd_01	-	877	33	380	346	323
chr1	32830341	32830348	T_TCF4_dbd_01	-	816	35	416	375	348
chr1	32830341	32830347	T_SNAI2_dbd_01	+	896	35	416	392	397
chr1	32830341	32830347	T_MNT_dbd_01	+	836	33	380	334	382
chr1	32830341	32830347	T_MNT_dbd_01	-	826	33	380	331	379
chr1	32830341	32830347	T_MLXIPL_full_01	+	844	33	380	337	388
chr1	32830341	32830347	T_MLXIPL_full_01	-	842	33	380	336	387
chr1	32830341	32830347	T_MESP1_dbd_01	-	877	35	416	389	362
chr1	32830341	32830347	T_MAX_dbd_02	+	838	33	380	335	405
chr1	32830341	32830347	T_MAX_dbd_02	-	853	33	380	339	413
chr1	32830341	32830348	T_ID4_dbd_01	-	827	35	416	378	368
chr1	32830341	32830347	T_FIGLA_dbd_01	-	868	35	416	387	400
chr1	32830341	32830347	T_CLOCK_dbd_01	+	866	33	380	342	386
chr1	32830341	32830347	T_CLOCK_dbd_01	-	849	33	380	338	377
chr1	32830341	32830349	R_bHLH_family_p2	-	865	33	380	343	418
chr1	32830341	32830347	R_SNAI1_3_p2	+	833	35	416	379	333
chr1	32830341	32830347	J_Arnt	+	812	33	380	327	397
chr1	32830341	32830347	J_Arnt	-	812	33	380	327	397
chr1	32830341	32830347	H_MITF_f1	+	961	33	380	365	322
chr1	32830341	32830347	Genomatix	-	809	35	416	376	328
chr1	32830341	32830347	B_Tcfe2a_primary	+	897	35	416	392	383
chr1	32830342	32830353	P_NFAT4_DELTAEF1_01	-	819	29	320	278	342
chr1	32860303	32860311	B_Osr2_primary	+	829	49	575	509	527
chr1	32860303	32860311	B_Osr1_primary	+	827	49	575	508	445
chr1	32860306	32860311	T_NFIX_full_02	-	930	51	577	549	368
chr1	33122902	33122910	B_Hoxc9_2367_2	-	1000	35	390	375	375
chr1	33215723	33215733	T_TFAP2A_dbd_01	+	956	50	584	550	346
chr1	33399197	33399204	T_ID4_dbd_01	-	832	46	529	506	385
chr1	33399198	33399206	R_TBX4_5_p2	+	856	44	504	453	338
chr1	33399198	33399206	Genomatix	+	864	44	504	457	351
chr1	33592909	33592915	H_CREB1_f1	-	820	47	563	544	486
chr1	33592912	33592920	W_Zkscan5_01	-	884	41	507	464	319
chr1	33592912	33592920	P_AP1_NFAT1_01	+	868	38	473	430	307
chr1	33741456	33741469	W_Homeo_NR_13	-	862	34	426	377	367
chr1	33741456	33741470	T_Rxrb_dbd_02	-	863	30	380	344	409
chr1	33741456	33741472	Genomatix	-	868	28	358	323	398
chr1	33945976	33945982	V_NEUROD_01	+	851	26	325	306	332
chr1	33945976	33945982	V_NEUROD_01	-	851	26	325	306	332
chr1	33945976	33945984	V_MYOD_Q6	+	884	26	325	297	344
chr1	33945976	33945982	T_TFE3_dbd_01	-	877	25	330	292	320
chr1	33945976	33945983	T_TCF4_dbd_01	-	820	28	377	354	419
chr1	33945976	33945982	T_SNAI2_dbd_01	+	896	26	312	298	315
chr1	33945976	33945982	T_MESP1_dbd_01	-	877	27	368	349	399
chr1	33945976	33945983	T_ID4_dbd_01	-	829	27	368	343	407
chr1	33945976	33945982	T_FIGLA_dbd_01	-	868	27	368	349	474
chr1	33945976	33945982	R_SNAI1_3_p2	+	833	28	377	355	398
chr1	33945976	33945982	H_MITF_f1	+	961	26	325	310	323
chr1	33945976	33945982	Genomatix	-	809	28	377	352	390
chr1	33945976	33945982	B_Tcfe2a_primary	+	897	28	377	357	434
chr1	33965138	33965148	T_USF1_dbd_01	+	968	39	419	385	342
chr1	33965138	33965148	T_USF1_dbd_01	-	962	37	405	373	323
chr1	33965140	33965148	R_bHLH_family_p2	-	938	37	405	367	313
chr1	34257408	34257414	V_PPARG_Q6	+	837	40	477	422	348
chr1	34661653	34661666	T_HSF2_dbd_01	+	822	35	354	333	350
chr1	34662010	34662016	V_NEUROD_01	+	814	42	458	408	323
chr1	34662010	34662016	V_NEUROD_01	-	814	42	458	408	323
chr1	34997259	34997269	B_Elf5_01	-	910	50	564	516	335
chr1	35094113	35094121	Genomatix	-	909	45	517	470	317
chr1	35448885	35448892	T_ID4_dbd_01	+	805	26	302	276	303
chr1	35676673	35676682	W_ETS_NR_06	-	809	44	464	422	313
chr1	35856270	35856276	B_Tcf1_primary	-	820	32	329	294	312
chr1	35965837	35965845	B_Hoxc9_2367_2	+	895	36	425	388	310
chr1	35965841	35965849	B_Hoxb8_3780_2	-	916	49	561	536	456
chr1	35965841	35965850	B_Hmx3_3490_2	-	933	44	535	496	509
chr1	35965841	35965850	B_Hmx2_3424_3	-	936	43	510	476	501
chr1	35965841	35965849	B_Hmx1_3423_1	-	960	46	554	528	413
chr1	35965841	35965850	B_Cdx1_2245_1	-	807	39	426	389	352
chr1	35965842	35965848	T_SHOX_dbd_01	-	999	46	531	517	462
chr1	35965842	35965848	T_Meox2_dbd_04	-	893	44	513	474	353
chr1	35965842	35965848	T_HESX1_dbd_01	+	1000	41	490	481	412
chr1	35965842	35965848	T_EN1_full_01	-	992	45	519	507	448
chr1	35965842	35965848	T_DLX6_dbd_01	-	1000	45	512	501	445
chr1	35965842	35965848	B_Dbx2_3487_1	-	885	40	485	446	319
chr1	35965842	35965848	B_Bsx_3483_2	+	989	44	500	487	386
chr1	35965842	35965848	B_Bsx_3483_2	-	989	44	500	487	386
chr1	35965845	35965851	T_NFIA_full_02	-	833	35	424	374	342
chr1	36008219	36008230	Genomatix	+	900	37	417	370	305
chr1	36008220	36008228	V_MYOD_Q6	-	810	37	416	369	302
chr1	36008221	36008228	W_Ascl1_01	-	848	36	403	364	304
chr1	36008222	36008228	V_NEUROD_01	+	920	39	430	409	379
chr1	36008222	36008228	V_NEUROD_01	-	920	39	430	409	379
chr1	36008222	36008230	V_MYOD_Q6	+	919	39	430	405	380
chr1	36089028	36089036	B_Hnf4a_secondary	+	936	46	560	521	359
chr1	36294106	36294116	B_Duxl_1286_2	+	828	26	324	279	306
chr1	36537786	36537794	T_HOXA10_dbd_01	-	822	40	504	446	391
chr1	36853406	36853411	V_TCF11_01	-	882	48	526	496	308
chr1	36853407	36853412	T_MEIS3_dbd_01	+	1000	50	572	555	385
chr1	37710564	37710570	H_MAF_f1	-	914	36	409	381	317
chr1	37950358	37950374	T_GRHL1_dbd_01	+	882	45	510	468	348
chr1	38055205	38055213	W_Rarg_01	-	842	27	326	290	339
chr1	38055205	38055211	V_PXR_RXR_01	-	1000	27	354	354	384
chr1	38055205	38055215	J_RORA_1	-	812	29	339	291	330
chr1	38055205	38055211	H_RARB_f1	-	855	31	359	323	319
chr1	38055205	38055211	H_PPARA_f1	-	847	31	359	321	337
chr1	38055205	38055211	H_NR1I2_si	-	1000	27	354	354	397
chr1	38055205	38055213	B_Rara_primary	-	817	27	326	285	339
chr1	38055213	38055220	B_Pitx2_2274_3	-	844	33	384	381	374
chr1	38055213	38055221	B_Pitx1_2312_1	-	805	33	384	368	435
chr1	38055213	38055221	B_Otx2_3441_1	-	815	33	384	371	424
chr1	38055213	38055220	B_Gsc_2327_3	+	832	33	384	381	386
chr1	38055214	38055231	P_TEF1_PITX3_01	-	838	30	364	336	340
chr1	38055214	38055222	B_Otx1_2325_1	-	819	33	384	373	375
chr1	38055214	38055220	B_Dmbx1_2277_1	-	850	33	384	381	367
chr1	38055222	38055244	P_HNF3A_RUSH1A_01	-	802	32	342	309	369
chr1	38055223	38055232	B_Pou3f3_3235_2	+	860	31	364	328	303
chr1	38055225	38055233	B_Irx2_0900_3	+	803	34	395	343	308
chr1	38055225	38055233	B_Irx2_0900_3	-	803	34	395	343	308
chr1	38303032	38303038	T_NKX6_2_full_01	-	873	38	403	386	304
chr1	38316263	38316270	W_GTF3C_01	+	806	35	385	338	351
chr1	38347804	38347810	T_EN1_full_01	+	903	43	526	485	305
chr1	39014687	39014693	W_Esr1_01	-	1000	50	561	499	345
chr1	39232216	39232221	V_TCF11_01	+	905	33	302	286	319
chr1	39459986	39459995	R_RBPJ_p2	+	808	29	324	285	303
chr1	39479312	39479318	J_NFATC2	+	1000	31	300	294	370
chr1	39479313	39479319	R_NFATC1_3_p2	-	995	31	300	295	336
chr1	39733419	39733433	W_ETS_FOX_03	-	857	45	510	469	355
chr1	39738776	39738785	B_Hbp1_primary	+	903	29	408	372	342
chr1	39867897	39867908	W_Srebf1_secondary_01	+	804	34	380	333	397
chr1	39891104	39891110	V_IK1_01	-	809	32	385	346	309
chr1	39909490	39909498	W_Nr2e1_01	+	965	44	508	464	332
chr1	40331209	40331217	B_Rhox11_2205_1	-	826	33	310	281	349
chr1	41252084	41252096	V_PPARG_03	-	878	53	618	563	336
chr1	41677949	41677964	T_MEOX2_dbd_02	+	831	30	353	311	306
chr1	41829027	41829035	V_P53_02	-	982	45	544	519	307
chr1	41857740	41857749	W_Nkx2_9_3082_1_secondary	+	814	49	574	505	308
chr1	41862811	41862822	W_YY1_01	+	899	32	341	320	302
chr1	41863934	41863943	T_GLI2_dbd_01	-	894	40	514	473	365
chr1	41947180	41947188	B_Hoxa13_3126_1	+	1000	30	409	385	347
chr1	42138936	42138944	B_Tcfe2a_secondary	+	972	53	606	576	323
chr1	42309411	42309416	J_ZEB1	+	1000	46	544	495	388
chr1	42739040	42739045	V_TCF11_01	-	873	22	317	286	319
chr1	42946904	42946919	V_DMRT2_01	-	927	34	322	292	335
chr1	42946906	42946917	V_DMRT3_01	-	1000	37	341	320	353
chr1	43397549	43397555	V_FXR_Q2	-	865	29	328	299	376
chr1	43397551	43397556	J_ZEB1	+	807	31	340	303	336
chr1	43405122	43405132	T_USF1_dbd_01	+	888	38	436	397	308
chr1	43405122	43405132	T_USF1_dbd_01	-	876	38	436	398	309
chr1	43405124	43405130	T_SNAI2_dbd_01	+	1000	43	491	483	356
chr1	43405124	43405132	R_bHLH_family_p2	-	846	38	436	389	300
chr1	44154440	44154448	W_Nr2e1_01	+	849	42	442	393	314
chr1	44491095	44491101	H_CREB1_f1	-	814	38	435	377	302
chr1	44772137	44772146	T_CEBPE_dbd_01	+	901	41	476	437	310
chr1	44869703	44869716	W_HMG_Homeo_08	+	870	30	396	365	404
chr1	45012508	45012517	T_NHLH1_full_01	-	821	46	486	430	323
chr1	45053145	45053151	V_PPARG_Q6	-	862	30	309	280	314
chr1	45053146	45053151	J_ZEB1	+	807	37	378	327	406
chr1	45060002	45060008	T_MESP1_dbd_01	+	1000	45	494	465	360
chr1	45060002	45060008	T_FIGLA_dbd_01	+	1000	45	494	460	384
chr1	45060438	45060445	W_GTF3C_01	-	815	41	502	443	320
chr1	45105407	45105415	W_CLOCK_01	-	810	42	469	445	449
chr1	45376650	45376655	T_NKX2_8_dbd_01	-	858	38	410	373	345
chr1	45376654	45376663	B_Zfp105_primary	+	840	37	401	360	303
chr1	45376749	45376757	W_Irf2_secondary_01	+	872	35	355	321	316
chr1	45376749	45376757	W_Irf2_secondary_01	-	906	35	355	330	341
chr1	45376750	45376758	T_HSFY2_dbd_02	+	807	38	408	349	323
chr1	45573002	45573008	B_Sox4_secondary	-	1000	43	439	407	360
chr1	45573002	45573008	B_Sox11_secondary	-	1000	43	439	409	306
chr1	45574051	45574059	W_Irf2_secondary_01	-	875	38	407	371	373
chr1	45574051	45574065	W_ETS_FOX_03	+	827	34	374	327	332
chr1	45574051	45574060	T_CEBPE_dbd_01	+	812	39	430	372	309
chr1	45792352	45792369	W_HMG_HMG_06	+	820	43	495	433	359
chr1	45792353	45792369	W_HMG_Homeo_10	+	865	42	489	437	311
chr1	45863365	45863373	T_HLF_full_01	+	886	41	452	426	363
chr1	45863365	45863373	T_HLF_full_01	-	835	41	452	427	365
chr1	46353251	46353261	T_CREB3_full_02	-	832	28	331	293	328
chr1	46653956	46653964	B_Elf2_01	+	809	39	403	355	315
chr1	46732684	46732690	T_SNAI2_dbd_01	-	947	37	352	338	333
chr1	46732684	46732692	B_Irx5_2385_1	+	830	37	371	325	349
chr1	46732684	46732692	B_Irx5_2385_1	-	830	37	371	325	349
chr1	46732684	46732692	B_Irx3_0920_1	+	823	35	334	295	315
chr1	46732684	46732692	B_Irx3_0920_1	-	823	35	334	295	315
chr1	46732685	46732694	B_Pknox1_2364_2	+	832	34	341	304	375
chr1	46732685	46732694	B_Mrg2_2302_1	+	813	33	319	282	319
chr1	46732685	46732694	B_Mrg1_2246_2	+	822	33	319	284	357
chr1	46732685	46732694	B_Meis1_2335_1	+	825	34	341	303	374
chr1	46732688	46732694	J_Ddit3_Cebpa	+	890	37	352	326	353
chr1	46969542	46969550	T_HSFY2_dbd_02	-	836	42	429	387	365
chr1	47266917	47266926	W_ETS_NR_06	+	852	39	459	413	308
chr1	47401784	47401789	V_TCF11_01	+	873	43	515	470	358
chr1	47403930	47403936	H_RARB_f1	-	1000	44	526	479	380
chr1	47403930	47403936	H_PPARA_f1	-	1000	40	470	433	311
chr1	47403930	47403936	H_NR1I2_si	-	951	40	476	451	330
chr1	47640440	47640446	J_NFATC2	-	848	42	491	440	327
chr1	47780163	47780171	B_Zfp691_primary	+	977	39	448	412	344
chr1	47788587	47788597	T_Tcf7_dbd_01	-	968	30	317	292	303
chr1	47788587	47788597	T_LEF1_dbd_01	-	977	31	323	299	305
chr1	47788587	47788595	B_Tcf7l2_primary	+	1000	40	402	392	401
chr1	47900918	47900926	T_HSFY2_dbd_02	+	815	34	339	295	320
chr1	48173113	48173123	L_NFATC1_NFATC1_01	-	860	35	384	351	302
chr1	48259592	48259598	V_PXR_RXR_01	+	1000	38	453	428	311
chr1	48347955	48347961	T_HIC2_dbd_01	+	884	52	603	550	308
chr1	48379986	48379996	J_RORA_1	-	973	41	462	438	310
chr1	48417161	48417169	V_MYOD_Q6	-	995	45	575	567	360
chr1	48417163	48417169	V_NEUROD_01	+	937	46	585	554	325
chr1	48417163	48417169	V_NEUROD_01	-	937	46	585	554	325
chr1	48417163	48417169	T_SNAI2_dbd_01	+	1000	48	578	572	343
chr1	48417163	48417170	T_ID4_dbd_01	-	975	49	591	573	346
chr1	48429011	48429019	Genomatix	+	864	46	507	467	312
chr1	48504935	48504948	P_MOVOB_P50RELAP65_01	+	927	45	529	490	324
chr1	48673067	48673077	W_Snai1_01	+	975	31	349	328	343
chr1	48673067	48673076	B_Tgif2_3451_1	+	949	31	349	323	323
chr1	48673067	48673076	B_Pknox1_2364_2	+	954	31	349	325	308
chr1	48673067	48673076	B_Mrg1_2246_2	+	946	31	349	323	323
chr1	48673067	48673076	B_Meis1_2335_1	+	953	31	349	324	301
chr1	48772415	48772426	B_Mafk_primary	+	930	38	439	409	358
chr1	49199602	49199610	B_Tcfe2a_secondary	+	965	41	469	448	344
chr1	49199602	49199608	B_Tcfe2a_primary	+	869	44	517	476	312
chr1	49312632	49312640	B_Irx5_2385_1	+	920	36	400	363	347
chr1	49312632	49312640	B_Irx5_2385_1	-	920	36	400	363	347
chr1	49312632	49312640	B_Irx4_2242_3	+	893	35	393	355	334
chr1	49312632	49312640	B_Irx4_2242_3	-	893	35	393	355	334
chr1	49312632	49312640	B_Irx2_0900_3	+	872	34	374	337	342
chr1	49312632	49312640	B_Irx2_0900_3	-	872	34	374	337	342
chr1	49433483	49433493	T_DUXA_dbd_01	-	989	45	523	492	337
chr1	49487407	49487421	W_FOX_Homeo_02	-	902	31	356	326	302
chr1	49633509	49633517	W_Foxc2_01	-	820	35	336	306	316
chr1	49633514	49633522	B_Foxj3_primary	-	851	31	304	282	344
chr1	49932326	49932335	B_Vsx1_1728_1	+	995	55	632	628	330
chr1	49932326	49932335	B_Rax_3443_1	-	972	55	632	619	321
chr1	49932326	49932336	B_Otp_3496_1	+	1000	55	632	628	316
chr1	49932326	49932336	B_Otp_3496_1	-	1000	55	632	628	316
chr1	49932326	49932336	B_Nkx1_2_3214_1	+	991	55	632	628	341
chr1	49932326	49932336	B_Nkx1_2_3214_1	-	991	55	632	628	341
chr1	49932326	49932335	B_Lmx1a_2238_2	-	994	55	632	627	325
chr1	49932326	49932336	B_Hoxb7_3953_1	+	1000	55	632	632	423
chr1	49932326	49932336	B_Hoxb7_3953_1	-	1000	55	632	632	423
chr1	49932326	49932335	B_En2_0952_1	-	986	55	632	625	324
chr1	49932326	49932336	B_Barx2_3447_2	+	1000	55	632	632	336
chr1	49932326	49932336	B_Barx2_3447_2	-	1000	55	632	632	336
chr1	49932326	49932336	B_Barx1_2877_1	+	1000	55	632	632	327
chr1	49932326	49932336	B_Barx1_2877_1	-	1000	55	632	632	327
chr1	49932326	49932335	B_Arx_1738_2	+	1000	55	632	630	340
chr1	49932326	49932335	B_Alx3_3418_2	-	999	55	632	631	334
chr1	49932327	49932334	W_Pou2f2_3748_1_secondary	-	1000	55	632	632	317
chr1	49932327	49932336	B_Vsx1_1728_1	-	995	55	632	628	330
chr1	49932327	49932335	B_Shox2_2641_2	+	1000	55	632	631	320
chr1	49932327	49932335	B_Shox2_2641_2	-	1000	55	632	631	320
chr1	49932327	49932335	B_Rhox6_4251_1	+	1000	55	632	631	335
chr1	49932327	49932335	B_Rhox6_4251_1	-	1000	55	632	631	335
chr1	49932327	49932336	B_Rax_3443_1	+	972	55	632	619	321
chr1	49932327	49932335	B_Pou3f2_2824_1	+	991	55	632	628	315
chr1	49932327	49932335	B_Phox2a_3947_1	+	983	55	632	624	301
chr1	49932327	49932335	B_Pax7_3783_1	+	998	55	632	631	327
chr1	49932327	49932335	B_Pax7_3783_1	-	998	55	632	631	327
chr1	49932327	49932334	B_Pax6_3838_3	+	1000	55	632	632	316
chr1	49932327	49932336	B_Lmx1a_2238_2	+	994	55	632	627	325
chr1	49932327	49932335	B_Lhx9_3492_1	+	1000	55	632	631	327
chr1	49932327	49932335	B_Lhx9_3492_1	-	1000	55	632	631	327
chr1	49932327	49932335	B_Lhx6_2272_1	+	1000	55	632	631	329
chr1	49932327	49932335	B_Lhx6_2272_1	-	1000	55	632	631	329
chr1	49932327	49932335	B_Lhx1_2240_2	+	1000	55	632	629	303
chr1	49932327	49932335	B_Lhx1_2240_2	-	1000	55	632	629	303
chr1	49932327	49932335	B_Lbx2_3869_2	+	1000	55	632	631	326
chr1	49932327	49932335	B_Lbx2_3869_2	-	1000	55	632	631	326
chr1	49932327	49932335	B_Hoxc4_3491_1	+	1000	55	632	630	309
chr1	49932327	49932335	B_Hoxc4_3491_1	-	1000	55	632	630	309
chr1	49932327	49932335	B_Hoxb4_2627_1	+	1000	55	632	631	333
chr1	49932327	49932335	B_Hoxb4_2627_1	-	1000	55	632	631	333
chr1	49932327	49932335	B_Esx1_3124_2	+	1000	55	632	631	310
chr1	49932327	49932335	B_Esx1_3124_2	-	1000	55	632	631	310
chr1	49932327	49932336	B_En2_0952_1	+	986	55	632	626	331
chr1	49932327	49932335	B_Cart1_1275_1	+	1000	55	632	630	308
chr1	49932327	49932335	B_Cart1_1275_1	-	1000	55	632	630	308
chr1	49932327	49932336	B_Arx_1738_2	-	1000	55	632	630	340
chr1	49932327	49932335	B_Alx4_1744_1	+	1000	55	632	631	319
chr1	49932327	49932335	B_Alx4_1744_1	-	1000	55	632	631	319
chr1	49932327	49932336	B_Alx3_3418_2	+	999	55	632	631	334
chr1	50597033	50597041	W_Irf2_secondary_01	+	918	41	449	418	352
chr1	50597045	50597054	T_CEBPB_full_01	-	821	43	476	415	301
chr1	50702391	50702398	H_FOSL1_f2	+	971	45	485	460	309
chr1	50765222	50765232	B_Hoxb9_3413_1	-	868	46	523	477	317
chr1	50765223	50765232	B_Cdx2_4272_1	-	878	46	523	475	326
chr1	50798591	50798601	W_Klf4_01	+	889	38	449	410	306
chr1	50945099	50945105	T_SNAI2_dbd_01	-	896	36	441	403	339
chr1	50945099	50945105	B_Tcfe2a_primary	-	897	35	432	393	303
chr1	51426665	51426673	T_HSFY2_dbd_02	+	826	30	339	296	377
chr1	51731046	51731056	B_Obox6_3440_2	-	833	30	371	344	406
chr1	51731046	51731053	B_Gsc_2327_3	+	806	30	371	345	319
chr1	51731047	51731055	B_Otx1_2325_1	-	806	30	371	345	324
chr1	51731047	51731053	B_Dmbx1_2277_1	-	850	30	371	351	315
chr1	51762868	51762879	Genomatix	-	815	31	322	296	377
chr1	51909645	51909659	W_FOX_Homeo_08	+	852	40	412	370	369
chr1	51988150	51988160	T_ZNF238_full_01	-	800	33	391	349	322
chr1	52184194	52184202	T_HSFY2_dbd_02	+	842	30	353	311	371
chr1	52202075	52202085	W_FOX_HMG_02	-	831	35	389	340	326
chr1	52288372	52288381	B_Prrx2_3072_1	+	822	45	504	443	303
chr1	52444909	52444917	W_PPARGC1A_01	+	825	34	379	363	307
chr1	52445263	52445270	W_Foxj2_secondary_01	+	905	36	371	343	381
chr1	52445264	52445271	J_SRY	+	934	41	395	374	393
chr1	52445265	52445273	B_Sox4_primary	+	913	41	395	364	386
chr1	52445265	52445273	B_Sox1_secondary	-	817	40	390	349	348
chr1	52445265	52445273	B_Sox11_primary	+	930	41	395	367	420
chr1	52445266	52445273	W_Sox2_01	+	947	40	386	369	407
chr1	52445266	52445271	B_Sox14_secondary	+	889	41	395	367	336
chr1	52445332	52445342	W_FOX_HMG_04	+	843	40	370	349	306
chr1	52491225	52491232	T_TEAD4_dbd_01	-	839	29	390	365	309
chr1	52744364	52744376	T_FOXD2_dbd_01	+	816	38	466	420	306
chr1	52747564	52747578	W_ETS_FOX_03	-	807	42	469	425	378
chr1	52955749	52955754	V_TCF11_01	+	883	31	375	343	318
chr1	53242548	53242557	B_Pou3f3_3235_2	-	878	32	310	282	348
chr1	53834227	53834236	J_REL	+	818	36	406	359	326
chr1	53834292	53834297	T_NFIX_full_02	+	955	37	442	428	457
chr1	53882866	53882872	H_MAF_f1	+	1000	43	515	465	342
chr1	53941152	53941162	T_XBP1_dbd_01	-	828	38	442	392	301
chr1	53996623	53996632	T_NHLH1_full_01	-	838	36	405	361	328
chr1	53996624	53996630	V_NEUROD_01	+	937	41	479	443	376
chr1	53996624	53996630	V_NEUROD_01	-	937	41	479	443	376
chr1	54007934	54007948	V_TCF11MAFG_01	+	953	32	397	373	331
chr1	54206601	54206607	V_PPARG_Q6	-	903	42	496	448	327
chr1	54266310	54266320	V_STAT5B_01	+	800	37	389	349	335
chr1	54266311	54266321	Genomatix	+	835	34	362	325	318
chr1	54363215	54363222	T_TCF4_dbd_01	+	915	31	345	320	409
chr1	54363215	54363222	T_ID4_dbd_01	+	866	31	345	310	388
chr1	54363216	54363222	V_NEUROD_01	+	1000	28	323	311	427
chr1	54363216	54363222	V_NEUROD_01	-	1000	28	323	311	427
chr1	54363216	54363222	R_SNAI1_3_p2	-	833	31	345	305	360
chr1	54363216	54363222	Genomatix	+	809	31	345	300	342
chr1	54363216	54363222	B_Tcfe2a_primary	-	880	31	345	314	388
chr1	54437234	54437240	T_NFIA_full_02	+	833	34	379	364	330
chr1	54511645	54511653	W_Nr2e1_01	-	965	46	535	489	309
chr1	54719180	54719189	T_Ascl2_dbd_01	-	842	26	314	273	302
chr1	54719181	54719187	V_NEUROD_01	+	937	32	328	309	306
chr1	54719181	54719187	V_NEUROD_01	-	937	32	328	309	306
chr1	54719181	54719189	V_MYOD_Q6	+	967	30	315	304	306
chr1	54750452	54750461	B_Bbx_primary	+	933	34	364	341	431
chr1	54750452	54750461	B_Bbx_primary	-	929	34	364	340	431
chr1	54983298	54983307	W_Pou2f3_3986_2_secondary	+	898	42	526	484	371
chr1	54983298	54983308	B_Prrx1_3442_1	-	884	40	499	456	305
chr1	54983299	54983307	V_CHX10_01	-	870	40	499	447	348
chr1	54983299	54983307	T_POU6F2_full_01	+	863	42	526	473	341
chr1	54983299	54983308	B_Rax_3443_1	-	902	45	541	500	357
chr1	54983299	54983308	B_Prrx2_3072_1	-	861	40	499	447	311
chr1	54983299	54983309	B_Nkx1_2_3214_1	+	931	45	541	512	328
chr1	54983299	54983309	B_Nkx1_2_3214_1	-	929	45	541	512	328
chr1	54983299	54983307	B_Nkx1_1_3856_3	-	927	46	547	516	331
chr1	54983299	54983307	B_Hoxa1_3425_1	+	962	47	568	544	410
chr1	54983299	54983308	B_Gbx2_3110_1	-	828	40	499	435	319
chr1	54983299	54983308	B_Evx2_2645_3	+	831	40	499	436	356
chr1	54983299	54983308	B_En2_0952_1	-	922	45	541	508	343
chr1	54983299	54983308	B_Emx2_3420_1	-	878	41	504	458	319
chr1	54983299	54983309	B_Barx2_3447_2	+	925	45	541	511	342
chr1	54983299	54983309	B_Barx2_3447_2	-	925	45	541	511	342
chr1	54983299	54983309	B_Barx1_2877_1	+	928	45	541	512	307
chr1	54983299	54983309	B_Barx1_2877_1	-	928	45	541	512	307
chr1	54983300	54983308	B_Shox2_2641_2	+	925	42	517	485	301
chr1	54983300	54983308	B_Shox2_2641_2	-	925	42	517	485	301
chr1	54983300	54983309	B_Rax_3443_1	+	902	45	541	501	360
chr1	54983300	54983309	B_Prrx2_3072_1	+	862	40	499	448	313
chr1	54983300	54983310	B_Prrx1_3442_1	+	885	40	499	462	306
chr1	54983300	54983308	B_Pou6f1_1731_2	-	831	42	526	458	314
chr1	54983300	54983308	B_Phox2a_3947_1	+	927	45	541	509	347
chr1	54983300	54983308	B_Phox2a_3947_1	-	926	45	541	509	347
chr1	54983300	54983308	B_Pax7_3783_1	+	950	46	547	524	336
chr1	54983300	54983308	B_Pax7_3783_1	-	950	46	547	524	336
chr1	54983300	54983307	B_Pax6_3838_3	+	975	46	547	534	383
chr1	54983300	54983308	B_Og2x_3719_1	+	897	45	541	499	341
chr1	54983300	54983308	B_Og2x_3719_1	-	897	45	541	499	341
chr1	54983300	54983310	B_Msx3_3206_1	-	829	45	541	479	364
chr1	54983300	54983308	B_Lhx9_3492_1	+	941	45	541	515	342
chr1	54983300	54983308	B_Lhx9_3492_1	-	941	45	541	515	342
chr1	54983300	54983308	B_Lhx4_1719_2	+	909	46	547	507	370
chr1	54983300	54983308	B_Lhx4_1719_2	-	909	46	547	507	370
chr1	54983300	54983308	B_Lhx2_0953_2	+	887	42	517	471	336
chr1	54983300	54983308	B_Lhx2_0953_2	-	887	42	517	471	336
chr1	54983300	54983308	B_Lbx2_3869_2	+	911	45	541	504	322
chr1	54983300	54983308	B_Lbx2_3869_2	-	911	45	541	504	322
chr1	54983300	54983308	B_Hoxb8_3780_2	+	904	44	545	491	372
chr1	54983300	54983308	B_Hoxb4_2627_1	+	923	42	517	484	308
chr1	54983300	54983308	B_Hoxb4_2627_1	-	923	42	517	484	308
chr1	54983300	54983309	B_Gbx2_3110_1	+	831	40	499	436	321
chr1	54983300	54983308	B_Gbx1_2883_2	+	907	45	541	504	392
chr1	54983300	54983308	B_Gbx1_2883_2	-	907	45	541	504	392
chr1	54983300	54983309	B_Evx2_2645_3	-	834	40	499	437	358
chr1	54983300	54983308	B_Esx1_3124_2	+	932	46	547	515	345
chr1	54983300	54983308	B_Esx1_3124_2	-	932	46	547	515	345
chr1	54983300	54983309	B_En2_0952_1	+	921	45	541	509	345
chr1	54983300	54983309	B_Emx2_3420_1	+	880	41	504	459	321
chr1	54983301	54983308	W_Pou3f1_01	+	974	46	563	546	414
chr1	54983301	54983308	W_Pou2f2_3748_1_secondary	+	956	41	520	500	317
chr1	54983301	54983309	V_CHX10_01	+	850	40	499	443	339
chr1	54983301	54983307	T_HESX1_dbd_01	+	994	46	563	556	409
chr1	54983301	54983313	R_ALX1_p2	+	839	45	541	475	383
chr1	54983301	54983308	B_Pax6_3838_3	-	977	45	541	529	370
chr1	54983301	54983309	B_Msx2_3449_1	-	881	45	541	493	369
chr1	54983301	54983307	B_Dlx5_3419_2	+	1000	45	541	540	357
chr1	54983301	54983307	B_Dlx5_3419_2	-	1000	45	541	540	357
chr1	54983301	54983307	B_Dlx2_2273_2	+	1000	45	541	540	368
chr1	54983301	54983307	B_Dlx2_2273_2	-	1000	45	541	540	368
chr1	55197081	55197087	J_Ddit3_Cebpa	-	897	40	460	420	478
chr1	55556015	55556021	J_Ddit3_Cebpa	-	897	33	389	360	306
chr1	55560235	55560240	T_NKX2_8_dbd_01	+	1000	35	402	377	302
chr1	55606393	55606403	B_Mafb_primary	-	800	38	437	375	323
chr1	55642828	55642835	T_TEAD3_dbd_02	+	833	32	373	325	307
chr1	55642831	55642837	T_NFIA_full_02	+	833	34	385	357	332
chr1	55814177	55814183	T_FIGLA_dbd_01	-	1000	47	530	525	312
chr1	55814178	55814186	R_TBX4_5_p2	+	953	46	537	509	319
chr1	55814178	55814186	Genomatix	+	942	47	520	492	300
chr1	55841115	55841128	W_Carf_01	+	838	33	412	377	347
chr1	55935750	55935768	W_TAL1_GATA1_01	-	810	36	449	388	313
chr1	56242625	56242632	T_FOXD2_dbd_02	+	866	52	579	519	354
chr1	56958239	56958249	B_Mafb_primary	+	892	35	365	338	328
chr1	57207148	57207153	V_TCF11_01	-	887	44	512	475	307
chr1	57724191	57724199	W_Smad1_01	-	869	48	564	510	311
chr1	57724191	57724198	V_DAX1_01	-	902	48	564	521	340
chr1	57839179	57839189	W_Hoxc8_3429_2_secondary	-	933	42	483	444	304
chr1	57839179	57839187	W_Hoxa6_1040_1_secondary	-	1000	49	583	545	475
chr1	57860615	57860623	T_HSFY2_dbd_02	+	857	40	420	378	354
chr1	57891500	57891513	T_HSF2_dbd_01	-	937	37	390	355	306
chr1	57891505	57891513	W_PPARGC1A_01	+	1000	45	530	487	375
chr1	57891505	57891513	W_PPARGC1A_01	-	1000	45	530	489	381
chr1	58086444	58086450	V_NEUROD_01	+	1000	44	510	491	333
chr1	58086444	58086450	V_NEUROD_01	-	1000	44	510	491	333
chr1	58125738	58125746	W_Pou3f4_3773_1_secondary	-	815	33	422	396	340
chr1	58260761	58260770	T_ONECUT2_dbd_01	-	803	54	625	590	328
chr1	58260761	58260770	T_ONECUT1_full_01	-	803	54	625	589	325
chr1	58453474	58453484	T_CREB3_full_02	-	832	42	462	406	308
chr1	58453475	58453484	T_XBP1_dbd_02	-	848	45	493	439	325
chr1	58865904	58865912	B_Tcfe2a_secondary	+	831	30	395	351	306
chr1	59194078	59194086	V_HSF2_01	-	967	27	318	297	346
chr1	59194078	59194086	V_HSF1_01	-	944	27	318	296	329
chr1	59194082	59194087	B_Sox21_secondary	+	851	29	356	311	308
chr1	59274641	59274649	W_Smad1_01	+	989	39	456	430	393
chr1	59274642	59274649	V_DAX1_01	+	1000	37	409	392	335
chr1	59274643	59274655	W_NR_NR_01	+	888	31	346	315	335
chr1	59274643	59274649	W_Esr1_01	+	1000	39	446	417	315
chr1	59274643	59274649	H_RARB_f1	+	1000	38	432	404	304
chr1	59274643	59274649	H_PPARA_f1	+	1000	37	430	409	336
chr1	59497646	59497652	T_NFIA_full_02	+	1000	34	374	353	337
chr1	59873426	59873441	W_HMG_Homeo_04	+	839	44	530	464	314
chr1	60008430	60008436	R_NFATC1_3_p2	-	800	45	482	428	315
chr1	60280078	60280084	T_MNT_dbd_01	+	838	35	433	382	322
chr1	60280078	60280084	T_MNT_dbd_01	-	826	35	433	378	315
chr1	60280078	60280084	T_MLXIPL_full_01	+	847	35	433	384	324
chr1	60280078	60280084	T_MLXIPL_full_01	-	842	35	433	383	322
chr1	60280078	60280084	T_MAX_dbd_02	+	838	35	433	382	335
chr1	60280078	60280084	T_MAX_dbd_02	-	853	35	433	386	340
chr1	60280078	60280084	T_CLOCK_dbd_01	+	861	35	433	389	320
chr1	60280078	60280084	T_CLOCK_dbd_01	-	849	35	433	385	314
chr1	60280078	60280086	R_bHLH_family_p2	-	820	34	417	367	313
chr1	60280078	60280084	J_Arnt	+	812	35	433	373	321
chr1	60280078	60280084	J_Arnt	-	812	35	433	374	323
chr1	60291926	60291937	V_STAT5A_01	-	951	41	460	432	389
chr1	60291927	60291937	V_STAT5B_01	+	959	40	423	399	337
chr1	60291928	60291938	V_STAT5B_01	-	960	40	423	398	335
chr1	60291928	60291939	V_STAT5A_01	+	996	40	423	407	346
chr1	60947795	60947801	J_Ddit3_Cebpa	-	1000	39	449	426	304
chr1	61274521	61274530	B_Bbx_primary	+	847	44	483	440	307
chr1	61274521	61274530	B_Bbx_primary	-	843	44	483	440	307
chr1	61698767	61698776	W_Irf2_01	-	966	49	538	484	333
chr1	61698767	61698777	V_IRF_Q6_01	-	977	50	554	501	382
chr1	62225993	62226007	V_GCNF_01	-	845	32	357	319	376
chr1	62559767	62559774	H_NANOG_f1	-	1000	41	485	451	353
chr1	62579005	62579013	B_Hmx1_3423_1	+	823	33	365	345	304
chr1	62781460	62781466	Genomatix	-	892	40	428	394	318
chr1	63021003	63021012	B_Mrg2_2302_1	-	864	44	511	451	379
chr1	63183433	63183440	T_FOXP3_dbd_01	-	814	47	527	467	352
chr1	63183433	63183440	T_FOXD3_dbd_02	-	841	47	527	477	340
chr1	63183433	63183440	T_FOXD2_dbd_02	-	802	47	527	466	340
chr1	63373200	63373211	B_Sp100_primary	-	802	37	354	315	305
chr1	63440284	63440293	W_Junb_01	+	865	48	539	493	337
chr1	63440284	63440293	W_Junb_01	-	824	49	566	513	373
chr1	63440284	63440293	W_JUN_01	-	864	48	543	503	334
chr1	63474846	63474854	V_HSF1_01	+	841	43	506	456	302
chr1	63908714	63908722	W_Barhl2_3868_1_secondary	-	853	37	388	346	303
chr1	64383736	64383742	V_FXR_Q2	-	865	46	503	458	302
chr1	64565440	64565450	T_FOXC2_dbd_02	+	913	40	456	412	308
chr1	64794394	64794404	J_Stat3	+	908	32	329	297	337
chr1	64825002	64825012	V_STAT5B_01	-	937	40	438	410	345
chr1	64837076	64837084	W_Tcfcp2l1_01	+	955	49	535	506	351
chr1	64837076	64837084	W_Tcfcp2l1_01	-	955	49	535	506	351
chr1	64837076	64837084	T_TFCP2_full_01	-	901	46	514	472	317
chr1	64952124	64952134	V_IRF_Q6_01	-	801	29	385	343	337
chr1	64952128	64952134	J_NFATC2	+	915	34	448	436	446
chr1	64952128	64952134	B_Sfpi1_primary	-	899	31	411	363	341
chr1	64952129	64952136	L_NFATC1_01	-	839	32	426	403	430
chr1	64954669	64954676	W_Nr2f1_01	+	930	40	459	418	326
chr1	64954669	64954676	B_Nr2f2_secondary	+	960	40	459	422	321
chr1	64980877	64980885	W_Hoxa6_1040_1_secondary	+	1000	41	483	449	318
chr1	65190658	65190671	T_HSF4_dbd_01	+	945	30	320	299	310
chr1	65475217	65475228	T_Arx_dbd_02	-	909	38	386	349	320
chr1	65475217	65475228	T_Alx4_dbd_02	-	930	40	419	383	372
chr1	65475217	65475228	T_ALX3_full_02	-	915	39	400	362	337
chr1	65838517	65838527	B_Nkx2_6_3437_1	+	826	31	314	277	320
chr1	65838518	65838528	T_USF1_dbd_01	+	875	27	300	275	303
chr1	65838519	65838527	T_BHLHB3_full_01	+	820	27	300	265	322
chr1	65838519	65838527	T_BHLHB3_full_01	-	802	27	300	262	315
chr1	65838520	65838526	T_MAX_dbd_02	+	853	27	300	270	301
chr1	65838520	65838526	J_Arnt	+	812	27	300	261	300
chr1	65838520	65838526	J_Arnt	-	812	27	300	261	300
chr1	65838521	65838526	V_HIF2A_01	+	802	29	306	265	345
chr1	65951253	65951261	T_NFIL3_dbd_01	+	1000	47	518	501	433
chr1	65982185	65982193	B_Etv6_01	+	869	23	300	259	344
chr1	65982185	65982193	B_Erg_01	+	927	26	306	267	317
chr1	65982185	65982193	B_Elk4_01	+	973	26	306	266	329
chr1	66336211	66336225	W_FOX_Homeo_08	-	816	45	505	439	398
chr1	66517876	66517882	W_E14_5_cortex_05	+	1000	42	448	413	353
chr1	66517876	66517882	W_E14_5_cortex_05	-	1000	42	448	413	353
chr1	66605389	66605398	W_Nkx2_9_3082_1_secondary	+	995	35	402	367	329
chr1	66607992	66608000	W_Nr2e1_01	-	1000	36	428	399	313
chr1	66628474	66628488	V_DMRT7_01	+	815	30	325	291	307
chr1	66639446	66639454	W_Nr2e1_01	+	964	40	414	389	371
chr1	66696420	66696428	B_Nkx1_1_3856_3	-	835	44	528	478	323
chr1	66696420	66696430	B_Barx1_2877_1	+	858	45	542	493	345
chr1	66696420	66696430	B_Barx1_2877_1	-	858	45	542	493	345
chr1	66696421	66696429	B_Pax7_3783_1	+	827	45	542	482	320
chr1	66696421	66696429	B_Pax7_3783_1	-	827	45	542	482	320
chr1	66696422	66696428	B_Msx1_3031_2	+	830	45	542	483	321
chr1	66696422	66696428	B_Msx1_3031_2	-	824	45	542	482	319
chr1	66696422	66696428	B_Dlx5_3419_2	+	900	45	542	508	357
chr1	66696422	66696428	B_Dlx5_3419_2	-	900	45	542	508	357
chr1	66696422	66696428	B_Dlx2_2273_2	+	866	45	542	496	346
chr1	66696422	66696428	B_Dlx2_2273_2	-	866	45	542	496	346
chr1	66696422	66696428	B_Bsx_3483_2	+	920	45	542	515	343
chr1	66696422	66696428	B_Bsx_3483_2	-	920	45	542	515	343
chr1	66800622	66800629	H_PEBB_f1	-	870	46	507	456	374
chr1	67392578	67392587	T_CEBPE_dbd_01	-	909	43	529	491	301
chr1	67392578	67392587	T_CEBPB_full_01	-	909	42	526	484	315
chr1	68283770	68283780	B_Barhl2_3868_1	-	837	34	370	326	300
chr1	68945754	68945762	W_Irf2_secondary_01	-	918	31	375	349	305
chr1	69168281	69168289	B_Zbtb12_primary	-	1000	32	395	369	305
chr1	69445079	69445094	W_Homeo_P53_02	-	800	40	453	406	331
chr1	69562096	69562102	J_Ddit3_Cebpa	-	897	33	304	284	329
chr1	69931387	69931395	W_Nkx2_4_3074_1_secondary	+	819	31	339	300	311
chr1	69931387	69931395	W_Nkx2_4_3074_1_secondary	-	819	31	339	300	311
chr1	70045995	70046003	B_Hoxc10_2779_2	-	963	37	382	345	359
chr1	70045995	70046003	B_Hoxa11_2218_1	-	955	34	353	321	303
chr1	70138837	70138848	W_HMG_bZIP_02	-	841	34	354	321	332
chr1	70169483	70169491	T_HOXA10_dbd_01	+	804	39	457	411	352
chr1	70189228	70189240	W_ETS_Homeo_12	+	912	35	348	314	372
chr1	70260773	70260781	B_Pknox2_3077_2	+	990	30	388	359	318
chr1	70499960	70499968	W_Irf2_secondary_01	+	918	28	350	319	308
chr1	71731543	71731551	T_HLF_full_01	+	879	36	409	356	314
chr1	71731548	71731554	T_LMX1B_full_01	-	846	42	456	431	300
chr1	71731548	71731554	T_EN1_full_01	-	818	42	456	431	307
chr1	71731548	71731560	R_ALX1_p2	+	925	41	427	411	404
chr1	71731548	71731556	B_Nkx1_1_3856_3	+	800	42	456	429	345
chr1	71731548	71731554	B_Bsx_3483_2	+	815	42	456	442	314
chr1	71731548	71731554	B_Bsx_3483_2	-	815	42	456	442	314
chr1	71731555	71731562	H_ISL1_f1	-	941	44	490	461	364
chr1	71731555	71731562	Genomatix	-	997	40	460	454	339
chr1	71731555	71731561	Genomatix	-	1000	43	478	434	310
chr1	71731565	71731574	H_NFYB_f1	+	904	36	396	370	300
chr1	71841012	71841021	W_Irf2_01	+	830	47	548	513	304
chr1	72155424	72155434	B_Elf5_01	+	808	35	444	395	350
chr1	72295900	72295909	B_Hbp1_primary	-	822	46	539	486	352
chr1	72353723	72353730	T_TEAD4_dbd_01	-	806	35	313	278	368
chr1	72491838	72491848	W_E14_5_cortex_04	+	907	33	391	364	429
chr1	72491838	72491848	V_TAL1BETAITF2_01	+	927	34	400	374	408
chr1	72491838	72491848	Genomatix	+	928	34	400	378	418
chr1	72491840	72491848	B_Tcfe2a_secondary	+	997	37	420	405	370
chr1	72554449	72554455	B_Sox18_primary	-	1000	35	369	348	312
chr1	72554450	72554455	B_Sox21_secondary	-	1000	35	369	347	302
chr1	72981585	72981590	V_GATA2_02	-	833	40	456	410	301
chr1	73045348	73045357	J_Cebpa	-	860	48	532	480	323
chr1	73216218	73216227	B_Pou2f3_3986_2	+	957	32	321	298	310
chr1	73216218	73216227	B_Pou2f2_3748_1	+	959	32	321	298	339
chr1	73216219	73216227	W_Pou5f1_01	-	1000	33	337	322	312
chr1	73216219	73216227	W_Pou3f1_3819_1_secondary	+	1000	33	337	319	320
chr1	73334103	73334116	W_FOX_Homeo_09	-	892	32	314	281	303
chr1	73643553	73643561	W_Ahctf1_01	+	850	29	300	289	352
chr1	74053857	74053869	R_ALX1_p2	+	841	39	455	397	322
chr1	74267191	74267197	J_Ddit3_Cebpa	+	897	36	426	393	420
chr1	74297109	74297117	T_HOXA10_dbd_01	+	963	45	510	490	322
chr1	74380124	74380132	V_HSF2_01	-	880	41	459	426	353
chr1	74380124	74380132	V_HSF1_01	-	907	41	459	427	337
chr1	74409011	74409029	W_Homeo_bHLH_10	-	839	36	354	327	342
chr1	74680985	74680995	Genomatix	-	939	47	498	472	306
chr1	74866651	74866659	H_STF1_f1	-	1000	40	493	475	356
chr1	74866651	74866659	B_Esrra_primary	-	1000	41	483	465	438
chr1	74885504	74885513	B_Hbp1_primary	-	908	42	447	407	307
chr1	74897795	74897803	B_Irx5_2385_1	+	981	32	374	344	350
chr1	74897795	74897803	B_Irx5_2385_1	-	981	32	374	344	350
chr1	74897795	74897803	B_Irx4_2242_3	+	973	32	374	343	342
chr1	74897795	74897803	B_Irx4_2242_3	-	973	32	374	343	342
chr1	75185506	75185515	W_Dmrtc2_01	+	813	34	303	271	305
chr1	75188327	75188340	T_SOX14_dbd_03	+	822	31	388	353	336
chr1	75669986	75669995	B_Hmx3_3490_2	-	1000	45	516	495	307
chr1	75669986	75669995	B_Hmx2_3424_3	-	1000	46	535	510	313
chr1	75763679	75763689	J_FOXA1	-	913	38	407	363	317
chr1	75877396	75877404	V_ZABC1_01	-	857	40	539	490	335
chr1	75897620	75897635	W_HMG_Homeo_06	+	808	46	541	490	353
chr1	75969422	75969428	J_Ddit3_Cebpa	+	1000	44	498	462	340
chr1	75989690	75989700	W_FOX_HMG_02	+	821	30	309	270	302
chr1	75991851	75991859	B_Etv6_01	+	878	29	312	269	322
chr1	76189939	76189944	V_TCF11_01	-	887	37	450	413	315
chr1	76362781	76362789	W_Hoxd10_2368_2_secondary	+	945	35	357	338	306
chr1	76362781	76362789	W_Hoxb9_3413_1_secondary	+	866	34	345	313	352
chr1	76362781	76362789	B_Hoxd12_3481_1	+	900	34	345	319	352
chr1	76362781	76362789	B_Hoxd11_3873_1	+	914	34	345	321	348
chr1	76362781	76362789	B_Hoxc12_3480_1	+	902	34	345	320	325
chr1	76362781	76362789	B_Hoxc11_3718_2	+	927	35	357	334	325
chr1	76362781	76362789	B_Hoxc10_2779_2	+	936	35	357	336	333
chr1	76362781	76362789	B_Hoxa11_2218_1	+	930	35	357	335	318
chr1	76390311	76390316	V_TCF11_01	+	887	41	433	402	315
chr1	76443256	76443270	T_Sox1_dbd_04	+	899	41	433	400	329
chr1	76443256	76443270	T_Sox1_dbd_04	-	890	40	445	408	340
chr1	76443257	76443270	T_Sox1_dbd_02	-	809	36	434	372	305
chr1	76443257	76443270	T_SRY_dbd_04	-	819	36	434	375	309
chr1	76443257	76443270	T_SOX2_full_03	-	806	36	434	371	304
chr1	76446602	76446609	Genomatix	-	997	31	358	347	304
chr1	76535759	76535770	W_YY1_01	+	870	30	378	350	353
chr1	76535762	76535767	T_YY1_full_01	+	1000	34	445	443	315
chr1	76825734	76825741	W_Vsx1_1728_1_secondary	-	938	43	469	437	310
chr1	77247064	77247073	H_ATF5_si	-	805	39	485	435	301
chr1	77340029	77340037	T_NEUROD2_full_01	-	995	38	416	385	329
chr1	77554426	77554434	W_Nr2f6_01	-	862	31	329	296	331
chr1	77554426	77554434	W_Nr2c1_01	-	877	30	307	280	313
chr1	77637182	77637190	B_Hoxb8_3780_2	-	939	36	421	389	313
chr1	77828226	77828242	T_PDX1_dbd_01	+	919	34	393	358	314
chr1	78248767	78248776	H_FOSB_f1	+	826	31	417	360	373
chr1	78248768	78248775	V_AP1_C	+	859	38	465	416	384
chr1	78248768	78248775	V_AP1_C	-	896	35	401	371	307
chr1	78248768	78248775	H_FOSL1_f2	+	863	37	446	404	368
chr1	78451794	78451811	W_HMG_Homeo_11	+	979	41	430	402	373
chr1	78539092	78539098	T_CPEB1_full_01	-	802	46	508	458	344
chr1	78539092	78539099	J_TBP	-	870	43	471	430	339
chr1	78895740	78895748	T_HSFY2_dbd_02	+	844	34	382	337	331
chr1	79193545	79193553	B_Sox1_secondary	+	838	36	306	281	312
chr1	79380997	79381006	T_HOXD13_dbd_02	+	936	34	358	338	306
chr1	79380997	79381006	T_HOXC13_dbd_02	+	934	32	367	343	331
chr1	79380997	79381005	B_Hoxa13_3126_1	+	941	37	379	358	320
chr1	79825388	79825395	L_NFATC1_01	+	971	43	476	454	340
chr1	79825390	79825396	B_Sfpi1_primary	+	835	44	491	442	307
chr1	79825400	79825408	V_ZABC1_01	-	857	41	476	445	309
chr1	79887310	79887322	W_STAT2_01	-	851	44	486	430	306
chr1	79888394	79888403	B_Bbx_primary	+	923	45	513	479	358
chr1	79888394	79888403	B_Bbx_primary	-	919	45	513	478	356
chr1	79926674	79926686	W_FOX_FOX_03	-	913	46	536	490	326
chr1	79941120	79941126	B_Sox8_primary	+	1000	45	526	481	354
chr1	79965120	79965125	B_Sox21_secondary	+	1000	47	557	516	301
chr1	80329923	80329931	V_CHX10_01	-	945	34	374	350	300
chr1	80590636	80590645	T_ONECUT2_dbd_01	+	807	33	345	303	323
chr1	80590636	80590645	T_ONECUT1_full_01	+	813	33	345	304	322
chr1	80718024	80718036	T_FOXD2_dbd_01	-	852	38	425	378	305
chr1	80755787	80755792	V_TCF11_01	+	1000	46	499	474	311
chr1	80787821	80787833	W_Homeo_ZF_05	+	909	35	337	300	305
chr1	81344819	81344825	J_Ddit3_Cebpa	+	1000	31	325	311	324
chr1	81531687	81531695	T_ESRRG_full_03	+	872	40	449	425	320
chr1	81531687	81531695	B_Esrra_primary	+	827	41	472	444	372
chr1	81531688	81531695	H_NR4A1_f1	+	923	40	449	427	303
chr1	81679206	81679214	W_Pou3f1_3819_1_secondary	-	873	42	515	498	458
chr1	81679206	81679215	T_POU3F4_dbd_01	-	809	36	455	417	325
chr1	81679206	81679215	T_POU3F2_dbd_02	-	809	38	471	436	337
chr1	81679206	81679215	B_Pou2f3_3986_2	-	831	42	515	483	455
chr1	81679206	81679215	B_Pou2f2_3748_1	-	837	42	515	484	476
chr1	81679209	81679215	J_Ddit3_Cebpa	+	842	46	519	455	326
chr1	81682997	81683006	B_Rax_3443_1	+	833	44	510	451	367
chr1	81719798	81719804	H_NR1I2_si	+	861	39	457	424	380
chr1	81884460	81884468	T_HSFY2_dbd_02	-	838	34	382	334	364
chr1	81884461	81884467	J_Ddit3_Cebpa	-	883	37	409	374	301
chr1	82029804	82029812	V_CREBP1CJUN_01	-	891	39	423	378	323
chr1	82084922	82084930	W_Hoxc11_3718_2_secondary	-	1000	44	550	514	343
chr1	82115957	82115965	B_Hmx1_3423_1	-	956	36	387	352	327
chr1	82171049	82171059	H_NFYC_f1	+	840	29	317	279	333
chr1	82296495	82296501	T_CPEB1_full_01	-	815	42	526	464	330
chr1	82296495	82296503	B_Hoxa9_2622_2	-	845	41	497	445	331
chr1	82296500	82296509	V_HFH3_01	+	982	42	520	475	350
chr1	82296500	82296507	T_FOXD3_dbd_02	-	925	43	529	475	351
chr1	82296500	82296507	T_FOXD2_dbd_02	-	895	41	501	442	312
chr1	82296503	82296509	T_EN1_full_01	-	852	43	529	477	305
chr1	82365916	82365922	B_Sox4_secondary	+	1000	50	547	526	415
chr1	82365916	82365922	B_Sox11_secondary	+	1000	50	547	525	338
chr1	82441967	82441977	B_Hoxb7_3953_1	+	975	49	550	515	310
chr1	82441967	82441977	B_Hoxb7_3953_1	-	975	49	550	515	310
chr1	82552276	82552284	B_Pknox2_3077_2	-	959	43	496	455	326
chr1	82562160	82562168	T_NFIL3_dbd_01	+	901	42	442	410	366
chr1	82628833	82628843	J_Stat3	-	978	52	593	551	333
chr1	82660689	82660697	R_TBX4_5_p2	+	849	33	347	304	332
chr1	82660689	82660697	Genomatix	+	856	33	347	310	348
chr1	82736547	82736555	W_Irf2_secondary_01	+	872	48	543	487	379
chr1	82857792	82857799	L_NFATC1_01	+	970	50	558	532	308
chr1	82857794	82857800	J_NFATC2	-	933	52	596	556	317
chr1	83278409	83278415	B_Sox8_primary	+	887	34	419	379	319
chr1	83278409	83278415	B_Sox30_primary	-	862	34	419	372	315
chr1	83299221	83299236	T_NFATC1_full_02	-	881	37	466	423	308
chr1	83344561	83344567	T_NKX6_2_full_01	-	973	36	374	346	303
chr1	83351125	83351136	W_Homeo_IRF_01	+	925	37	396	365	307
chr1	83528826	83528832	T_ISL2_dbd_01	+	927	41	461	419	311
chr1	83531354	83531362	W_Hoxc10_2779_2_secondary	+	882	46	562	503	300
chr1	83538482	83538489	W_Sox2_01	-	878	38	382	353	360
chr1	83653903	83653911	T_HSFY2_dbd_02	+	844	30	377	328	329
chr1	83848326	83848333	H_NANOG_f1	+	916	28	305	282	301
chr1	84180186	84180195	J_REL	-	980	34	370	346	303
chr1	84300632	84300641	T_DBP_full_01	+	914	45	482	452	311
chr1	84460884	84460893	B_Pou2f2_3748_1	+	1000	43	452	429	322
chr1	84460885	84460893	W_Pou3f1_3819_1_secondary	+	1000	45	493	468	351
chr1	84892896	84892908	R_ALX1_p2	+	845	37	397	363	350
chr1	84945416	84945424	V_HSF2_01	-	880	36	459	416	322
chr1	85241907	85241913	T_MESP1_dbd_01	-	1000	42	487	471	307
chr1	85241907	85241913	T_FIGLA_dbd_01	-	1000	42	487	471	339
chr1	85275118	85275125	B_Sox5_primary	-	852	31	347	325	329
chr1	85275118	85275125	B_Sox13_primary	-	865	31	347	325	326
chr1	85275119	85275125	W_Sox6_01	+	849	34	414	383	432
chr1	85275119	85275125	B_Sox7_primary	-	832	34	414	381	415
chr1	85275119	85275125	B_Sox18_primary	+	887	31	345	325	302
chr1	85275119	85275125	B_Sox12_primary	+	846	34	414	380	412
chr1	86257870	86257881	B_Mafk_primary	+	826	30	340	309	322
chr1	86307450	86307455	V_TCF11_01	+	887	38	442	433	311
chr1	86421420	86421437	T_MSX1_dbd_01	-	918	32	366	330	306
chr1	86615553	86615562	W_Junb_01	+	911	39	399	368	359
chr1	86615553	86615562	W_Junb_01	-	880	37	392	350	329
chr1	86615553	86615562	W_JUN_01	+	863	39	399	354	318
chr1	86615553	86615562	T_NFE2_dbd_01	+	872	37	392	348	305
chr1	86823338	86823350	V_PR_02	-	948	30	378	347	366
chr1	87430378	87430387	J_Cebpa	-	803	26	311	273	310
chr1	87430379	87430388	J_Cebpa	+	834	30	331	295	362
chr1	88232963	88232972	W_Sdccag8_01	+	834	37	384	352	303
chr1	88741825	88741831	V_IK1_01	+	823	43	577	501	307
chr1	88741825	88741835	H_RELB_si	+	857	48	521	470	502
chr1	88741825	88741831	H_IKZF1_f1	+	841	52	598	531	378
chr1	88741825	88741834	B_Obox3_3439_1	+	801	42	473	404	379
chr1	88741825	88741834	B_Obox2_3438_2	+	800	42	473	404	441
chr1	88741825	88741833	B_Crx_3485_1	+	806	49	546	471	484
chr1	88741826	88741834	V_HSF2_01	-	853	51	573	513	432
chr1	88741826	88741834	V_HSF1_01	-	888	51	573	528	451
chr1	88741826	88741835	J_RELA	+	830	48	521	460	451
chr1	88741826	88741835	J_REL	+	819	49	546	477	430
chr1	88741826	88741834	B_Pitx1_2312_1	+	837	49	546	483	506
chr1	88741826	88741834	B_Otx2_3441_1	+	821	49	546	476	521
chr1	88741826	88741834	B_Dobox5_3493_1	+	807	48	521	451	442
chr1	88767417	88767424	H_ISL1_f1	-	987	47	549	539	381
chr1	88767430	88767437	J_TBP	-	980	38	469	455	304
chr1	88767433	88767440	J_TBP	+	1000	47	549	538	483
chr1	88767434	88767440	T_CPEB1_full_01	+	1000	46	540	530	426
chr1	88775762	88775771	J_Cebpa	+	812	48	529	491	302
chr1	88834851	88834860	J_Cebpa	-	819	46	512	450	303
chr1	89298262	89298274	W_FOX_FOX_03	-	927	33	413	368	399
chr1	89614928	89614936	W_PPARGC1A_01	+	990	37	469	437	319
chr1	89615381	89615390	V_HFH3_01	+	800	39	504	448	321
chr1	89615383	89615392	W_Irf2_01	-	893	34	489	436	331
chr1	89615383	89615393	V_IRF_Q6_01	-	964	41	531	472	422
chr1	89615482	89615488	T_EMX1_dbd_01	+	821	46	567	517	375
chr1	89615908	89615916	B_Tcfe2a_secondary	+	997	31	405	364	311
chr1	89617787	89617793	W_Sox6_01	-	843	46	551	490	313
chr1	89617787	89617793	B_Sox7_primary	+	827	46	551	485	300
chr1	89617787	89617794	B_Sox5_primary	+	844	45	545	480	311
chr1	89617787	89617793	B_Sox30_primary	+	861	45	542	489	310
chr1	89617787	89617793	B_Sox18_primary	-	874	46	554	500	334
chr1	89617787	89617794	B_Sox15_primary	+	854	44	536	477	303
chr1	89617787	89617794	B_Sox13_primary	+	857	45	545	484	313
chr1	89617787	89617793	B_Sox12_primary	-	840	46	551	491	303
chr1	89629888	89629897	B_Bbx_primary	+	988	29	334	309	304
chr1	89629888	89629897	B_Bbx_primary	-	987	29	334	309	304
chr1	90199422	90199430	B_Nkx2_4_3074_1	-	880	45	498	467	309
chr1	90307459	90307467	W_Nr2e1_01	+	855	31	430	398	372
chr1	90307460	90307468	V_HSF2_01	+	833	40	454	421	320
chr1	90307460	90307468	V_HSF2_01	-	885	40	440	420	317
chr1	90307460	90307468	V_HSF1_01	-	943	41	456	427	311
chr1	91187402	91187414	W_STAT2_01	-	824	36	424	380	321
chr1	91187402	91187415	T_IRF7_dbd_01	+	830	34	400	356	367
chr1	91391098	91391108	W_FOX_HMG_02	+	894	35	337	310	322
chr1	91866423	91866436	W_FOX_FOX_01	-	919	36	385	354	343
chr1	92038811	92038817	T_NKX6_2_full_01	+	985	44	514	472	313
chr1	92038823	92038830	B_Gsc_2327_3	+	823	41	474	439	359
chr1	92038824	92038830	B_Dmbx1_2277_1	-	821	41	474	445	369
chr1	92038832	92038842	B_Msx3_3206_1	+	933	41	486	451	324
chr1	92038838	92038846	B_Pitx1_2312_1	-	948	41	473	437	342
chr1	92038838	92038846	B_Otx2_3441_1	-	959	42	489	454	381
chr1	92038838	92038848	B_Obox6_3440_2	-	950	42	492	455	414
chr1	92038839	92038847	B_Crx_3485_1	-	932	39	458	428	311
chr1	92373654	92373661	H_NANOG_f1	+	828	43	484	426	341
chr1	92373655	92373660	V_TCF11_01	+	873	41	452	413	319
chr1	92373656	92373664	T_NFIL3_dbd_01	-	803	45	502	437	382
chr1	92393023	92393031	H_KAISO_f1	-	859	42	487	442	323
chr1	92529989	92529997	V_HSF2_01	+	997	35	418	401	387
chr1	92529989	92529997	V_HSF2_01	-	998	33	383	371	326
chr1	92529989	92529997	V_HSF1_01	+	986	33	383	370	309
chr1	92529989	92529997	V_HSF1_01	-	998	33	383	369	307
chr1	92642187	92642195	B_Rhox11_2205_1	+	915	41	396	372	300
chr1	92785141	92785152	V_STAT5A_01	+	949	32	368	349	389
chr1	93402726	93402733	B_Pitx2_2274_3	-	963	32	384	355	304
chr1	93905276	93905281	V_TCF11_01	-	887	41	494	459	327
chr1	93912189	93912197	Genomatix	+	908	44	483	446	310
chr1	94144949	94144956	W_Foxj2_secondary_01	+	899	49	534	472	322
chr1	94144965	94144973	R_TBX4_5_p2	-	850	41	476	428	322
chr1	94164371	94164382	T_MEF2D_dbd_01	-	892	44	533	517	361
chr1	94164371	94164382	T_MEF2A_dbd_01	-	909	44	533	516	339
chr1	94164372	94164382	T_MEF2B_full_01	-	899	44	533	523	349
chr1	94172852	94172862	J_FOXA1	+	916	43	506	456	307
chr1	94562077	94562083	Genomatix	+	913	47	532	501	338
chr1	94618000	94618013	T_HSF4_dbd_01	+	876	33	367	334	400
chr1	94640974	94640987	T_HSF4_dbd_01	+	876	32	333	308	301
chr1	94683465	94683474	B_Pknox1_2364_2	-	811	29	312	280	329
chr1	94683465	94683474	B_Mrg2_2302_1	-	808	29	312	283	320
chr1	94683465	94683474	B_Meis1_2335_1	-	813	29	312	281	327
chr1	95371868	95371876	T_TBX4_dbd_01	-	821	32	372	332	316
chr1	95371868	95371876	T_MGA_dbd_01	-	822	31	356	330	335
chr1	95439256	95439268	J_Myf	-	926	42	526	488	370
chr1	96506635	96506643	B_Irx5_2385_1	+	1000	38	457	414	319
chr1	96506635	96506643	B_Irx5_2385_1	-	1000	38	457	414	319
chr1	96506635	96506643	B_Irx3_0920_1	+	1000	37	445	401	310
chr1	96506635	96506643	B_Irx3_0920_1	-	1000	37	445	401	310
chr1	96976186	96976195	B_Mrg2_2302_1	+	908	48	556	511	342
chr1	96976187	96976196	B_Tgif1_2342_2	-	952	47	544	518	331
chr1	97115811	97115819	T_HSFY2_dbd_02	-	845	33	433	384	301
chr1	97307495	97307503	T_HSFY2_dbd_02	-	815	40	422	369	339
chr1	97432816	97432825	B_Zfp105_primary	-	969	38	445	418	310
chr1	97432821	97432826	B_Sox14_secondary	-	801	42	468	435	305
chr1	97432822	97432829	W_Foxj2_secondary_01	-	841	42	482	449	399
chr1	97432829	97432837	V_GATA1_06	-	945	43	494	438	322
chr1	97674166	97674174	T_HOXA10_dbd_01	+	822	35	411	364	303
chr1	97782883	97782889	V_NEUROD_01	+	1000	50	594	585	319
chr1	97782883	97782889	V_NEUROD_01	-	1000	50	594	585	319
chr1	97893852	97893858	R_NFATC1_3_p2	-	966	50	586	535	326
chr1	98191972	98191986	W_ETS_FOX_03	+	968	31	311	291	327
chr1	98198117	98198126	W_Junb_01	+	940	34	402	366	310
chr1	98376374	98376393	W_FOX_HMG_03	-	898	30	331	299	312
chr1	98506409	98506416	T_FOXO4_dbd_02	+	1000	48	565	548	328
chr1	98506409	98506416	T_FOXI1_full_01	+	1000	48	565	545	335
chr1	98506409	98506416	J_FOXD1	+	1000	47	549	531	304
chr1	99521559	99521565	B_Sox30_primary	+	862	44	505	453	350
chr1	99759752	99759760	W_Irf2_secondary_01	+	875	36	413	374	304
chr1	99759752	99759760	W_Irf2_secondary_01	-	918	36	413	386	322
chr1	100044560	100044570	B_Prrx1_3442_1	-	820	40	455	405	300
chr1	100044562	100044572	W_Pou3f3_3235_2_secondary	-	866	41	460	419	323
chr1	100618593	100618600	H_NANOG_f1	+	1000	36	399	378	338
chr1	100818900	100818910	W_Klf4_01	+	822	46	558	509	390
chr1	100919100	100919106	B_Sox4_secondary	+	825	41	483	450	304
chr1	101377070	101377076	V_PXR_RXR_01	-	1000	34	374	360	376
chr1	101377070	101377076	H_NR1I2_si	-	1000	30	328	322	305
chr1	101610133	101610140	B_Gsc_2327_3	+	808	32	383	357	327
chr1	101610134	101610142	B_Otx1_2325_1	-	800	31	371	345	324
chr1	101610134	101610140	B_Dmbx1_2277_1	-	828	32	383	361	332
chr1	101715606	101715611	T_YY1_full_01	-	953	28	301	291	374
chr1	101871760	101871769	B_Hoxa10_2318_1	-	869	47	550	496	325
chr1	102236856	102236862	T_CUX1_dbd_03	+	976	36	444	429	342
chr1	102260399	102260409	B_Hoxb7_3953_1	+	1000	49	587	557	311
chr1	102260399	102260409	B_Hoxb7_3953_1	-	1000	49	587	557	311
chr1	102361018	102361028	B_Hoxb9_3413_1	+	840	30	338	298	358
chr1	102361021	102361028	H_NANOG_f1	-	1000	31	335	299	335
chr1	102500900	102500910	B_Obox1_3970_2	+	950	36	439	420	320
chr1	102654157	102654172	W_Homeo_IRF_04	+	817	36	372	338	302
chr1	102729041	102729051	W_Pou3f3_3235_2_secondary	+	842	38	421	392	391
chr1	102729041	102729050	W_Pou2f3_3986_2_secondary	+	839	38	421	400	404
chr1	102729041	102729051	B_Prrx1_3442_1	-	855	38	421	396	392
chr1	102729042	102729050	T_POU6F2_full_01	+	834	40	456	426	464
chr1	102729042	102729051	B_Prrx2_3072_1	-	876	39	454	424	432
chr1	102729042	102729051	B_Lhx8_2247_2	-	868	31	372	348	404
chr1	102729042	102729050	B_Hoxa1_3425_1	+	823	40	456	425	378
chr1	102729042	102729051	B_Gbx2_3110_1	-	919	39	454	428	463
chr1	102729042	102729051	B_Evx2_2645_3	+	806	35	394	366	423
chr1	102729042	102729051	B_Evx1_3952_2	-	822	36	395	377	348
chr1	102729042	102729051	B_Emx2_3420_1	-	828	40	456	426	469
chr1	102729042	102729051	B_Alx3_3418_2	-	870	40	456	430	395
chr1	102729043	102729050	W_Pou3f1_01	-	841	40	456	433	377
chr1	102729043	102729051	B_Shox2_2641_2	+	860	40	456	429	403
chr1	102729043	102729051	B_Shox2_2641_2	-	860	40	456	429	403
chr1	102729043	102729051	B_Rhox6_4251_1	+	818	41	465	437	396
chr1	102729043	102729051	B_Rhox6_4251_1	-	818	41	465	437	396
chr1	102729043	102729052	B_Prrx2_3072_1	+	876	39	454	424	432
chr1	102729043	102729051	B_Pou3f2_2824_1	+	827	40	456	424	383
chr1	102729043	102729051	B_Pou3f2_2824_1	-	820	40	456	424	383
chr1	102729043	102729051	B_Phox2a_3947_1	+	878	39	454	427	393
chr1	102729043	102729051	B_Phox2a_3947_1	-	879	40	456	428	397
chr1	102729043	102729050	B_Pax6_3838_3	+	905	37	412	396	315
chr1	102729043	102729051	B_Pax4_3989_2	+	879	40	456	433	427
chr1	102729043	102729051	B_Pax4_3989_2	-	879	40	456	433	427
chr1	102729043	102729051	B_Og2x_3719_1	+	963	40	456	434	419
chr1	102729043	102729051	B_Og2x_3719_1	-	963	40	456	434	419
chr1	102729043	102729052	B_Lhx8_2247_2	+	868	31	372	349	405
chr1	102729043	102729051	B_Lhx4_1719_2	+	926	40	456	433	430
chr1	102729043	102729051	B_Lhx4_1719_2	-	926	40	456	433	430
chr1	102729043	102729051	B_Lhx2_0953_2	+	919	40	456	434	451
chr1	102729043	102729051	B_Lhx2_0953_2	-	919	40	456	434	451
chr1	102729043	102729051	B_Isx_3445_1	+	981	40	466	442	430
chr1	102729043	102729051	B_Isx_3445_1	-	981	40	466	442	430
chr1	102729043	102729052	B_Gbx2_3110_1	+	919	39	454	429	463
chr1	102729043	102729051	B_Gbx1_2883_2	+	954	39	454	432	451
chr1	102729043	102729051	B_Gbx1_2883_2	-	954	39	454	432	451
chr1	102729043	102729052	B_Evx2_2645_3	-	836	36	410	381	451
chr1	102729043	102729052	B_Evx1_3952_2	+	822	38	421	400	399
chr1	102729043	102729051	B_Esx1_3124_2	+	878	40	456	433	384
chr1	102729043	102729051	B_Esx1_3124_2	-	878	40	456	433	384
chr1	102729043	102729052	B_Emx2_3420_1	+	828	40	456	426	469
chr1	102729043	102729052	B_Alx3_3418_2	+	870	40	456	430	395
chr1	102729044	102729051	W_Pou3f1_01	+	831	41	465	443	389
chr1	102729044	102729053	W_Pou2f3_3986_2_secondary	-	802	35	394	369	325
chr1	102729044	102729050	W_Pou1f1_01	+	836	41	465	442	368
chr1	102729044	102729050	W_Pou1f1_01	-	836	41	465	442	368
chr1	102729044	102729050	W_Cdx1_2245_1_secondary	+	874	41	465	442	365
chr1	102729044	102729050	W_Cdx1_2245_1_secondary	-	874	41	465	442	365
chr1	102729044	102729050	T_SHOX_dbd_01	-	806	39	438	421	307
chr1	102729044	102729052	T_POU6F2_full_01	-	815	39	454	425	458
chr1	102729044	102729050	T_LMX1B_full_01	-	828	39	440	424	306
chr1	102729044	102729050	T_EN1_full_01	-	812	39	438	423	311
chr1	102729044	102729050	B_Vax2_3500_1	+	884	41	465	442	366
chr1	102729044	102729050	B_Vax2_3500_1	-	849	41	465	441	363
chr1	102729044	102729050	B_Vax1_3499_1	+	876	39	430	413	325
chr1	102729044	102729050	B_Vax1_3499_1	-	876	39	430	413	325
chr1	102729044	102729050	B_Pou2f1_3081_2	+	827	40	446	426	347
chr1	102729044	102729050	B_Pou2f1_3081_2	-	839	38	423	407	315
chr1	102729044	102729050	B_Ipf1_3815_1	+	862	39	430	413	326
chr1	102729044	102729050	B_Ipf1_3815_1	-	862	39	430	413	326
chr1	102729044	102729052	B_Hoxd1_3448_1	+	871	37	404	386	303
chr1	102729044	102729050	B_Hoxc8_3429_2	+	860	41	465	442	366
chr1	102729044	102729050	B_Hoxc8_3429_2	-	860	41	465	442	366
chr1	102729044	102729050	B_Hoxc5_2630_2	+	881	41	465	442	366
chr1	102729044	102729050	B_Hoxc5_2630_2	-	881	41	465	442	366
chr1	102729044	102729050	B_Hoxb5_3122_2	+	856	41	465	442	366
chr1	102729044	102729050	B_Hoxb5_3122_2	-	856	41	465	442	366
chr1	102729044	102729050	B_Hoxa7_3750_1	+	871	41	465	441	364
chr1	102729044	102729050	B_Hoxa7_3750_1	-	871	41	465	441	364
chr1	102729044	102729050	B_Hoxa6_1040_1	+	872	41	465	442	366
chr1	102729044	102729050	B_Hoxa6_1040_1	-	872	41	465	442	366
chr1	102729044	102729050	B_Hoxa5_3415_1	+	866	38	414	399	310
chr1	102729044	102729050	B_Hoxa5_3415_1	-	866	38	414	399	310
chr1	102729044	102729050	B_Hoxa4_3426_1	+	868	41	465	442	366
chr1	102729044	102729050	B_Hoxa4_3426_1	-	868	41	465	442	366
chr1	102729044	102729050	B_Hoxa3_primary	+	856	41	465	442	367
chr1	102729044	102729050	B_Hoxa3_primary	-	843	41	465	442	367
chr1	102729044	102729050	B_Hoxa2_3079_1	+	849	41	465	442	368
chr1	102729044	102729050	B_Hoxa2_3079_1	-	849	41	465	442	368
chr1	102729044	102729052	B_Hoxa1_3425_1	-	829	39	454	424	377
chr1	102729044	102729050	B_Hlxb9_3422_1	+	874	41	465	442	368
chr1	102729044	102729050	B_Hlxb9_3422_1	-	874	41	465	442	368
chr1	102729044	102729050	B_Gsh2_3990_2	+	877	41	465	442	366
chr1	102729044	102729050	B_Gsh2_3990_2	-	877	41	465	442	366
chr1	102729044	102729050	B_Dlx4_3488_2	+	845	41	465	441	361
chr1	102729044	102729050	B_Dlx4_3488_2	-	937	41	465	442	362
chr1	102729044	102729050	B_Dlx3_1030_1	+	837	41	465	441	362
chr1	102729044	102729050	B_Dlx3_1030_1	-	943	41	465	442	363
chr1	102729044	102729050	B_Dlx1_1741_2	+	897	41	465	442	365
chr1	102729044	102729050	B_Dlx1_1741_2	-	856	41	465	441	363
chr1	103118440	103118449	B_Hbp1_primary	-	829	35	407	367	300
chr1	103322815	103322822	B_Sox15_primary	+	1000	38	429	394	300
chr1	103489669	103489678	W_Sdccag8_01	+	809	35	357	335	301
chr1	104001517	104001525	T_HSFY2_dbd_02	-	870	38	425	384	301
chr1	104077635	104077640	V_GATA2_02	+	1000	37	396	378	305
chr1	104675929	104675935	B_Sox8_primary	+	843	42	489	439	302
chr1	104675929	104675934	B_Sox21_secondary	+	812	44	509	455	314
chr1	104868805	104868811	B_Sox8_primary	-	887	36	385	341	304
chr1	104868806	104868811	B_Sox21_secondary	-	851	37	401	354	316
chr1	104868806	104868811	B_Sox14_secondary	+	806	37	401	347	306
chr1	105525972	105525980	W_FOSL2_01	+	934	35	373	344	310
chr1	105714177	105714195	W_bHLH_bZIP_02	-	851	28	308	271	308
chr1	107119237	107119250	T_FOXJ3_dbd_03	+	842	38	523	458	310
chr1	107230037	107230043	T_NFIA_full_02	-	1000	43	460	422	376
chr1	107230038	107230044	T_HIC2_dbd_01	-	936	45	490	466	327
chr1	107291653	107291663	W_Snai1_01	-	973	52	603	559	300
chr1	107291653	107291662	B_Tgif1_2342_2	+	979	54	631	611	375
chr1	107360674	107360685	V_STAT5A_01	+	963	39	392	355	367
chr1	107464425	107464435	Genomatix	+	877	34	406	368	312
chr1	107511669	107511674	V_TCF11_01	-	873	31	369	344	435
chr1	107590303	107590308	V_TCF11_01	+	1000	32	354	349	454
chr1	107669184	107669192	W_Smad1_01	+	918	32	378	340	305
chr1	107973820	107973829	B_Hbp1_primary	+	810	49	578	497	312
chr1	107973823	107973828	V_TCF11_01	-	873	51	588	534	342
chr1	108072428	108072436	W_Pou5f1_01	-	939	53	612	580	316
chr1	108168190	108168196	T_SHOX_dbd_01	-	971	35	452	429	307
chr1	108168190	108168196	T_NKX6_2_full_01	-	954	36	471	445	309
chr1	108197370	108197377	W_Vsx1_1728_1_secondary	-	800	42	501	474	407
chr1	108214094	108214102	W_Irf2_secondary_01	-	918	42	451	423	304
chr1	108457326	108457334	V_CREBP1CJUN_01	-	817	38	405	356	301
chr1	109241741	109241750	B_Hoxd13_2356_1	-	935	46	519	477	350
chr1	109336874	109336879	H_SMAD4_si	+	1000	40	434	411	375
chr1	109336877	109336888	W_FOX_HMG_06	-	974	38	399	366	383
chr1	109336879	109336889	B_Duxl_1286_2	-	941	32	317	289	326
chr1	109379147	109379155	W_Smad1_01	-	842	38	438	405	373
chr1	109379147	109379154	V_DAX1_01	-	875	39	450	410	395
chr1	109516995	109517005	B_Barhl1_2590_2	-	859	44	494	444	332
chr1	109516996	109517004	V_CHX10_01	+	902	42	468	424	334
chr1	109516996	109517002	T_HESX1_dbd_01	+	959	44	507	488	300
chr1	109533589	109533601	V_SATB1_01	+	811	33	311	278	357
chr1	109533589	109533596	H_ISL1_f1	-	994	37	362	354	318
chr1	109550878	109550885	T_FOXD3_dbd_02	-	816	33	368	339	312
chr1	109642749	109642756	B_Pitx2_2274_3	-	823	43	514	447	340
chr1	109642749	109642756	B_Gsc_2327_3	+	815	43	514	444	338
chr1	109642750	109642758	B_Otx1_2325_1	-	834	43	514	451	367
chr1	109642750	109642756	B_Dmbx1_2277_1	-	831	43	514	450	346
chr1	109642751	109642755	J_Gfi	+	1000	43	514	514	338
chr1	109751634	109751640	J_Ddit3_Cebpa	+	1000	29	350	334	323
chr1	110151173	110151181	V_HSF2_01	+	919	46	552	507	375
chr1	110151173	110151181	V_HSF1_01	+	869	47	561	501	341
chr1	110202625	110202630	V_TCF11_01	+	883	33	436	410	300
chr1	110534666	110534676	J_RORA_1	-	973	37	404	377	373
chr1	110534666	110534677	H_NR1D1_f1	-	911	33	351	325	353
chr1	110603766	110603774	V_HSF2_01	-	919	48	566	529	341
chr1	110639140	110639146	Genomatix	-	883	43	501	462	303
chr1	110816584	110816592	W_Smad1_01	-	884	29	327	291	352
chr1	110848953	110848959	H_PPARA_f1	-	865	45	467	436	300
chr1	110907108	110907115	B_Hdx_3845_3	+	864	33	325	306	304
chr1	110911924	110911933	J_Cebpa	-	808	27	312	290	306
chr1	110965076	110965081	T_NKX2_8_dbd_01	-	1000	38	401	381	340
chr1	111287765	111287773	W_Nr5a2_02	-	820	45	477	450	355
chr1	112132273	112132283	T_DUXA_dbd_01	-	937	42	482	443	317
chr1	113123246	113123253	H_ISL1_f1	+	945	41	457	428	308
chr1	113123247	113123256	B_Hoxa10_2318_1	+	825	39	435	393	306
chr1	113268063	113268070	B_Gata6_primary	+	936	35	389	364	305
chr1	113452627	113452633	V_NEUROD_01	+	914	42	489	441	317
chr1	113452627	113452633	V_NEUROD_01	-	914	42	489	441	317
chr1	113452627	113452633	H_MITF_f1	-	813	43	509	448	300
chr1	113671634	113671642	B_Zfp691_primary	+	977	34	388	358	363
chr1	113920583	113920594	W_FOX_HMG_06	-	870	33	311	285	301
chr1	114045965	114045973	T_HSFY2_dbd_02	+	852	36	425	381	414
chr1	114298758	114298766	W_Rarg_01	+	841	34	330	304	320
chr1	114298758	114298766	B_Rara_primary	+	821	34	330	301	311
chr1	114441105	114441110	V_TCF11_01	+	1000	48	527	506	312
chr1	115235001	115235009	W_Hoxa13_3126_1_secondary	-	817	41	440	392	303
chr1	115235001	115235010	B_Hoxd13_2356_1	-	876	42	456	419	317
chr1	115323465	115323474	L_ETS2_01	-	856	40	432	389	303
chr1	115402034	115402045	J_IRF1	+	934	27	337	298	322
chr1	115582060	115582066	W_Pou1f1_01	+	1000	33	437	406	310
chr1	115582060	115582066	W_Pou1f1_01	-	1000	33	437	406	310
chr1	115582060	115582066	W_Cdx1_2245_1_secondary	+	1000	33	437	406	306
chr1	115582060	115582066	W_Cdx1_2245_1_secondary	-	1000	33	437	406	306
chr1	115582060	115582066	T_SHOX_dbd_01	-	1000	35	451	422	310
chr1	115582060	115582066	T_EN1_full_01	+	1000	32	446	422	310
chr1	115582060	115582066	T_DLX6_dbd_01	-	993	35	451	424	313
chr1	115582060	115582066	B_Vax2_3500_1	+	1000	33	437	405	304
chr1	115582060	115582066	B_Vax2_3500_1	-	1000	33	437	406	306
chr1	115582060	115582066	B_Vax1_3499_1	+	1000	33	437	407	318
chr1	115582060	115582066	B_Vax1_3499_1	-	1000	33	437	407	318
chr1	115582060	115582066	B_Pou2f1_3081_2	+	1000	33	437	409	320
chr1	115582060	115582066	B_Ipf1_3815_1	+	1000	33	437	407	319
chr1	115582060	115582066	B_Ipf1_3815_1	-	1000	33	437	407	319
chr1	115582060	115582066	B_Hoxc8_3429_2	+	1000	33	437	407	310
chr1	115582060	115582066	B_Hoxc8_3429_2	-	1000	33	437	407	310
chr1	115582060	115582066	B_Hoxc5_2630_2	+	1000	33	437	406	306
chr1	115582060	115582066	B_Hoxc5_2630_2	-	1000	33	437	406	306
chr1	115582060	115582066	B_Hoxb5_3122_2	+	1000	33	437	406	308
chr1	115582060	115582066	B_Hoxb5_3122_2	-	1000	33	437	406	308
chr1	115582060	115582066	B_Hoxa7_3750_1	+	1000	33	437	406	306
chr1	115582060	115582066	B_Hoxa7_3750_1	-	1000	33	437	406	306
chr1	115582060	115582066	B_Hoxa6_1040_1	+	1000	33	437	406	308
chr1	115582060	115582066	B_Hoxa6_1040_1	-	1000	33	437	406	308
chr1	115582060	115582066	B_Hoxa4_3426_1	+	1000	33	437	406	308
chr1	115582060	115582066	B_Hoxa4_3426_1	-	1000	33	437	406	308
chr1	115582060	115582066	B_Hoxa3_primary	+	1000	33	437	406	309
chr1	115582060	115582066	B_Hoxa3_primary	-	1000	33	437	406	309
chr1	115582060	115582066	B_Hoxa2_3079_1	+	1000	33	437	407	310
chr1	115582060	115582066	B_Hoxa2_3079_1	-	1000	33	437	407	310
chr1	115582060	115582068	B_Hoxa1_3425_1	-	962	33	437	397	327
chr1	115582060	115582066	B_Hlxb9_3422_1	+	1000	33	437	405	305
chr1	115582060	115582066	B_Hlxb9_3422_1	-	1000	33	437	405	305
chr1	115582060	115582066	B_Gsh2_3990_2	+	1000	33	437	406	307
chr1	115582060	115582066	B_Gsh2_3990_2	-	1000	33	437	406	307
chr1	115582060	115582066	B_Dlx4_3488_2	+	1000	33	437	405	304
chr1	115582060	115582066	B_Dlx4_3488_2	-	1000	33	437	406	306
chr1	115582060	115582066	B_Dlx1_1741_2	+	1000	33	437	405	305
chr1	115582060	115582066	B_Dlx1_1741_2	-	1000	33	437	405	305
chr1	115715743	115715749	R_NFATC1_3_p2	-	802	49	575	499	322
chr1	115815695	115815706	W_HMG_Homeo_01	+	990	45	484	462	377
chr1	115945689	115945702	W_NR2C2_secondary_01	+	881	40	457	420	306
chr1	115945689	115945703	T_RXRG_full_01	-	821	38	428	388	337
chr1	115945689	115945703	T_RXRB_dbd_01	-	821	38	428	388	300
chr1	115945689	115945703	T_RXRA_dbd_01	-	840	38	428	392	315
chr1	115945689	115945703	T_Nr2f6_dbd_04	-	852	39	439	403	305
chr1	115945689	115945702	T_NR2F1_dbd_01	-	850	39	439	405	339
chr1	115945689	115945702	T_HNF4A_full_02	-	883	39	439	404	302
chr1	115945689	115945697	B_Rara_primary	-	862	43	510	476	319
chr1	116487321	116487332	V_STAT5A_01	-	969	46	487	440	401
chr1	116555323	116555332	W_ETS_NR_06	+	823	28	326	291	309
chr1	116563225	116563231	V_PXR_RXR_01	+	905	42	468	429	355
chr1	116640977	116640992	W_ETS_HMG_06	-	998	40	451	418	303
chr1	116935852	116935858	T_HIC2_dbd_01	-	854	41	518	468	331
chr1	117007420	117007429	B_Jundm2_primary	-	891	34	378	344	313
chr1	117026999	117027005	V_IK1_01	-	963	50	591	547	317
chr1	117657619	117657624	T_NKX2_8_dbd_01	-	1000	39	469	454	328
chr1	117657630	117657638	T_TBX4_dbd_01	+	829	37	381	355	349
chr1	118143000	118143011	V_STAT5A_01	+	995	43	540	510	330
chr1	119190264	119190272	B_Pou6f1_1731_2	+	863	37	430	393	305
chr1	119354568	119354574	V_PXR_RXR_01	+	1000	42	563	546	439
chr1	119354568	119354576	T_HSFY2_dbd_02	-	881	36	462	420	343
chr1	119354568	119354574	H_NR1I2_si	+	1000	34	502	495	323
chr1	119354569	119354577	B_Tcf7l2_primary	-	896	37	523	474	340
chr1	119619474	119619479	H_SMAD4_si	+	832	29	326	321	307
chr1	119685240	119685247	B_Sox5_primary	-	816	44	484	429	304
chr1	119685240	119685247	B_Sox15_primary	-	823	44	484	431	310
chr1	119685240	119685247	B_Sox13_primary	-	827	44	484	433	308
chr1	119685241	119685247	B_Sox30_primary	-	861	44	483	438	302
chr1	120318192	120318202	B_Mafb_primary	-	811	32	375	331	325
chr1	120564124	120564133	B_Emx2_3420_1	-	905	49	569	528	306
chr1	120564125	120564134	B_Emx2_3420_1	+	907	49	569	529	308
chr1	120566091	120566099	V_P53_02	+	858	33	400	359	324
chr1	120570074	120570081	T_FOXD3_dbd_02	+	983	40	460	418	338
chr1	120572295	120572304	B_Bbx_primary	+	896	37	415	385	343
chr1	120572295	120572304	B_Bbx_primary	-	898	37	415	385	343
chr1	120580769	120580777	B_Sox1_primary	-	950	45	537	480	304
chr1	120581992	120582003	W_ETS_HMG_07	+	1000	44	502	481	439
chr1	120581996	120582005	T_FLI1_full_01	-	869	44	520	468	439
chr1	120581996	120582005	T_ETV2_dbd_01	-	903	41	483	443	405
chr1	120581996	120582004	T_ELK4_dbd_01	-	834	44	520	460	394
chr1	120581996	120582004	T_ELK1_dbd_01	-	803	44	520	451	390
chr1	120581996	120582005	B_Gm4881_01	+	867	44	520	465	458
chr1	120581996	120582005	B_Gabpa_primary	-	836	42	493	438	409
chr1	120581996	120582004	B_Etv6_01	+	840	43	491	439	399
chr1	120581996	120582005	B_Etv3_01	+	864	44	520	466	400
chr1	120581996	120582004	B_Erg_01	+	881	44	520	475	415
chr1	120581996	120582004	B_Elk4_01	+	849	44	520	463	407
chr1	120581996	120582006	B_Elf5_01	-	835	46	536	481	432
chr1	120581996	120582004	B_Elf2_01	+	838	44	520	464	436
chr1	120581997	120582012	W_ETS_HMG_06	-	841	35	427	381	334
chr1	120581997	120582007	W_ETS_FOX_02	-	849	41	485	436	345
chr1	120581997	120582003	R_NFATC1_3_p2	-	995	46	557	524	301
chr1	120581997	120582004	L_NFATC1_01	-	910	47	566	516	376
chr1	120583347	120583353	J_NFATC2	-	842	44	520	474	302
chr1	120585708	120585713	V_TCF11_01	-	873	41	502	461	374
chr1	144035790	144035795	V_GATA2_02	-	1000	36	401	352	303
chr1	144036804	144036810	B_Tcf1_primary	+	802	50	598	565	318
chr1	144044892	144044917	P_ELK1_GATA_01	-	808	25	314	279	333
chr1	144044900	144044906	H_CREB1_f1	-	824	41	440	384	395
chr1	144044901	144044908	B_Pbx1_3203_1	+	815	40	425	367	311
chr1	144086078	144086083	T_MEIS3_dbd_01	+	1000	36	461	437	322
chr1	144546628	144546644	T_Tp73_dbd_01	+	887	24	301	269	320
chr1	144934055	144934061	J_Ddit3_Cebpa	-	897	33	411	379	310
chr1	145030124	145030132	B_Tcfe2a_secondary	+	997	41	464	439	315
chr1	145280632	145280637	V_TCF11_01	-	1000	34	424	409	326
chr1	145545333	145545344	Genomatix	+	845	35	351	317	418
chr1	145545335	145545343	W_Tcfcp2l1_01	+	805	34	345	299	337
chr1	145545335	145545343	W_Tcfcp2l1_01	-	805	34	345	299	337
chr1	145545335	145545344	T_GRHL1_full_01	-	812	34	345	301	377
chr1	145826353	145826362	B_Irf6_primary	+	1000	37	411	385	382
chr1	145826353	145826362	B_Irf5_primary	+	991	35	401	375	379
chr1	145826353	145826362	B_Irf4_primary	+	1000	36	410	386	400
chr1	145826354	145826361	W_GTF3C_01	+	938	33	399	364	310
chr1	145827167	145827180	T_SP4_full_01	-	927	36	434	404	418
chr1	147635814	147635821	B_Gata6_primary	+	801	32	421	373	306
chr1	147638579	147638588	B_Pou3f3_3235_2	+	883	47	605	562	311
chr1	147695137	147695144	H_FOSL1_f2	-	962	44	555	511	395
chr1	147695138	147695146	B_Sox1_primary	+	890	43	540	495	318
chr1	147962151	147962157	J_Ddit3_Cebpa	+	1000	43	495	471	394
chr1	148791155	148791167	W_ETS_Homeo_12	-	992	41	481	441	350
chr1	148793350	148793366	W_HMG_HMG_03	+	829	33	408	362	317
chr1	148799328	148799334	J_Ddit3_Cebpa	-	1000	42	512	488	454
chr1	149066788	149066796	V_HSF2_01	-	801	40	445	408	344
chr1	149066802	149066812	L_NFATC1_NFATC1_02	-	828	35	424	390	435
chr1	149546201	149546207	J_Ddit3_Cebpa	-	1000	42	485	461	393
chr1	149585383	149585390	T_FOXD3_dbd_02	+	851	43	553	485	328
chr1	150101199	150101208	L_ETS2_01	-	807	35	403	355	348
chr1	150193974	150193979	H_SMAD4_si	+	846	40	491	435	310
chr1	150729526	150729533	T_TEAD4_dbd_01	-	837	40	422	379	313
chr1	150812420	150812428	W_Hoxb9_3413_1_secondary	-	804	36	393	341	317
chr1	150812420	150812428	B_Hoxd12_3481_1	-	825	36	393	347	327
chr1	150812420	150812428	B_Hoxd11_3873_1	-	825	36	393	347	311
chr1	150812420	150812428	B_Hoxc12_3480_1	-	828	37	417	368	331
chr1	150812780	150812789	B_Bbx_primary	+	830	34	415	370	341
chr1	150812780	150812789	B_Bbx_primary	-	831	34	415	371	343
chr1	151111222	151111232	J_RORA_1	+	982	45	523	492	304
chr1	151111224	151111232	W_Rorb_01	+	993	47	535	513	321
chr1	151111226	151111232	W_Esr1_01	+	1000	48	547	533	340
chr1	151111226	151111232	H_RARB_f1	+	1000	47	535	518	320
chr1	151295535	151295545	W_Hoxc8_3429_2_secondary	-	912	33	321	297	303
chr1	151301599	151301607	W_Smad1_01	+	869	31	366	329	384
chr1	151301600	151301607	V_DAX1_01	+	845	30	338	302	356
chr1	151511375	151511384	J_REL	-	818	40	423	374	323
chr1	151560572	151560583	Genomatix	+	867	38	449	408	331
chr1	151560573	151560581	V_MYOD_Q6	-	958	37	426	404	323
chr1	151609979	151609984	V_TCF11_01	-	882	37	406	371	300
chr1	151663927	151663937	T_FOXL1_full_02	-	873	32	319	285	304
chr1	151945137	151945144	T_TEAD4_dbd_01	-	940	50	564	540	325
chr1	152432935	152432943	T_BHLHB3_full_01	+	816	34	379	331	310
chr1	152432935	152432943	T_BHLHB3_full_01	-	803	34	379	328	305
chr1	152939009	152939020	T_IRF5_full_01	+	889	43	454	414	318
chr1	153224575	153224585	T_DUXA_dbd_01	+	895	44	531	485	441
chr1	153224576	153224586	B_Obox5_2284_1	-	944	43	502	461	450
chr1	153224578	153224586	B_Pitx1_2312_1	-	959	42	481	451	420
chr1	153224578	153224586	B_Otx2_3441_1	-	971	43	496	466	458
chr1	153224578	153224587	B_Obox3_3439_1	-	931	38	396	373	308
chr1	153224578	153224586	B_Dobox5_3493_1	-	951	42	481	446	430
chr1	153224579	153224587	B_Crx_3485_1	-	936	39	418	395	315
chr1	153328999	153329009	J_Stat3	-	834	31	360	320	354
chr1	153336871	153336877	H_NR1I2_si	-	1000	41	430	426	306
chr1	153599028	153599033	H_SMAD4_si	-	846	37	482	431	324
chr1	153792601	153792609	V_P53_02	+	849	34	410	369	315
chr1	153792602	153792612	W_Snai1_01	+	835	28	374	330	413
chr1	153792602	153792611	B_Tgif2_3451_1	+	878	28	374	339	412
chr1	153792602	153792610	B_Pknox2_3077_2	+	958	32	389	377	424
chr1	153792602	153792611	B_Pknox1_2364_2	+	897	28	374	345	410
chr1	153792602	153792611	B_Mrg2_2302_1	+	942	30	387	368	425
chr1	153792602	153792611	B_Mrg1_2246_2	+	899	28	374	344	418
chr1	153792602	153792611	B_Meis1_2335_1	+	884	28	374	340	392
chr1	153792603	153792612	B_Tgif1_2342_2	-	939	28	374	357	395
chr1	153792606	153792611	V_TCF11_01	+	887	31	380	350	304
chr1	154141629	154141636	H_PBX3_f2	-	801	48	539	476	349
chr1	154141632	154141641	J_NFYA	+	814	44	485	458	319
chr1	154141632	154141638	B_Sox12_primary	-	895	50	564	506	302
chr1	154307727	154307735	T_ZBTB7B_full_01	-	817	41	455	427	304
chr1	154523692	154523698	T_HIC2_dbd_01	+	996	44	518	500	306
chr1	154579926	154579934	B_Etv5_01	-	811	26	339	298	362
chr1	154579926	154579934	B_Etv4_01	-	802	25	327	286	362
chr1	154579926	154579934	B_Etv1_01	+	803	25	327	288	381
chr1	154785031	154785039	V_HSF2_01	-	1000	33	357	349	313
chr1	154785031	154785039	V_HSF1_01	-	991	34	365	356	312
chr1	155140516	155140530	T_CTCF_full_01	+	891	41	453	412	407
chr1	156031549	156031555	W_Esr1_01	+	1000	45	507	494	337
chr1	156039878	156039891	H_WT1_f1	+	849	42	492	433	303
chr1	156402070	156402077	T_TEAD4_dbd_01	-	811	52	620	535	389
chr1	156451171	156451177	H_IKZF1_f1	+	857	44	546	480	320
chr1	157094013	157094022	W_Cphx_3484_1_secondary	+	800	33	409	355	347
chr1	157667883	157667893	V_STAT5B_01	-	982	38	426	384	331
chr1	157809654	157809661	B_Zbtb3_primary	+	831	42	447	430	345
chr1	158814582	158814589	H_PEBB_f1	+	870	28	319	302	340
chr1	159435928	159435933	T_MEIS3_dbd_01	+	871	29	326	298	311
chr1	159593211	159593220	V_HFH8_01	-	829	34	410	358	305
chr1	159867707	159867716	Genomatix	+	820	32	314	289	304
chr1	159878083	159878091	W_Zkscan5_01	-	1000	38	416	403	385
chr1	159880669	159880675	J_Ddit3_Cebpa	+	883	30	395	357	310
chr1	159880673	159880681	W_Pou5f1_01	+	884	27	371	334	313
chr1	159880673	159880681	W_Pou3f1_3819_1_secondary	-	932	27	371	347	350
chr1	159893056	159893066	T_Tcf21_dbd_01	+	803	35	437	392	313
chr1	159893056	159893066	T_TFAP4_full_01	-	914	37	456	436	303
chr1	159893056	159893066	T_MSC_full_01	-	816	36	449	410	307
chr1	159903633	159903641	R_TBX4_5_p2	-	872	34	410	372	340
chr1	160427194	160427202	W_Hoxd10_2368_2_secondary	+	972	40	393	370	360
chr1	160427194	160427202	B_Hoxc11_3718_2	+	949	36	360	338	331
chr1	160427194	160427202	B_Hoxc10_2779_2	+	963	39	388	363	376
chr1	160427194	160427202	B_Hoxa11_2218_1	+	955	36	360	339	324
chr1	160649446	160649458	P_SRY_CETS1P54_01	+	922	32	370	331	336
chr1	161006904	161006912	T_TBX1_dbd_03	-	1000	29	302	278	314
chr1	161699948	161699959	W_ETS_MH1_02	+	975	27	313	292	322
chr1	161699951	161699960	T_ERF_dbd_01	+	909	29	316	287	358
chr1	161736312	161736324	V_PPARG_03	+	819	46	509	441	374
chr1	161736312	161736327	V_HEN1_02	+	802	46	495	424	338
chr1	162045987	162045996	W_Nr4a2_01	-	1000	33	397	374	309
chr1	162534937	162534948	J_Evi1	-	929	30	306	282	329
chr1	162658577	162658587	L_NFATC1_NFATC1_02	+	927	40	473	431	303
chr1	162679689	162679703	W_ETS_FOX_03	-	805	33	366	327	340
chr1	162680070	162680087	T_Rarb_dbd_02	+	888	34	378	342	307
chr1	162680071	162680087	T_RARA_full_02	+	959	38	425	398	353
chr1	162680071	162680088	Genomatix	+	957	38	424	402	345
chr1	162680071	162680087	Genomatix	+	974	41	458	437	386
chr1	162680072	162680087	V_LXRBRXRA_Q5_01	-	954	41	455	428	452
chr1	162699503	162699508	H_SMAD4_si	+	834	35	440	390	376
chr1	163576895	163576902	J_FOXD1	-	809	46	490	430	360
chr1	163696078	163696084	H_NR1I2_si	-	942	27	333	312	360
chr1	164582311	164582320	W_Sdccag8_01	+	1000	38	427	406	312
chr1	164758008	164758017	B_Hoxa10_2318_1	-	819	39	450	403	324
chr1	165200363	165200369	Genomatix	-	913	33	342	317	365
chr1	165530636	165530649	P_MEIS1_FXR_01	+	945	43	476	438	327
chr1	165601528	165601534	T_MESP1_dbd_01	-	861	50	542	499	337
chr1	165601528	165601534	T_FIGLA_dbd_01	-	841	50	542	493	370
chr1	165865730	165865741	W_ETS_ETS_02	+	995	39	467	451	307
chr1	165869903	165869909	H_IKZF1_f1	+	801	43	452	405	354
chr1	165869913	165869918	J_Arnt_Ahr	+	814	31	375	326	322
chr1	165874770	165874776	T_SHOX_dbd_01	-	832	26	319	290	318
chr1	165874770	165874776	T_NKX6_2_full_01	-	942	27	326	300	314
chr1	165874770	165874776	T_EMX1_dbd_01	-	874	27	337	304	344
chr1	166056202	166056210	R_TBX4_5_p2	+	886	27	313	282	306
chr1	166086574	166086580	J_Ddit3_Cebpa	-	802	35	357	315	318
chr1	166942414	166942423	W_Dmrtc2_01	-	853	52	570	508	382
chr1	166942415	166942424	W_Dmrtc2_01	+	806	52	570	490	329
chr1	166942415	166942423	T_TFCP2_full_01	+	901	52	570	529	354
chr1	167135619	167135625	V_FXR_Q2	+	1000	50	593	574	357
chr1	167213151	167213163	V_PR_02	+	801	27	305	285	310
chr1	167398972	167398982	T_ESRRB_dbd_01	-	985	28	320	292	316
chr1	167398973	167398981	B_Esrra_primary	-	1000	29	337	310	306
chr1	167476074	167476086	T_POU1F1_dbd_02	-	915	34	364	327	301
chr1	167509789	167509797	B_Esrra_secondary	-	856	37	419	365	300
chr1	167514107	167514115	B_Osr2_primary	-	846	33	326	300	345
chr1	167514107	167514115	B_Osr1_primary	-	842	33	326	300	324
chr1	167571271	167571277	V_PPARG_Q6	-	892	40	393	367	322
chr1	167575067	167575076	J_RELA	+	952	37	389	364	304
chr1	167575067	167575076	J_REL	+	982	43	485	449	389
chr1	168076264	168076272	W_Foxc2_01	+	800	35	368	336	310
chr1	168076264	168076271	T_FOXP3_dbd_01	+	827	36	381	350	311
chr1	168076264	168076271	T_FOXD2_dbd_02	+	852	36	379	352	304
chr1	168664007	168664024	W_HMG_Homeo_11	+	1000	48	539	520	319
chr1	168833504	168833515	Genomatix	+	817	30	432	395	303
chr1	169030694	169030702	W_Rorb_01	+	953	45	461	438	318
chr1	169813588	169813596	W_Foxc2_01	+	948	43	511	458	307
chr1	170778265	170778276	T_Arx_dbd_02	+	828	35	397	356	302
chr1	170778266	170778274	B_Sox1_primary	+	807	37	416	381	310
chr1	170778279	170778287	B_Tlx2_3498_2	-	833	37	407	370	315
chr1	171110180	171110189	B_Hbp1_primary	-	863	41	428	392	336
chr1	171165167	171165173	T_SNAI2_dbd_01	-	896	32	316	292	316
chr1	171233252	171233263	V_STAT5A_01	-	985	41	461	437	310
chr1	171233253	171233263	V_STAT5B_01	+	1000	41	461	442	325
chr1	171233253	171233263	J_Stat3	-	978	40	456	431	336
chr1	171233254	171233263	W_STAT1_01	+	1000	41	461	442	346
chr1	171233254	171233265	V_STAT5A_01	+	983	40	456	432	302
chr1	171439690	171439698	H_STF1_f1	-	809	37	420	367	333
chr1	171483026	171483035	W_Sdccag8_01	+	932	46	476	450	307
chr1	171596130	171596137	W_GTF3C_01	+	831	40	438	389	329
chr1	171699897	171699907	J_FOXA1	-	880	32	358	316	310
chr1	172305718	172305730	W_ETS_Homeo_12	-	804	30	307	281	368
chr1	172323290	172323296	B_Sox8_primary	+	882	36	361	323	304
chr1	172323293	172323302	J_Cebpa	-	936	35	353	322	338
chr1	172323303	172323309	B_Arid5a_primary	+	899	38	402	363	422
chr1	172323303	172323309	B_Arid5a_primary	-	887	38	402	363	422
chr1	172389719	172389732	T_HSF2_dbd_01	+	901	45	479	417	303
chr1	172409791	172409801	H_RELB_si	-	847	28	331	293	319
chr1	172723457	172723473	T_TEAD1_full_02	-	910	39	432	392	304
chr1	173108558	173108566	B_Tcfe2a_secondary	+	817	32	347	327	305
chr1	173160575	173160584	W_ETS_NR_06	-	956	44	491	442	387
chr1	173743907	173743917	T_FOXC2_dbd_02	+	956	31	349	310	303
chr1	173751922	173751930	T_HOXB13_dbd_02	+	831	41	431	380	310
chr1	173751922	173751930	B_Hoxa13_3126_1	+	807	41	431	373	326
chr1	173772785	173772800	W_Homeo_Homeo_26	+	868	24	304	283	316
chr1	174004160	174004166	T_HESX1_dbd_01	-	801	41	409	359	330
chr1	174004160	174004166	B_Msx1_3031_2	+	802	41	409	358	305
chr1	174004160	174004166	B_Msx1_3031_2	-	802	41	409	359	308
chr1	174004167	174004175	T_DPRX_dbd_02	+	857	39	391	353	366
chr1	174004167	174004174	H_ISL1_f1	+	886	40	400	378	319
chr1	174004167	174004175	B_Hoxd1_3448_1	-	818	39	399	354	302
chr1	174004167	174004176	B_Evx1_3952_2	-	831	39	399	355	341
chr1	174004167	174004176	B_Arid3a_primary	-	876	39	399	361	310
chr1	174004168	174004175	W_Pou3f1_01	-	909	39	399	377	305
chr1	174004168	174004177	T_VENTX_dbd_01	-	857	40	400	362	304
chr1	174004168	174004175	J_FOXD1	+	802	39	399	348	315
chr1	174004168	174004175	B_Pitx2_2274_3	-	838	39	391	351	347
chr1	174004168	174004176	B_Pax4_3989_2	+	819	39	399	353	307
chr1	174004168	174004176	B_Pax4_3989_2	-	819	39	399	353	307
chr1	174004168	174004176	B_Hoxb4_2627_1	+	817	39	399	354	300
chr1	174004168	174004176	B_Hoxb4_2627_1	-	817	39	399	354	300
chr1	174004168	174004177	B_Hoxa10_2318_1	+	807	39	399	350	308
chr1	174004168	174004175	B_Gsc_2327_3	+	846	39	391	351	351
chr1	174004168	174004177	B_Evx1_3952_2	+	833	39	399	356	329
chr1	174004169	174004178	W_Pou2f3_3986_2_secondary	-	830	39	399	357	339
chr1	174004169	174004177	T_POU6F2_full_01	-	808	38	384	338	319
chr1	174004169	174004177	B_Otx1_2325_1	-	818	39	391	344	359
chr1	174004169	174004175	B_Dmbx1_2277_1	-	859	39	391	354	357
chr1	174008842	174008850	T_HSFY2_dbd_02	-	897	35	354	329	349
chr1	174127504	174127520	W_HMG_Homeo_10	-	842	33	407	387	315
chr1	174216443	174216452	J_Cebpa	-	823	42	431	381	318
chr1	174622877	174622884	T_FOXO4_dbd_02	+	805	40	408	359	310
chr1	174622877	174622884	T_FOXO1_dbd_01	+	813	40	408	363	310
chr1	174668445	174668460	W_Homeo_Homeo_20	-	851	37	416	370	328
chr1	174968545	174968555	T_Creb5_dbd_01	+	871	35	339	312	325
chr1	174968546	174968554	V_CREBP1CJUN_01	-	842	36	391	358	357
chr1	174968546	174968556	T_XBP1_dbd_01	-	835	33	334	302	326
chr1	174969404	174969411	L_NFATC1_01	-	955	33	360	334	327
chr1	175086763	175086772	W_Junb_01	-	865	36	396	362	338
chr1	175086763	175086772	W_JUN_01	-	894	36	396	363	315
chr1	175086763	175086771	W_FOSL2_01	-	973	39	456	414	324
chr1	175086763	175086772	T_NFE2_dbd_01	-	851	36	396	360	315
chr1	175856806	175856812	V_NEUROD_01	+	814	37	372	345	324
chr1	175856806	175856812	V_NEUROD_01	-	814	37	372	345	324
chr1	176418984	176418989	V_GATA2_02	-	845	33	320	283	300
chr1	176418998	176419003	V_TCF11_01	+	887	35	335	323	343
chr1	176448525	176448541	Genomatix	-	832	42	455	405	359
chr1	176835189	176835195	J_NFATC2	+	843	42	500	449	378
chr1	176835189	176835195	B_Sfpi1_primary	-	932	42	500	466	462
chr1	176837116	176837126	V_IRF_Q6_01	-	801	31	392	353	397
chr1	176965515	176965523	B_Pou6f1_1731_2	-	831	43	526	461	355
chr1	176965518	176965525	B_Gata6_primary	-	923	41	491	464	338
chr1	176965518	176965525	B_Gata5_primary	-	930	40	486	460	306
chr1	176971904	176971910	B_Sox4_secondary	+	890	49	515	494	364
chr1	177000307	177000317	B_Obox6_3440_2	-	834	42	431	379	306
chr1	177084500	177084506	T_CPEB1_full_01	-	902	44	508	476	306
chr1	177647364	177647369	V_HIF2A_01	-	802	32	394	334	393
chr1	177826665	177826675	W_ETS_NR_01	+	902	40	447	417	303
chr1	178023162	178023168	B_Sox4_secondary	+	888	39	405	384	308
chr1	178058770	178058778	W_Irf2_secondary_01	+	872	43	448	410	404
chr1	178058770	178058778	W_Irf2_secondary_01	-	905	43	448	419	412
chr1	178228999	178229006	W_GTF3C_01	-	831	26	301	263	353
chr1	178376995	178377008	T_RFX3_dbd_02	-	888	49	543	498	333
chr1	178394288	178394296	T_HSFY2_dbd_02	+	881	32	363	325	322
chr1	178482542	178482551	R_RBPJ_p2	+	935	40	485	454	321
chr1	178822643	178822651	W_Foxc2_01	-	882	51	567	521	331
chr1	178915633	178915638	T_MEIS3_dbd_01	+	867	43	505	491	319
chr1	178915905	178915913	W_Nr5a2_02	+	891	28	359	335	301
chr1	179049518	179049526	B_Sox1_primary	-	885	29	345	305	380
chr1	179049519	179049526	H_NANOG_f1	+	808	27	334	317	408
chr1	179049519	179049526	H_ISL1_f1	+	930	26	330	318	353
chr1	179050569	179050579	H_RELB_si	+	805	40	444	416	353
chr1	179050570	179050581	R_NFKB1_REL_RELA_p2	+	925	41	448	415	351
chr1	179184861	179184867	B_Sox8_primary	-	807	42	489	427	307
chr1	179311509	179311519	B_Obox6_3440_2	+	982	37	363	338	424
chr1	179564205	179564219	V_GCNF_01	-	954	33	344	315	404
chr1	179637855	179637863	W_PPARGC1A_01	+	832	25	334	287	315
chr1	179637855	179637863	W_PPARGC1A_01	-	853	25	334	290	319
chr1	179986413	179986424	W_HMG_Homeo_01	-	880	27	353	333	303
chr1	180060661	180060677	T_Lhx8_dbd_01	+	915	30	312	283	304
chr1	180060671	180060679	V_GATA1_06	+	808	33	351	322	365
chr1	180141980	180141989	B_Hic1_primary	+	822	33	347	326	315
chr1	180341146	180341157	T_Alx1_dbd_02	+	843	45	509	463	307
chr1	180341149	180341159	B_Hoxb9_3413_1	+	823	47	539	476	305
chr1	180426108	180426116	B_Sox11_primary	+	823	37	416	389	301
chr1	180601123	180601131	W_Atf3_01	-	913	51	572	537	330
chr1	180750715	180750723	W_Nr5a2_02	+	931	32	320	297	303
chr1	181006916	181006925	W_STAT1_01	-	926	38	416	391	303
chr1	181172246	181172259	P_MEIS1_FXR_01	-	806	40	463	401	305
chr1	181172247	181172258	Genomatix	+	963	48	528	513	369
chr1	181172248	181172258	W_E14_5_cortex_04	-	849	44	462	417	317
chr1	181172248	181172258	V_TAL1BETAITF2_01	-	888	46	494	458	360
chr1	181172248	181172256	V_MYOD_Q6	-	879	48	528	480	302
chr1	181172248	181172258	T_NEUROG2_full_01	+	818	44	504	442	333
chr1	181172248	181172256	T_NEUROD2_full_01	+	855	48	528	474	327
chr1	181172248	181172258	Genomatix	-	884	46	494	457	356
chr1	181172250	181172256	W_E14_5_cortex_05	+	833	48	528	468	303
chr1	181172250	181172256	W_E14_5_cortex_05	-	833	48	528	468	303
chr1	181172250	181172258	V_MYOD_Q6	+	990	48	528	521	390
chr1	181172250	181172258	T_NEUROD2_full_01	-	806	48	528	458	311
chr1	181172250	181172258	T_Atoh1_dbd_01	-	871	48	528	482	331
chr1	181215110	181215117	T_TEAD4_dbd_01	+	856	38	422	380	315
chr1	181336654	181336662	W_Tcfcp2l1_01	+	822	34	431	376	326
chr1	181336654	181336662	W_Tcfcp2l1_01	-	822	34	431	376	326
chr1	181547726	181547732	T_EMX1_dbd_01	-	823	39	459	402	309
chr1	181548642	181548650	B_Tcfe2a_secondary	-	997	35	358	334	363
chr1	182288533	182288541	V_HSF2_01	+	998	35	420	410	442
chr1	182288533	182288541	V_HSF1_01	+	990	35	420	409	425
chr1	182382457	182382465	W_PPARGC1A_01	+	827	41	440	403	373
chr1	182382457	182382465	W_PPARGC1A_01	-	825	41	440	403	373
chr1	182524774	182524786	W_NR_NR_01	+	821	30	341	312	334
chr1	183000775	183000785	W_Snai1_01	-	987	35	447	429	450
chr1	183000775	183000784	B_Tgif1_2342_2	+	1000	37	471	460	422
chr1	183000776	183000785	B_Tgif2_3451_1	-	1000	35	447	433	425
chr1	183000776	183000784	B_Rhox11_2205_1	-	938	34	429	402	302
chr1	183000776	183000785	B_Pknox1_2364_2	-	988	35	447	429	398
chr1	183000776	183000785	B_Mrg2_2302_1	-	995	37	471	456	447
chr1	183000776	183000785	B_Mrg1_2246_2	-	992	35	447	431	430
chr1	183000776	183000785	B_Meis1_2335_1	-	1000	35	447	433	438
chr1	183296908	183296918	B_Hoxb9_3413_1	+	935	45	493	458	313
chr1	183296908	183296917	B_Cdx2_4272_1	+	922	45	484	452	311
chr1	183296909	183296918	B_Hoxa10_2318_1	+	954	46	502	473	333
chr1	183342562	183342569	B_Smad3_primary	-	862	39	424	383	304
chr1	183536868	183536874	V_NEUROD_01	+	937	36	375	356	301
chr1	183536868	183536874	V_NEUROD_01	-	937	36	375	356	301
chr1	183575544	183575557	T_FOXJ2_dbd_03	+	887	31	307	273	306
chr1	183604329	183604340	T_TFAP2C_dbd_03	+	923	41	432	406	311
chr1	183604329	183604340	T_TFAP2C_dbd_03	-	926	41	432	406	311
chr1	183604329	183604340	T_TFAP2B_dbd_03	+	917	41	432	404	313
chr1	183604329	183604340	T_TFAP2B_dbd_03	-	946	41	432	411	319
chr1	184376430	184376437	H_PEBB_f1	+	850	43	480	428	347
chr1	184415138	184415151	T_HSF4_dbd_01	-	858	34	327	296	304
chr1	184580940	184580947	H_FOSL1_f2	-	890	40	444	412	356
chr1	184863068	184863076	V_BACH2_01	+	854	33	336	296	328
chr1	184863069	184863076	H_JUND_f1	+	891	32	317	287	308
chr1	184904688	184904694	H_RARB_f1	-	848	36	338	322	317
chr1	185158891	185158899	B_Foxj3_primary	-	809	41	445	396	319
chr1	185304563	185304571	T_POU6F2_full_01	-	804	35	306	275	306
chr1	186327314	186327322	B_Irx5_2385_1	+	820	43	477	426	318
chr1	186327314	186327322	B_Irx5_2385_1	-	820	43	477	426	318
chr1	186327314	186327322	B_Irx3_0920_1	+	807	42	465	415	315
chr1	186327314	186327322	B_Irx3_0920_1	-	807	42	465	415	315
chr1	186327314	186327322	B_Irx2_0900_3	+	802	40	452	402	316
chr1	186327314	186327322	B_Irx2_0900_3	-	802	40	452	402	316
chr1	186808557	186808567	B_Elf5_01	-	993	44	478	448	342
chr1	187166915	187166929	W_Homeo_Rel_03	+	909	28	333	304	312
chr1	187176927	187176936	T_CEBPE_dbd_01	+	818	36	359	319	302
chr1	187221272	187221279	B_Sox15_primary	-	859	38	379	345	302
chr1	187229856	187229864	B_Tcfe2a_secondary	-	859	43	508	469	302
chr1	187423030	187423037	T_NOTO_dbd_01	-	915	32	395	360	333
chr1	187423030	187423036	B_Dbx2_3487_1	+	925	31	393	361	304
chr1	187476820	187476826	J_Ddit3_Cebpa	+	842	33	321	290	309
chr1	187613037	187613045	W_Hoxc13_3127_1_secondary	+	1000	40	455	427	418
chr1	187613037	187613045	W_Hoxa13_3126_1_secondary	+	1000	42	472	441	409
chr1	187701083	187701090	T_FOXD3_dbd_02	-	832	33	372	327	305
chr1	187713441	187713446	V_TCF11_01	+	887	45	540	517	308
chr1	190218589	190218600	T_DRGX_dbd_01	-	918	45	490	444	306
chr1	190220892	190220898	T_ISL2_dbd_01	+	1000	44	483	447	300
chr1	190241362	190241372	B_Hoxb9_3413_1	-	960	35	398	368	312
chr1	190241362	190241371	B_Hoxa10_2318_1	-	1000	37	426	402	366
chr1	190241363	190241372	B_Cdx1_2245_1	-	953	33	385	348	312
chr1	190281216	190281224	Genomatix	-	844	38	403	357	359
chr1	190313819	190313828	V_PBX1_02	+	805	43	469	435	351
chr1	190314195	190314205	W_Hoxc8_3429_2_secondary	+	938	44	477	454	399
chr1	190314197	190314205	W_Hoxa6_1040_1_secondary	+	951	44	477	448	368
chr1	190363374	190363390	T_Barhl1_dbd_03	-	928	51	583	537	302
chr1	190363476	190363482	B_Sox4_secondary	-	1000	53	606	598	325
chr1	190363620	190363626	J_Ddit3_Cebpa	-	897	45	526	498	316
chr1	190363780	190363787	B_Pax6_3838_3	-	832	48	594	531	318
chr1	190363781	190363789	B_Sox1_primary	+	859	45	563	520	369
chr1	190363782	190363790	B_Tlx2_3498_2	+	805	45	577	518	309
chr1	190363831	190363837	B_Arid5a_primary	+	893	47	566	534	308
chr1	190364011	190364021	V_IRF_Q6_01	+	982	43	497	465	318
chr1	190364012	190364021	W_Irf2_01	+	967	45	505	464	307
chr1	190374658	190374670	T_MEOX2_dbd_03	-	857	36	463	411	369
chr1	190386190	190386205	T_RFX2_dbd_02	+	905	38	410	374	315
chr1	190386191	190386204	T_RFX3_dbd_02	+	955	38	410	388	317
chr1	190432268	190432278	B_Obox6_3440_2	-	978	31	378	363	308
chr1	190435183	190435188	T_MEIS3_dbd_01	-	1000	45	503	494	368
chr1	190435184	190435189	V_TCF11_01	+	1000	42	478	448	350
chr1	190445001	190445013	J_Myf	+	930	46	514	483	312
chr1	190449188	190449194	T_ISL2_dbd_01	-	967	45	561	526	327
chr1	190481424	190481429	V_GATA2_02	+	833	43	482	469	371
chr1	190482762	190482768	B_Sox4_secondary	+	845	38	473	434	343
chr1	190496015	190496025	T_FOXB1_dbd_03	+	958	49	540	506	347
chr1	190496018	190496026	W_Foxc2_01	+	934	51	562	520	302
chr1	190498920	190498928	W_Hoxc13_3127_1_secondary	-	853	41	468	455	436
chr1	190498920	190498928	W_Hoxa13_3126_1_secondary	-	848	41	468	455	402
chr1	190498920	190498929	B_Hoxd13_2356_1	-	823	41	468	451	369
chr1	190507860	190507868	B_Hoxb8_3780_2	-	801	52	591	527	308
chr1	190507872	190507882	B_Msx3_3206_1	+	805	51	572	545	362
chr1	190507872	190507882	B_Barhl1_2590_2	+	815	49	545	518	308
chr1	190507874	190507884	B_Barhl2_3868_1	-	822	49	564	535	346
chr1	190528064	190528072	T_HOXA10_dbd_01	-	899	34	350	324	329
chr1	190530087	190530096	B_Hoxa10_2318_1	-	858	46	518	465	316
chr1	190530088	190530097	B_Cdx2_4272_1	-	870	44	497	451	322
chr1	190654431	190654436	V_GATA2_02	-	833	32	332	314	300
chr1	190654751	190654759	W_Nr2e1_01	+	1000	34	375	350	302
chr1	191295144	191295160	W_Homeo_Homeo_17	-	832	43	492	433	343
chr1	191295144	191295161	T_Msx3_dbd_01	+	857	41	483	435	344
chr1	191295144	191295161	T_Msx3_dbd_01	-	917	43	497	465	396
chr1	191295144	191295161	T_MSX2_dbd_01	+	846	41	483	431	348
chr1	191295144	191295161	T_MSX2_dbd_01	-	907	43	497	460	391
chr1	191295144	191295161	T_MSX1_dbd_01	-	923	43	497	467	397
chr1	191641525	191641533	V_GATA1_06	-	808	33	377	329	305
chr1	191973270	191973275	V_TCF11_01	-	905	35	374	345	303
chr1	192305279	192305293	W_Homeo_Homeo_01	+	862	38	435	405	332
chr1	192305279	192305293	W_Homeo_Homeo_01	-	886	39	445	413	332
chr1	192541293	192541307	V_DMRT1_01	+	805	33	366	334	301
chr1	193098569	193098577	T_HSFY2_dbd_02	-	813	26	308	266	393
chr1	193333742	193333754	W_Homeo_NR_18	-	981	38	432	407	406
chr1	193333746	193333754	W_RXRA_01	-	947	37	466	430	342
chr1	193594290	193594298	B_Rara_primary	+	1000	35	361	335	307
chr1	193644259	193644265	B_Sox8_primary	-	1000	48	578	552	334
chr1	193644259	193644265	B_Sox18_primary	-	1000	50	591	562	370
chr1	193644260	193644265	B_Sox21_secondary	-	1000	49	595	561	326
chr1	193694162	193694170	T_POU6F2_full_01	+	833	37	461	423	350
chr1	193694162	193694171	B_Evx1_3952_2	-	851	37	461	412	311
chr1	193694163	193694170	W_Vsx1_1728_1_secondary	+	869	35	406	392	308
chr1	193694163	193694171	B_Pou6f1_1731_2	-	845	36	435	410	324
chr1	193694165	193694172	H_ISL1_f1	-	955	41	484	459	301
chr1	193819348	193819355	T_FOXO1_dbd_01	-	836	31	387	337	305
chr1	195124254	195124261	B_Sox5_primary	-	815	48	556	490	322
chr1	195124254	195124261	B_Sox15_primary	-	839	47	548	490	323
chr1	195124254	195124261	B_Sox13_primary	-	814	48	556	491	319
chr1	195373057	195373067	T_MYF6_full_01	-	867	47	549	499	304
chr1	195373057	195373067	T_MSC_full_01	+	911	46	541	506	313
chr1	196089037	196089043	J_Ddit3_Cebpa	+	870	38	435	393	324
chr1	196471277	196471285	B_Nkx2_4_3074_1	-	937	33	333	305	323
chr1	196471897	196471903	J_Ddit3_Cebpa	+	807	42	533	486	342
chr1	197564780	197564796	T_Tp73_dbd_01	+	912	50	598	553	303
chr1	197810257	197810267	J_RORA_1	+	804	31	342	317	430
chr1	197810259	197810267	W_Smad1_01	+	849	29	321	282	300
chr1	197810259	197810267	W_Rorb_01	+	837	29	308	289	364
chr1	197810261	197810267	W_Esr1_01	+	830	29	307	293	311
chr1	197810261	197810267	H_RARB_f1	+	813	30	333	313	360
chr1	198111018	198111026	W_Hoxd10_2368_2_secondary	-	837	37	474	442	332
chr1	198111018	198111026	B_Hoxc11_3718_2	-	801	35	459	422	323
chr1	198111018	198111026	B_Hoxc10_2779_2	-	816	36	471	437	358
chr1	198111018	198111026	B_Hoxa11_2218_1	-	805	35	459	425	317
chr1	198304303	198304313	J_RORA_1	-	812	37	413	387	303
chr1	198609884	198609889	B_Sox21_secondary	+	835	44	511	449	327
chr1	198683498	198683506	B_Pou6f1_1731_2	+	964	30	302	282	305
chr1	199998033	199998043	W_Hoxc8_3429_2_secondary	-	946	49	557	531	331
chr1	200034234	200034243	B_Zfp105_primary	-	904	25	300	278	345
chr1	200034238	200034245	T_FOXD3_dbd_02	-	842	24	301	266	317
chr1	200108516	200108524	W_Nr2e1_01	+	965	29	349	323	301
chr1	200128002	200128010	W_Nr2e1_01	+	820	28	323	287	304
chr1	200194331	200194339	W_Irf2_secondary_01	+	906	37	457	424	305
chr1	200194331	200194339	W_Irf2_secondary_01	-	872	37	476	428	312
chr1	200593836	200593851	W_Homeo_IRF_04	-	826	35	388	342	351
chr1	200836085	200836091	V_PPARG_Q6	-	893	38	459	414	376
chr1	201288396	201288404	W_Klf1_01	-	1000	49	608	597	409
chr1	201369435	201369445	Genomatix	-	938	35	450	410	353
chr1	201448208	201448225	T_Rarb_dbd_03	+	824	38	438	390	301
chr1	201448219	201448225	V_FXR_Q2	+	1000	49	565	555	311
chr1	201450926	201450932	T_TFE3_dbd_01	+	910	25	344	304	313
chr1	201531462	201531469	V_DAX1_01	+	1000	33	397	374	349
chr1	201604067	201604073	B_Sfpi1_primary	-	904	36	423	384	321
chr1	201604069	201604079	W_ETS_FOX_02	-	879	30	341	313	305
chr1	201612843	201612858	W_Homeo_NR_12	-	850	38	449	397	433
chr1	201612843	201612856	P_MEIS1_FXR_01	-	891	34	429	388	423
chr1	201612844	201612852	W_CLOCK_01	-	816	34	420	363	346
chr1	201619574	201619582	V_P53_02	+	927	45	579	543	318
chr1	201619574	201619584	T_SCRT2_dbd_01	-	891	42	543	496	355
chr1	201619574	201619584	T_SCRT1_dbd_01	-	892	42	543	497	361
chr1	201987616	201987626	B_Tcfap2b_primary	+	832	34	418	370	404
chr1	201987616	201987626	B_Tcfap2b_primary	-	853	33	411	367	397
chr1	202882214	202882223	J_Cebpa	+	842	34	346	316	324
chr1	203049972	203049979	T_TCF4_dbd_01	+	996	45	542	514	327
chr1	203049972	203049979	T_ID4_dbd_01	+	1000	45	542	515	343
chr1	203049973	203049979	T_MESP1_dbd_01	+	1000	42	534	512	315
chr1	203049973	203049979	T_FIGLA_dbd_01	+	1000	43	543	518	366
chr1	203049973	203049979	R_SNAI1_3_p2	-	1000	45	542	517	316
chr1	203049973	203049979	Genomatix	+	1000	45	542	518	319
chr1	203049973	203049979	B_Tcfe2a_primary	-	1000	46	551	524	355
chr1	203115977	203115985	R_TBX4_5_p2	+	971	52	617	599	376
chr1	203196234	203196241	V_SPZ1_01	+	936	38	442	415	321
chr1	203265078	203265085	W_Ascl1_01	+	860	45	510	489	303
chr1	203279868	203279875	T_FOXD3_dbd_02	-	851	44	503	448	358
chr1	203279868	203279875	T_FOXD2_dbd_02	-	813	42	489	427	340
chr1	203279875	203279880	T_NFIX_full_02	-	1000	42	463	461	439
chr1	203279875	203279881	T_NFIA_full_02	-	833	39	434	391	397
chr1	203290181	203290190	T_FLI1_full_01	-	836	55	632	556	363
chr1	203290181	203290190	T_ETV2_dbd_01	-	874	55	632	574	414
chr1	203290181	203290190	T_ERF_dbd_01	-	815	55	632	546	346
chr1	203290181	203290190	B_Gm4881_01	+	816	55	632	547	347
chr1	203290181	203290190	B_Etv3_01	+	813	55	632	546	308
chr1	203613088	203613094	T_CUX1_dbd_03	+	819	37	416	363	370
chr1	203613088	203613094	T_CUX1_dbd_03	-	941	37	416	400	495
chr1	203613088	203613095	B_Pbx1_3203_1	-	803	39	436	375	314
chr1	204062623	204062633	T_ELF4_full_01	+	828	40	464	408	478
chr1	204062623	204062633	T_ELF1_dbd_01	+	812	40	464	403	442
chr1	204062623	204062633	T_EHF_full_01	+	825	40	464	409	421
chr1	204062623	204062633	B_Elf5_01	+	910	44	521	485	459
chr1	204062624	204062633	T_FLI1_full_01	+	878	40	464	409	405
chr1	204062624	204062633	T_Elk3_dbd_02	+	864	41	473	416	413
chr1	204062624	204062633	T_ETS1_dbd_01	+	903	44	507	459	433
chr1	204062624	204062633	T_ERF_dbd_01	+	909	40	464	413	417
chr1	204062624	204062633	B_Gm4881_01	-	860	40	464	405	399
chr1	204062624	204062633	B_Gabpa_primary	+	881	41	473	420	413
chr1	204062624	204062633	B_Etv3_01	-	865	41	473	421	380
chr1	204062625	204062633	T_FEV_dbd_01	+	870	46	539	486	468
chr1	204062625	204062633	T_ELK4_dbd_01	+	861	46	539	483	460
chr1	204062625	204062633	T_ELK1_dbd_01	+	858	46	539	482	493
chr1	204062625	204062633	B_Etv6_01	-	878	42	497	452	485
chr1	204062625	204062633	B_Etv4_01	-	865	44	507	458	437
chr1	204062625	204062633	B_Etv1_01	+	881	44	507	463	441
chr1	204062625	204062633	B_Erg_01	-	896	46	539	495	488
chr1	204062625	204062633	B_Elk4_01	-	858	46	539	482	459
chr1	204062625	204062633	B_Elf2_01	-	899	45	530	488	478
chr1	204062629	204062634	T_NKX2_8_dbd_01	-	1000	49	573	559	516
chr1	204324931	204324937	W_E14_5_cortex_05	+	833	32	339	300	300
chr1	204324931	204324937	W_E14_5_cortex_05	-	833	32	339	300	300
chr1	204371076	204371087	B_Mafk_primary	-	946	36	324	300	401
chr1	204424669	204424682	P_MEIS1_FXR_01	-	812	44	588	553	369
chr1	204475976	204475986	J_FOXA1	-	818	36	410	365	382
chr1	204475979	204475986	T_FOXP3_dbd_01	+	809	36	415	367	365
chr1	204475979	204475986	T_FOXD3_dbd_02	+	851	37	422	379	360
chr1	204475979	204475986	T_FOXD2_dbd_02	+	813	37	422	372	363
chr1	204476288	204476297	T_CEBPE_dbd_01	-	800	40	446	409	389
chr1	204496493	204496504	H_NR1D1_f1	+	826	28	363	314	389
chr1	204552083	204552091	B_Mtf1_primary	+	886	27	326	299	335
chr1	205298436	205298445	L_ETS2_01	+	821	37	395	343	313
chr1	205511069	205511082	W_ETS_ETS_04	-	993	36	387	361	303
chr1	205511070	205511083	W_ETS_ETS_04	+	992	37	396	369	315
chr1	205513025	205513033	W_Smad1_01	-	951	43	474	447	310
chr1	205539653	205539662	T_NHLH1_full_01	-	807	37	457	397	317
chr1	205761356	205761366	T_Tcf21_dbd_01	+	816	42	504	451	322
chr1	206831266	206831276	B_Rfxdc2_primary	-	814	44	459	418	361
chr1	206873374	206873382	V_ZABC1_01	-	857	39	471	433	310
chr1	207016338	207016347	H_FOSB_f1	+	805	36	446	403	304
chr1	207207708	207207718	T_JDP2_full_02	-	893	43	497	446	329
chr1	207207708	207207718	T_Creb5_dbd_01	-	891	44	508	456	317
chr1	207207709	207207718	B_Jundm2_primary	+	902	45	508	466	329
chr1	207979714	207979719	T_NFIX_full_02	-	955	40	445	429	333
chr1	208497995	208498010	J_ESR2	+	821	33	387	336	339
chr1	208505019	208505027	B_Hoxd11_3873_1	+	851	45	512	478	308
chr1	208610701	208610711	T_ESRRB_dbd_01	-	834	50	547	487	415
chr1	209126103	209126111	B_Esrra_primary	+	938	49	521	491	378
chr1	209252280	209252285	V_TCF11_01	-	1000	27	305	291	307
chr1	209817984	209817993	H_FOSB_f1	-	902	25	310	282	333
chr1	209819317	209819326	B_Mybl1_secondary	+	978	44	483	455	354
chr1	209847411	209847423	W_E14_5_cortex_06	+	811	43	462	400	304
chr1	209847411	209847423	W_E14_5_cortex_06	-	808	43	462	399	303
chr1	209847426	209847435	W_Nr4a2_01	-	966	51	538	515	414
chr1	209847427	209847435	W_Rarg_01	-	1000	48	492	485	354
[truncated: 29,099 more rows]

## Sheet: example 4
All independently eroded binding sites for dolphine, killer whale, and manatee
chrom	start	end	motif	stand	MATCH score	# of species	branch length	Bayesian branch length	PRISM confidence score
chr1	876922	876928	V_IK1_01	+	806	24	323	289	321
chr1	878516	878526	H_RELB_si	-	840	30	322	292	330
chr1	902768	902774	R_SNAI1_3_p2	-	833	30	365	327	329
chr1	902768	902774	Genomatix	+	809	30	365	327	324
chr1	902768	902774	B_Tcfe2a_primary	-	804	30	365	320	328
chr1	916394	916402	B_Etv6_01	-	835	50	588	531	304
chr1	961227	961233	T_HIC2_dbd_01	+	863	32	401	377	369
chr1	967597	967606	J_RELA	+	985	32	340	322	320
chr1	970562	970568	V_FXR_Q2	+	827	38	475	424	454
chr1	1005369	1005380	Genomatix	-	825	40	452	405	334
chr1	1008945	1008951	T_NRL_dbd_01	+	820	35	340	303	306
chr1	1097329	1097341	T_EBF1_full_01	+	825	32	380	337	317
chr1	1097331	1097343	T_EBF1_full_01	-	831	33	398	355	344
chr1	1099097	1099105	T_TBX4_dbd_01	+	800	34	408	356	321
chr1	1103860	1103866	T_TFE3_dbd_01	+	829	35	412	361	311
chr1	1148225	1148235	T_TFAP2A_dbd_01	+	956	36	425	395	306
chr1	1167580	1167588	Genomatix	+	993	24	326	305	443
chr1	1167582	1167588	T_TFE3_dbd_01	+	911	23	315	286	370
chr1	1167582	1167588	T_TFE3_dbd_01	-	910	24	327	296	393
chr1	1233855	1233861	H_PPARA_f1	-	915	25	331	305	307
chr1	1277670	1277678	W_Zfp202_01	+	843	35	438	380	339
chr1	1277671	1277678	V_KLF15_Q2	-	948	42	508	455	393
chr1	1284200	1284207	V_KLF15_Q2	-	948	36	459	415	316
chr1	1295089	1295097	V_HSF2_01	+	855	29	389	350	349
chr1	1337952	1337960	T_RHOXF1_full_01	+	852	30	316	289	330
chr1	1356841	1356849	W_Smad1_01	+	858	40	477	430	322
chr1	1356841	1356849	W_RXRA_01	-	904	37	461	418	358
chr1	1356841	1356849	T_ESRRG_full_03	+	850	37	461	412	353
chr1	1356841	1356849	B_Esrra_primary	+	816	37	461	401	344
chr1	1356842	1356849	V_DAX1_01	+	911	37	461	427	350
chr1	1356842	1356849	H_NR4A1_f1	+	936	37	461	436	382
chr1	1414329	1414335	H_RUNX2_f1	+	818	29	384	343	312
chr1	1414339	1414346	V_SPZ1_01	+	837	29	401	375	332
chr1	1431680	1431691	B_Sp100_primary	-	803	39	477	409	407
chr1	1559660	1559669	T_TFAP2B_dbd_02	-	842	33	353	320	362
chr1	1559660	1559669	T_TFAP2A_dbd_04	+	830	30	307	284	309
chr1	1559660	1559669	T_TFAP2A_dbd_04	-	813	31	322	296	335
chr1	1562193	1562198	V_TCF11_01	-	905	44	544	506	378
chr1	1571572	1571578	V_FXR_Q2	+	932	28	319	291	338
chr1	1690374	1690384	L_TFEB_TFEB_01	+	809	26	319	272	306
chr1	1690374	1690384	L_TFEB_TFEB_01	-	809	26	319	272	306
chr1	1818896	1818904	B_Sox4_primary	+	800	35	412	379	322
chr1	1855162	1855174	J_INSM1	+	884	31	361	317	316
chr1	1871503	1871511	T_BHLHB3_full_01	+	802	32	361	317	484
chr1	1871503	1871511	T_BHLHB3_full_01	-	821	32	359	317	484
chr1	2105808	2105814	T_HIC2_dbd_01	+	849	33	328	302	325
chr1	2105813	2105820	W_Ascl1_01	+	850	29	300	271	386
chr1	2105813	2105819	T_MESP1_dbd_01	+	1000	36	360	343	474
chr1	2105813	2105819	T_FIGLA_dbd_01	+	1000	36	360	344	1000
chr1	2105813	2105819	R_SNAI1_3_p2	-	1000	32	325	306	391
chr1	2105813	2105819	H_MITF_f1	-	965	31	318	296	386
chr1	2105813	2105819	Genomatix	+	1000	32	325	304	399
chr1	2105813	2105819	B_Tcfe2a_primary	-	1000	32	325	308	440
chr1	2105903	2105910	T_TCF4_dbd_01	-	809	39	444	384	338
chr1	2105903	2105909	T_MESP1_dbd_01	-	833	39	444	393	352
chr1	2105903	2105910	T_ID4_dbd_01	-	825	38	414	365	315
chr1	2105903	2105909	T_FIGLA_dbd_01	-	816	39	444	387	370
chr1	2105903	2105909	R_SNAI1_3_p2	+	833	39	444	391	331
chr1	2105903	2105909	Genomatix	-	809	39	444	386	319
chr1	2105903	2105909	B_Tcfe2a_primary	+	816	39	444	387	347
chr1	2179901	2179916	W_Homeo_Homeo_10	-	818	33	384	333	379
chr1	2179906	2179914	H_KAISO_f1	-	813	38	450	395	319
chr1	2179907	2179916	B_Pou2f2_3748_1	+	851	37	411	365	316
chr1	2179909	2179915	J_Ddit3_Cebpa	+	870	39	459	414	311
chr1	2243962	2243970	W_Zfp202_01	+	826	29	303	264	336
chr1	2257750	2257760	Genomatix	-	829	33	411	367	303
chr1	2328115	2328123	B_Rhox11_2205_1	+	825	30	307	277	310
chr1	2360091	2360107	T_Tp73_dbd_01	-	822	33	378	344	316
chr1	2360348	2360357	T_TFAP2B_dbd_02	-	862	30	322	295	304
chr1	2389319	2389341	P_HNF3A_RUSH1A_01	+	835	27	308	275	317
chr1	2402079	2402094	V_HEN1_02	-	937	31	364	330	313
chr1	2403681	2403689	T_BHLHA15_dbd_01	+	985	45	504	486	311
chr1	2403681	2403689	T_BHLHA15_dbd_01	-	966	45	504	479	300
chr1	2419598	2419620	W_ETS_Homeo_02	+	813	28	315	281	313
chr1	2419741	2419747	V_PPARG_Q6	+	903	39	437	398	468
chr1	2419741	2419747	V_FXR_Q2	+	932	36	377	346	429
chr1	2441450	2441457	V_SPZ1_01	-	936	42	488	457	319
chr1	2475074	2475083	B_Tcfap2e_primary	+	961	32	358	324	306
chr1	2536532	2536537	T_NKX2_8_dbd_01	+	840	32	345	311	306
chr1	2718706	2718715	B_Tcfap2e_primary	-	900	28	323	298	306
chr1	2835979	2835990	W_HMG_bZIP_02	+	899	34	373	347	343
chr1	2835982	2835991	W_Junb_01	+	816	35	389	349	355
chr1	2892262	2892272	T_TFAP2A_dbd_01	-	912	35	420	377	309
chr1	2950722	2950732	H_RELB_si	-	808	31	327	299	343
chr1	2983534	2983545	V_T3R_01	-	874	39	451	407	338
chr1	2983536	2983545	W_Nr4a2_01	-	876	39	465	418	334
chr1	2983536	2983541	V_TCF11_01	-	905	43	492	466	331
chr1	2983537	2983545	W_Rorb_01	-	978	45	538	517	452
chr1	2983537	2983545	W_Rarg_01	-	883	39	451	415	338
chr1	2983537	2983545	W_Nr2f6_01	-	861	38	445	401	302
chr1	2983537	2983543	V_PXR_RXR_01	-	932	43	512	484	366
chr1	2983537	2983544	V_DAX1_01	-	1000	45	529	510	445
chr1	2983537	2983545	T_ESRRG_full_03	-	1000	43	496	481	425
chr1	2983537	2983547	J_RORA_1	-	974	43	509	487	449
chr1	2983537	2983543	H_PPARA_f1	-	1000	47	561	549	473
chr1	2983537	2983544	H_NR4A1_f1	-	1000	43	496	481	406
chr1	2983537	2983543	H_NR1I2_si	-	951	44	525	502	389
chr1	2983537	2983544	B_Rxra_primary	+	851	42	512	456	341
chr1	2983537	2983545	B_Rara_primary	-	922	40	470	440	387
chr1	2983537	2983545	B_Nr2f2_primary	-	916	39	451	424	346
chr1	2991031	2991039	H_STF1_f1	+	992	41	474	451	350
chr1	2992770	2992776	W_E2F6_cofactor_01	-	1000	28	350	316	302
chr1	2992770	2992776	T_MNT_dbd_01	+	1000	29	361	322	348
chr1	2992770	2992776	T_MNT_dbd_01	-	1000	29	361	321	346
chr1	2992770	2992776	T_MLXIPL_full_01	+	1000	29	361	324	351
chr1	2992770	2992776	T_MLXIPL_full_01	-	1000	29	361	323	349
chr1	2992770	2992776	T_MAX_dbd_02	+	1000	29	361	323	361
chr1	2992770	2992776	T_MAX_dbd_02	-	1000	29	361	325	366
chr1	2992770	2992776	T_CLOCK_dbd_01	+	1000	29	361	327	344
chr1	2992770	2992776	T_CLOCK_dbd_01	-	1000	29	361	325	340
chr1	2992770	2992776	J_Arnt	+	1000	29	361	319	361
chr1	2992770	2992776	J_Arnt	-	1000	29	361	316	357
chr1	2996365	2996375	T_USF1_dbd_01	+	841	37	425	384	340
chr1	2996365	2996375	T_USF1_dbd_01	-	838	37	425	384	340
chr1	2996366	2996374	T_BHLHB3_full_01	+	819	37	409	362	331
chr1	2996366	2996374	T_BHLHB3_full_01	-	804	37	407	360	328
chr1	2996367	2996373	W_E2F6_cofactor_01	+	827	41	486	432	365
chr1	2996367	2996373	W_E2F6_cofactor_01	-	821	41	486	431	365
chr1	2996367	2996373	V_NEUROD_01	+	937	39	456	426	334
chr1	2996367	2996373	V_NEUROD_01	-	937	39	456	426	334
chr1	2996367	2996375	V_MYOD_Q6	+	929	39	456	423	347
chr1	2996367	2996373	T_MNT_dbd_01	+	826	40	477	424	382
chr1	2996367	2996373	T_MNT_dbd_01	-	838	40	477	426	386
chr1	2996367	2996373	T_MLXIPL_full_01	+	842	40	477	428	391
chr1	2996367	2996373	T_MLXIPL_full_01	-	847	40	477	428	391
chr1	2996367	2996373	T_MAX_dbd_02	+	853	40	477	430	413
chr1	2996367	2996373	T_MAX_dbd_02	-	838	40	477	428	413
chr1	2996367	2996373	T_CLOCK_dbd_01	+	849	40	477	431	380
chr1	2996367	2996373	T_CLOCK_dbd_01	-	861	40	477	433	384
chr1	2996367	2996375	R_bHLH_family_p2	-	844	38	445	399	373
chr1	2996367	2996373	J_Arnt	+	812	40	477	420	393
chr1	2996367	2996373	J_Arnt	-	812	40	477	418	390
chr1	2997325	2997333	T_FEV_dbd_01	-	949	40	428	400	317
chr1	2997325	2997333	T_ELK4_dbd_01	-	962	39	417	394	326
chr1	2997325	2997333	T_ELK1_dbd_01	-	952	39	417	390	338
chr1	2997325	2997333	B_Erg_01	+	923	39	417	386	315
chr1	2997325	2997333	B_Elk4_01	+	956	39	417	393	330
chr1	2997325	2997333	B_Elf2_01	+	916	39	417	382	336
chr1	3022770	3022776	T_MESP1_dbd_01	-	833	31	370	340	314
chr1	3022770	3022776	T_FIGLA_dbd_01	-	816	31	370	336	343
chr1	3022770	3022776	B_Tcfe2a_primary	+	816	31	370	333	307
chr1	3033811	3033818	J_SRY	+	922	44	539	505	301
chr1	3052150	3052162	J_Myf	-	888	44	489	446	383
chr1	3057281	3057287	V_NEUROD_01	+	937	35	426	393	328
chr1	3057281	3057287	V_NEUROD_01	-	937	35	426	393	328
chr1	3088045	3088051	T_TFE3_dbd_01	-	882	32	359	319	328
chr1	3088056	3088065	T_Ascl2_dbd_01	-	953	27	324	284	300
chr1	3104883	3104901	T_RORA_dbd_01	-	878	34	390	352	331
chr1	3129261	3129266	T_MEIS3_dbd_01	+	807	33	352	307	329
chr1	3142977	3142984	B_Gata5_primary	-	950	41	467	443	308
chr1	3161403	3161409	H_MAF_f1	-	1000	35	379	342	319
chr1	3191706	3191728	W_ETS_Homeo_02	+	848	37	441	392	365
chr1	3202156	3202162	T_FIGLA_dbd_01	+	810	27	339	309	302
chr1	3244769	3244778	T_NHLH1_full_01	+	912	31	302	283	339
chr1	3244769	3244778	T_Ascl2_dbd_01	+	925	31	300	284	300
chr1	3244771	3244777	V_NEUROD_01	+	1000	34	342	332	339
chr1	3244771	3244777	V_NEUROD_01	-	1000	34	342	332	339
chr1	3244771	3244779	V_MYOD_Q6	+	962	33	329	319	325
chr1	3244771	3244777	T_FIGLA_dbd_01	+	924	34	342	321	311
chr1	3244771	3244777	B_Tcfe2a_primary	-	880	35	360	330	303
chr1	3280591	3280597	H_RUNX2_f1	+	829	25	302	268	313
chr1	3294344	3294353	W_ETS_NR_06	-	813	28	329	281	300
chr1	3307712	3307719	J_TBP	+	822	33	350	309	395
chr1	3307713	3307722	B_Vsx1_1728_1	+	864	29	302	270	357
chr1	3307713	3307722	B_Rax_3443_1	-	875	29	302	274	357
chr1	3307713	3307721	B_Hoxd1_3448_1	-	846	29	302	270	339
chr1	3307713	3307721	B_Hoxa1_3425_1	+	810	29	302	262	324
chr1	3307713	3307722	B_En2_0952_1	-	866	31	327	294	392
chr1	3307713	3307722	B_Arx_1738_2	+	876	29	302	272	359
chr1	3307713	3307722	B_Alx3_3418_2	-	859	29	302	271	335
chr1	3307714	3307721	T_NOTO_dbd_01	+	941	32	334	310	388
chr1	3307714	3307723	B_Vsx1_1728_1	-	864	29	302	270	357
chr1	3307714	3307722	B_Shox2_2641_2	+	871	29	302	273	349
chr1	3307714	3307722	B_Shox2_2641_2	-	871	29	302	273	349
chr1	3307714	3307722	B_Rhox6_4251_1	+	837	29	302	266	316
chr1	3307714	3307722	B_Rhox6_4251_1	-	837	29	302	266	316
chr1	3307714	3307723	B_Rax_3443_1	+	875	29	302	274	357
chr1	3307714	3307722	B_Pou3f2_2824_1	+	849	29	302	267	337
chr1	3307714	3307722	B_Phox2a_3947_1	+	864	29	302	271	341
chr1	3307714	3307722	B_Phox2a_3947_1	-	869	29	302	274	350
chr1	3307714	3307721	B_Pax6_3838_3	+	916	32	334	309	412
chr1	3307714	3307722	B_Pax4_3989_2	+	848	29	302	269	354
chr1	3307714	3307722	B_Pax4_3989_2	-	848	29	302	269	354
chr1	3307714	3307722	B_Og2x_3719_1	+	889	31	326	296	400
chr1	3307714	3307722	B_Og2x_3719_1	-	889	31	326	296	400
chr1	3307714	3307722	B_Lhx9_3492_1	+	893	29	302	278	357
chr1	3307714	3307722	B_Lhx9_3492_1	-	893	29	302	278	357
chr1	3307714	3307722	B_Lhx6_2272_1	+	862	29	302	272	328
chr1	3307714	3307722	B_Lhx6_2272_1	-	862	29	302	272	328
chr1	3307714	3307722	B_Lhx4_1719_2	+	808	29	302	262	333
chr1	3307714	3307722	B_Lhx4_1719_2	-	808	29	302	262	333
chr1	3307714	3307722	B_Lhx2_0953_2	+	826	29	302	265	369
chr1	3307714	3307722	B_Lhx2_0953_2	-	826	29	302	265	369
chr1	3307714	3307722	B_Lbx2_3869_2	+	917	31	326	301	395
chr1	3307714	3307722	B_Lbx2_3869_2	-	917	31	326	301	395
chr1	3307714	3307722	B_Hoxc6_3954_2	+	870	29	302	274	344
chr1	3307714	3307722	B_Hoxc6_3954_2	-	870	29	302	274	344
chr1	3307714	3307722	B_Hoxb4_2627_1	+	877	29	302	273	372
chr1	3307714	3307722	B_Hoxb4_2627_1	-	877	29	302	273	372
chr1	3307714	3307723	B_Hoxa10_2318_1	+	847	32	325	289	405
chr1	3307714	3307722	B_Gbx1_2883_2	+	823	29	302	266	354
chr1	3307714	3307722	B_Gbx1_2883_2	-	823	29	302	266	354
chr1	3307714	3307722	B_Esx1_3124_2	+	871	29	302	273	330
chr1	3307714	3307722	B_Esx1_3124_2	-	871	29	302	273	330
chr1	3307714	3307723	B_Arx_1738_2	-	876	29	302	272	359
chr1	3307714	3307722	B_Alx4_1744_1	+	875	29	302	273	362
chr1	3307714	3307722	B_Alx4_1744_1	-	875	29	302	273	362
chr1	3307714	3307723	B_Alx3_3418_2	+	859	29	302	271	335
chr1	3307715	3307723	B_Hoxa9_2622_2	+	897	31	301	280	342
chr1	3307716	3307724	B_Tlx2_3498_2	+	937	29	302	281	342
chr1	3307716	3307724	B_Sox1_primary	+	862	30	309	278	362
chr1	3318411	3318419	B_Irx5_2385_1	+	915	29	402	363	311
chr1	3318411	3318419	B_Irx5_2385_1	-	915	29	402	363	311
chr1	3320232	3320244	T_EBF1_full_01	-	857	36	430	385	422
chr1	3335514	3335527	T_HSF4_dbd_01	-	984	28	359	339	345
chr1	3355520	3355527	T_TCF4_dbd_01	-	819	35	348	335	300
chr1	3355520	3355527	T_ID4_dbd_01	-	805	35	348	332	308
chr1	3376832	3376845	T_HNF4A_full_03	-	823	44	482	432	372
chr1	3395456	3395462	V_PPARG_Q6	+	852	26	329	294	324
chr1	3411657	3411667	T_TFAP2A_dbd_01	+	910	31	349	321	304
chr1	3411657	3411667	T_TFAP2A_dbd_01	-	833	35	411	365	388
chr1	3411657	3411667	B_Tcfap2b_primary	-	872	32	377	336	354
chr1	3415606	3415612	T_ZBTB7C_full_01	+	801	34	431	383	312
chr1	3415607	3415613	H_RUNX2_f1	-	814	38	453	398	316
chr1	3434079	3434089	Genomatix	+	806	38	439	385	308
chr1	3456031	3456041	T_TFAP2A_dbd_01	-	900	32	359	331	344
chr1	3456031	3456041	B_Tcfap2b_primary	+	840	31	350	316	389
chr1	3456031	3456041	B_Tcfap2b_primary	-	835	31	350	315	380
chr1	3464664	3464672	V_P53_02	-	898	35	414	373	310
chr1	3492886	3492896	T_KLF16_dbd_01	-	828	31	358	324	312
chr1	3492887	3492895	R_MAZ_p2	+	806	31	347	321	306
chr1	3510371	3510381	T_TFAP2A_dbd_01	+	882	38	453	401	350
chr1	3510432	3510442	B_Elf5_01	-	865	39	428	380	343
chr1	3580916	3580931	W_Homeo_P53_02	+	933	46	545	516	440
chr1	3580916	3580929	W_Homeo_NR_13	-	804	40	506	432	364
chr1	3580921	3580933	J_Myf	+	854	41	503	449	333
chr1	3580922	3580932	T_USF1_dbd_01	+	856	44	538	480	331
chr1	3580922	3580932	T_USF1_dbd_01	-	873	44	538	486	341
chr1	3580922	3580931	T_NHLH1_full_01	+	879	42	509	461	345
chr1	3580922	3580930	R_bHLH_family_p2	+	823	42	509	442	311
chr1	3580922	3580932	L_TFEB_TFEB_01	+	806	40	496	424	331
chr1	3580922	3580932	L_TFEB_TFEB_01	-	806	40	496	424	331
chr1	3580923	3580932	T_NHLH1_full_01	-	825	42	515	447	308
chr1	3580923	3580931	T_BHLHB3_full_01	+	839	43	523	461	333
chr1	3580923	3580931	T_BHLHB3_full_01	-	837	43	523	460	332
chr1	3580923	3580931	B_Bhlhb2_primary	+	814	40	496	427	332
chr1	3580923	3580931	B_Bhlhb2_primary	-	814	40	496	427	332
chr1	3580924	3580932	V_MYOD_Q6	+	967	43	524	511	355
chr1	3580924	3580930	T_TFE3_dbd_01	+	882	45	568	515	344
chr1	3580924	3580930	T_TFE3_dbd_01	-	828	45	568	496	308
chr1	3580924	3580930	T_SNAI2_dbd_01	-	1000	43	510	510	321
chr1	3580924	3580930	T_MNT_dbd_01	+	826	44	538	469	306
chr1	3580924	3580930	T_MNT_dbd_01	-	838	44	538	473	311
chr1	3580924	3580930	T_MLXIPL_full_01	+	842	44	538	475	314
chr1	3580924	3580930	T_MLXIPL_full_01	-	847	44	538	477	317
chr1	3580924	3580930	T_MAX_dbd_02	+	853	44	538	479	347
chr1	3580924	3580930	T_MAX_dbd_02	-	838	44	538	473	338
chr1	3580924	3580930	T_CLOCK_dbd_01	+	849	44	538	478	308
chr1	3580924	3580930	T_CLOCK_dbd_01	-	861	44	538	482	312
chr1	3580924	3580932	R_bHLH_family_p2	-	900	44	538	496	393
chr1	3580924	3580930	J_Arnt	+	812	44	538	462	308
chr1	3580924	3580930	J_Arnt	-	812	44	538	463	309
chr1	3580924	3580930	H_MITF_f1	-	965	43	524	509	301
chr1	3827529	3827545	T_Tp73_dbd_01	+	812	34	363	314	380
chr1	3827813	3827828	V_HEN1_02	-	938	28	301	273	311
chr1	4205418	4205426	V_BACH2_01	+	836	37	376	348	314
chr1	4270992	4271003	B_Sp100_primary	-	803	35	408	354	306
chr1	4316734	4316743	W_Nr4a2_01	-	870	31	309	280	302
chr1	4359740	4359749	J_Foxq1	-	908	36	405	382	305
chr1	4541832	4541840	W_Nhlh2_01	+	870	29	315	298	309
chr1	4541832	4541840	W_Nhlh2_01	-	870	29	315	298	309
chr1	4541832	4541841	T_Ascl2_dbd_01	-	835	32	352	333	343
chr1	4541833	4541840	W_Ascl1_01	+	820	32	352	335	315
chr1	4716590	4716598	B_Glis2_primary	+	842	42	511	451	307
chr1	4719503	4719513	V_STAT5B_01	+	972	48	522	499	473
chr1	4719503	4719513	Genomatix	-	857	42	475	424	353
chr1	4719504	4719512	W_Nr5a2_02	-	821	44	497	435	332
chr1	4719504	4719514	J_Stat3	+	959	46	505	482	422
chr1	4719507	4719515	T_ELK4_dbd_01	+	807	41	469	405	305
chr1	4719507	4719515	B_Etv1_01	+	803	40	465	398	317
chr1	4844509	4844515	V_PXR_Q2	+	965	42	471	443	324
chr1	4993089	4993097	B_Esrra_primary	+	883	37	434	391	305
chr1	5049102	5049120	W_TAL1_GATA1_01	+	806	27	318	282	304
chr1	5060782	5060790	W_Rorb_01	+	981	34	393	359	311
chr1	5180271	5180276	B_Sox21_secondary	-	829	26	352	306	320
chr1	5180271	5180276	B_Sox14_secondary	+	922	26	352	311	332
chr1	5217090	5217099	T_NHLH1_full_01	+	931	35	397	368	317
chr1	5217091	5217100	T_NHLH1_full_01	-	916	34	385	360	303
chr1	5324010	5324019	W_Nr4a2_01	-	858	41	461	422	355
chr1	5324011	5324019	W_Rarg_01	-	857	36	411	393	313
chr1	5324011	5324018	H_NR4A1_f1	-	870	38	439	415	302
chr1	5324011	5324019	B_Rara_primary	-	854	36	411	393	312
chr1	5324011	5324019	B_Nr2f2_primary	-	863	37	425	403	323
chr1	5332431	5332442	W_YY1_01	+	944	40	468	430	339
chr1	5396270	5396280	Genomatix	+	933	44	482	449	302
chr1	5550819	5550825	V_FXR_Q2	-	932	36	397	371	306
chr1	5933230	5933236	T_HIC2_dbd_01	-	854	37	421	380	320
chr1	5940745	5940753	V_HSF1_01	-	957	35	403	376	354
chr1	5976544	5976563	W_HMG_Homeo_13	+	828	43	503	449	362
chr1	6062498	6062507	T_NHLH1_full_01	-	840	35	341	314	304
chr1	6062499	6062505	T_MAX_dbd_02	-	853	33	357	317	300
chr1	6062499	6062505	J_Arnt	+	812	33	357	310	304
chr1	6062499	6062505	J_Arnt	-	812	33	357	311	305
chr1	6067603	6067613	B_Mafb_primary	+	837	39	447	398	489
chr1	6094154	6094162	V_P53_02	+	881	43	502	455	354
chr1	6108847	6108861	T_NFIX_full_04	+	975	39	393	369	310
chr1	6108848	6108862	T_NFIX_full_04	-	963	40	402	374	317
chr1	6161367	6161375	H_STF1_f1	+	978	41	467	425	362
chr1	6208760	6208770	V_CNOT3_01	-	934	26	327	287	324
chr1	6208814	6208824	W_Klf4_01	-	889	31	409	375	339
chr1	6208814	6208825	T_Klf12_dbd_01	-	872	32	409	376	392
chr1	6208815	6208823	W_Klf8_01	-	906	34	433	401	312
chr1	6223911	6223929	W_NR_NR_04	+	903	35	387	357	385
chr1	6229854	6229860	V_FXR_Q2	-	943	35	408	380	322
chr1	6321947	6321956	B_Mrg2_2302_1	+	911	27	303	282	304
chr1	6397260	6397266	V_PPARG_Q6	+	852	29	314	281	343
chr1	6452642	6452651	T_CEBPE_dbd_01	-	931	43	515	471	412
chr1	6480901	6480909	B_Mybl1_primary	-	802	39	501	430	354
chr1	6480901	6480909	B_Myb_primary	-	811	39	501	433	389
chr1	6531969	6531979	T_TFAP2A_dbd_01	+	878	39	470	427	328
chr1	6532412	6532419	V_IK_Q5	-	1000	45	558	532	365
chr1	6647352	6647358	T_ISL2_dbd_01	-	1000	49	536	526	315
chr1	6647352	6647359	B_Bapx1_2343_1	-	944	51	562	534	400
chr1	6647353	6647358	T_NKX2_8_dbd_01	-	1000	51	562	553	314
chr1	6648756	6648762	J_NFATC2	+	929	36	415	379	351
chr1	6648757	6648764	L_NFATC1_01	-	920	35	403	366	353
chr1	6688401	6688414	T_HSF4_dbd_01	-	986	36	332	319	322
chr1	6688401	6688414	T_HSF2_dbd_01	-	967	35	320	303	307
chr1	6688401	6688414	T_HSF1_full_01	-	970	35	320	303	320
chr1	6705773	6705779	T_HIC2_dbd_01	-	854	32	363	344	321
chr1	6848285	6848290	V_TCF11_01	+	905	40	453	428	302
chr1	6894234	6894244	B_Obox6_3440_2	-	840	34	348	306	312
chr1	6996043	6996051	B_Rhox11_2205_1	+	820	36	474	430	360
chr1	7018180	7018187	T_TEAD4_dbd_01	-	856	40	460	417	311
chr1	7038850	7038858	V_HSF2_01	-	929	40	459	448	305
chr1	7059967	7059975	V_P53_02	+	841	39	408	368	300
chr1	7066499	7066508	J_Foxq1	+	1000	43	453	429	347
chr1	7087936	7087943	B_Smad3_primary	+	802	35	407	350	350
chr1	7087937	7087942	H_SMAD4_si	-	846	37	445	394	339
chr1	7088281	7088289	B_Pknox2_3077_2	+	809	43	495	427	323
chr1	7088282	7088289	B_Smad3_primary	+	837	43	495	437	314
chr1	7102779	7102789	T_Srebf1_dbd_01	+	864	33	405	362	315
chr1	7102779	7102789	T_SREBF2_dbd_01	-	883	33	371	341	325
chr1	7102779	7102789	T_ARNTL_dbd_01	-	885	33	371	338	312
chr1	7142196	7142204	T_HSFY2_dbd_02	-	815	29	308	271	322
chr1	7464946	7464959	W_FOX_Homeo_01	+	810	28	342	296	329
chr1	7464952	7464960	W_Hoxc10_2779_2_secondary	+	816	37	418	365	438
chr1	7464952	7464962	T_FOXC2_dbd_02	+	831	36	412	362	402
chr1	7567299	7567304	V_HIF2A_01	-	880	20	321	300	361
chr1	7567299	7567304	J_HIF1A_ARNT	-	937	19	301	292	312
chr1	7574840	7574848	J_RUNX1	+	907	32	332	302	306
chr1	7599807	7599818	Genomatix	+	854	36	412	378	355
chr1	7620827	7620833	H_MAF_f1	-	1000	37	428	406	334
chr1	7646644	7646651	V_IK_Q5	-	934	37	403	378	313
chr1	7721131	7721140	T_Ascl2_dbd_01	-	824	35	343	311	311
chr1	7748399	7748411	P_GR_GR_02	+	911	28	368	326	320
chr1	7748399	7748411	P_GR_GR_02	-	911	28	368	326	320
chr1	7748790	7748798	W_Hoxb9_3413_1_secondary	+	810	37	412	357	321
chr1	7748790	7748798	B_Hoxd12_3481_1	+	831	37	412	364	328
chr1	7748790	7748798	B_Hoxd11_3873_1	+	831	37	412	364	314
chr1	7767441	7767447	H_CREB1_f1	+	842	35	351	315	341
chr1	7992245	7992254	T_CEBPE_dbd_01	+	814	24	308	268	329
chr1	8014103	8014113	T_ELF3_full_01	+	849	30	347	317	359
chr1	8014103	8014113	T_EHF_full_01	+	880	33	377	351	410
chr1	8014293	8014304	Genomatix	-	879	30	372	329	356
chr1	8105789	8105796	B_Homez_1063_2	+	818	36	452	389	345
chr1	8262408	8262417	B_Obox3_3439_1	+	820	36	459	398	340
chr1	8262409	8262417	B_Pitx1_2312_1	+	808	36	459	393	314
chr1	8262409	8262417	B_Otx2_3441_1	+	819	36	459	397	325
chr1	8299520	8299533	T_HNF4A_full_03	+	898	31	317	287	328
chr1	8323877	8323886	W_Junb_01	+	802	31	311	275	311
chr1	8415321	8415333	V_ZNF219_01	+	811	28	330	292	342
chr1	8438989	8438997	R_TBX4_5_p2	+	898	36	404	372	340
chr1	8475958	8475968	L_NFATC1_NFATC1_02	-	994	47	552	520	307
chr1	8582485	8582493	W_Pou5f1_01	-	824	35	361	316	315
chr1	8596891	8596896	V_TCF11_01	+	883	40	406	375	354
chr1	8619390	8619397	T_FOXO6_dbd_02	+	869	35	389	356	320
chr1	8619390	8619397	T_FOXO1_dbd_01	+	855	38	417	379	305
chr1	8659996	8660002	V_PXR_Q2	-	917	43	492	457	398
chr1	8697850	8697857	H_PEBB_f1	-	818	33	321	314	314
chr1	8717933	8717940	W_GTF3C_01	+	805	35	423	363	300
chr1	9003176	9003188	T_NFAT5_dbd_01	+	862	42	458	408	379
chr1	9054305	9054320	J_ESR2	-	809	35	382	342	361
chr1	9117795	9117802	V_IK_Q5	+	1000	42	495	450	378
chr1	9117795	9117801	H_IKZF1_f1	+	1000	42	495	452	341
chr1	9164133	9164145	W_Foxg1_01	+	842	38	441	393	373
chr1	9181782	9181792	T_ELF3_full_01	-	807	29	312	276	302
chr1	9302734	9302741	T_TCF4_dbd_01	+	985	46	526	494	327
chr1	9310917	9310924	V_CKROX_Q2	+	1000	45	545	503	323
chr1	9310965	9310972	L_fezf2_01	+	1000	46	565	546	306
chr1	9311699	9311705	V_FXR_Q2	-	875	46	525	493	307
chr1	9342448	9342457	T_GRHL1_full_01	+	806	43	480	411	314
chr1	9342448	9342459	Genomatix	-	821	43	480	416	346
chr1	9342449	9342457	W_Tcfcp2l1_01	+	867	43	480	433	302
chr1	9342449	9342457	W_Tcfcp2l1_01	-	867	43	480	433	302
chr1	9342449	9342457	T_TFCP2_full_01	+	874	43	480	435	327
chr1	9342449	9342457	T_TFCP2_full_01	-	824	43	480	417	310
chr1	9349253	9349262	B_Tgif1_2342_2	-	823	43	538	471	333
chr1	9349253	9349261	B_Rhox11_2205_1	+	832	43	538	473	325
chr1	9349264	9349272	T_TBX15_dbd_02	+	845	36	431	400	347
chr1	9375688	9375696	W_Rorb_01	-	978	34	347	315	309
chr1	9435766	9435777	W_TFAP2C_01	-	836	37	429	383	374
chr1	9435766	9435775	T_TFAP2B_dbd_02	-	829	40	470	412	304
chr1	9455735	9455749	Genomatix	-	904	30	317	304	414
chr1	9455737	9455750	W_NR2C2_secondary_01	+	923	30	317	305	464
chr1	9455737	9455749	V_PPARG_03	-	879	29	308	298	366
chr1	9455737	9455751	T_Rxrb_dbd_02	-	861	29	308	289	319
chr1	9455737	9455751	T_RXRG_full_01	-	867	28	308	288	342
chr1	9455737	9455751	T_RXRB_dbd_01	-	875	29	308	293	310
chr1	9455737	9455751	T_RXRA_dbd_01	-	885	29	308	294	396
chr1	9455737	9455751	T_Nr2f6_dbd_04	-	901	30	317	304	320
chr1	9455737	9455750	T_NR2F1_dbd_01	-	907	30	317	305	366
chr1	9455737	9455753	Genomatix	-	868	29	316	296	322
chr1	9455737	9455745	B_Esrra_primary	-	944	33	327	307	300
chr1	9509399	9509408	W_STAT1_01	+	863	42	469	422	370
chr1	9509399	9509409	J_Stat3	+	899	41	440	404	358
chr1	9555465	9555480	J_Roaz	+	868	34	307	275	302
chr1	9555465	9555480	J_Roaz	-	876	34	307	276	305
chr1	9653591	9653598	B_Pitx2_2274_3	-	963	39	448	417	373
chr1	9653591	9653599	B_Pitx1_2312_1	-	962	40	438	408	421
chr1	9653591	9653599	B_Otx2_3441_1	-	952	37	424	394	400
chr1	9653591	9653600	B_Obox3_3439_1	-	941	37	416	387	391
chr1	9653591	9653600	B_Obox2_3438_2	-	923	37	416	386	419
chr1	9653591	9653598	B_Gsc_2327_3	+	993	43	474	443	423
chr1	9653591	9653599	B_Dobox5_3493_1	-	936	37	424	391	397
chr1	9653592	9653600	B_Otx1_2325_1	-	998	42	460	433	425
chr1	9653592	9653598	B_Dmbx1_2277_1	-	1000	43	474	445	425
chr1	9653592	9653600	B_Crx_3485_1	-	959	40	417	395	389
chr1	9670236	9670244	V_P53_02	-	863	40	464	413	358
chr1	9693668	9693673	T_MEIS3_dbd_01	-	1000	30	325	291	313
chr1	9844784	9844792	W_Mycn_01	+	829	41	463	404	328
chr1	9938279	9938288	T_Elk3_dbd_02	-	890	40	433	400	348
chr1	9938279	9938289	T_ELF4_full_01	-	822	39	411	369	322
chr1	9938279	9938289	T_ELF1_dbd_01	-	851	39	411	375	327
chr1	9938279	9938289	T_EHF_full_01	-	837	40	429	390	345
chr1	9938279	9938288	B_Gabpa_primary	-	907	40	433	403	352
chr1	9938280	9938291	B_Sp100_primary	-	872	37	404	383	355
chr1	9938282	9938298	T_TFCP2_full_02	+	824	35	390	344	308
chr1	10003766	10003773	H_NR4A1_f1	-	1000	38	420	401	301
chr1	10094574	10094584	B_Elf5_01	+	887	44	489	444	302
chr1	10097605	10097613	B_Rhox11_2205_1	+	906	39	450	419	407
chr1	10098044	10098052	T_HSFY2_dbd_02	+	857	26	329	286	346
chr1	10314635	10314642	T_FOXP3_dbd_01	+	803	40	421	373	311
chr1	10373590	10373598	T_HSFY2_dbd_02	+	881	26	300	270	302
chr1	10424585	10424593	W_Foxc2_01	-	813	38	367	321	309
chr1	10566633	10566645	V_PR_02	+	952	31	342	316	387
chr1	10585663	10585668	V_TCF11_01	+	1000	38	390	368	318
chr1	10616512	10616527	T_LHX2_dbd_02	+	883	48	562	514	352
chr1	10616512	10616527	T_LHX2_dbd_02	-	847	47	551	492	312
chr1	10717827	10717833	V_PPARG_Q6	-	835	41	472	422	348
chr1	10717827	10717833	V_FXR_Q2	-	865	40	449	411	401
chr1	10783181	10783187	W_Esr1_01	+	930	52	618	588	320
chr1	10796148	10796159	Genomatix	+	896	42	475	438	300
chr1	10796149	10796159	T_USF1_dbd_01	+	856	44	488	436	342
chr1	10796149	10796159	T_USF1_dbd_01	-	861	44	488	437	343
chr1	10796149	10796158	T_NHLH1_full_01	+	838	45	515	452	397
chr1	10796149	10796158	T_Ascl2_dbd_01	+	839	46	508	448	346
chr1	10796149	10796157	R_bHLH_family_p2	+	830	43	486	423	343
chr1	10796149	10796160	Genomatix	-	836	46	524	464	347
chr1	10796149	10796157	B_Tcfe2a_secondary	-	860	44	488	437	324
chr1	10796150	10796158	W_Mycn_01	-	813	43	485	417	321
chr1	10796150	10796157	J_Myc	-	844	43	485	429	342
chr1	10796151	10796158	W_Ascl1_01	+	849	47	536	475	370
chr1	10796151	10796159	V_MYOD_Q6	+	970	45	515	504	435
chr1	10796151	10796157	T_TFE3_dbd_01	+	882	45	500	455	318
chr1	10796151	10796157	T_TFE3_dbd_01	-	828	47	539	469	340
chr1	10796151	10796161	T_SCRT2_dbd_01	-	1000	49	584	552	447
chr1	10796151	10796161	T_SCRT1_dbd_01	-	1000	49	584	556	483
chr1	10796151	10796157	T_MNT_dbd_01	+	826	44	488	425	337
chr1	10796151	10796157	T_MNT_dbd_01	-	838	44	488	429	341
chr1	10796151	10796157	T_MLXIPL_full_01	+	842	44	488	431	342
chr1	10796151	10796157	T_MLXIPL_full_01	-	847	44	488	432	343
chr1	10796151	10796157	T_MAX_dbd_02	+	853	44	488	435	361
chr1	10796151	10796157	T_MAX_dbd_02	-	838	44	488	429	356
chr1	10796151	10796157	T_CLOCK_dbd_01	+	849	44	488	433	336
chr1	10796151	10796157	T_CLOCK_dbd_01	-	861	44	488	438	341
chr1	10796151	10796159	R_bHLH_family_p2	-	898	44	488	444	381
chr1	10796151	10796157	J_Arnt	+	812	44	488	419	338
chr1	10796151	10796157	J_Arnt	-	812	44	488	419	338
chr1	10796151	10796157	H_MITF_f1	+	824	48	567	490	358
chr1	10796151	10796157	H_MITF_f1	-	965	46	527	509	399
chr1	10829551	10829567	T_BARHL2_full_03	+	841	37	391	353	344
chr1	10829552	10829564	R_ALX1_p2	+	826	39	399	366	310
chr1	10935056	10935066	R_NFE2L2_p2	+	889	33	367	335	344
chr1	11020523	11020531	W_RXRA_01	+	892	44	502	461	355
chr1	11020523	11020531	T_ESRRG_full_03	-	856	43	478	429	311
chr1	11020523	11020530	H_NR4A1_f1	-	923	43	478	452	320
chr1	11020523	11020531	B_Esrra_primary	-	821	43	478	416	305
chr1	11097566	11097571	T_YY1_full_01	+	953	33	329	322	351
chr1	11129985	11129996	V_T3R_01	+	938	31	316	284	333
chr1	11129987	11129993	W_Esr1_01	+	1000	34	382	352	348
chr1	11129987	11129993	H_RARB_f1	+	1000	36	385	353	367
chr1	11129987	11129993	H_PPARA_f1	+	1000	34	367	345	369
chr1	11380492	11380498	T_NFIA_full_02	+	833	38	405	381	312
chr1	11397746	11397757	W_TFAP2C_01	+	818	31	454	388	306
chr1	11502319	11502331	W_Foxg1_01	+	889	42	451	417	402
chr1	11502319	11502329	T_FOXB1_dbd_03	+	882	45	495	453	341
chr1	11586979	11586987	W_CLOCK_01	+	810	28	311	293	313
chr1	11586982	11586987	T_MEIS3_dbd_01	-	819	33	336	310	301
chr1	11600163	11600170	L_fezf2_01	-	943	44	500	479	313
chr1	11606834	11606842	W_Nr5a2_02	+	934	40	497	466	310
chr1	11618069	11618074	V_GATA2_02	-	1000	48	549	541	345
chr1	11645166	11645173	V_IK_Q5	+	891	36	332	308	321
chr1	11645169	11645175	T_HIC2_dbd_01	-	806	33	318	289	304
chr1	11646171	11646180	W_Nr4a2_01	-	832	36	433	399	303
chr1	11646172	11646180	W_Rarg_01	-	850	39	461	432	369
chr1	11646172	11646180	W_RXRA_01	+	904	38	453	427	328
chr1	11646172	11646180	W_Nr2f6_01	-	871	37	449	420	332
chr1	11646172	11646180	W_Nr2c1_01	-	862	36	437	410	320
chr1	11646172	11646179	V_DAX1_01	-	911	40	476	450	337
chr1	11646172	11646180	T_ESRRG_full_03	-	850	37	443	412	313
chr1	11646172	11646179	H_NR4A1_f1	-	936	38	453	427	312
chr1	11646172	11646180	B_Rara_primary	-	844	38	452	425	359
chr1	11646172	11646180	B_Nr2f2_primary	-	845	38	449	422	344
chr1	11661070	11661082	J_Myf	+	922	41	466	434	320
chr1	11702753	11702761	B_Hnf4a_secondary	+	848	29	326	292	392
chr1	11702753	11702760	B_Gsc_2327_3	+	820	30	335	288	332
chr1	11702754	11702762	B_Otx1_2325_1	-	814	29	319	276	322
chr1	11702754	11702760	B_Dmbx1_2277_1	-	835	30	335	293	339
chr1	11702755	11702759	J_Gfi	+	1000	30	337	337	330
chr1	11709088	11709099	T_KLF14_dbd_01	+	968	40	457	419	437
chr1	11874280	11874288	B_Sox4_primary	-	991	28	341	321	365
chr1	11874280	11874288	B_Sox11_primary	-	986	28	341	321	371
chr1	11874287	11874292	T_MEIS3_dbd_01	-	819	26	318	284	320
chr1	12043689	12043705	P_GATA_YY1_01	+	942	47	493	471	409
chr1	12089728	12089734	T_TFE3_dbd_01	-	818	36	415	375	394
chr1	12089730	12089739	T_GLI2_dbd_01	-	886	31	373	332	334
chr1	12089731	12089739	J_RUNX1	+	976	39	437	396	383
chr1	12089732	12089738	H_RUNX2_f1	+	1000	40	449	419	372
chr1	12089732	12089739	H_PEBB_f1	+	1000	32	379	354	319
chr1	12099284	12099293	T_FLI1_full_01	+	820	32	327	288	307
chr1	12099284	12099293	B_Gm4881_01	-	811	32	327	285	308
chr1	12099284	12099293	B_Etv3_01	-	839	32	327	290	305
chr1	12107744	12107750	H_RUNX2_f1	+	899	42	480	428	319
chr1	12107881	12107893	J_Myf	-	892	42	448	417	328
chr1	12107882	12107892	T_TFAP4_full_01	+	1000	40	425	402	314
chr1	12190858	12190869	B_Sp100_primary	+	802	31	409	361	336
chr1	12207458	12207470	T_SPIB_dbd_01	-	855	39	402	354	359
chr1	12233979	12233991	T_SPIB_dbd_01	+	829	42	438	393	314
chr1	12233981	12233991	T_ELF3_full_01	+	822	40	428	376	310
chr1	12233981	12233991	T_EHF_full_01	+	852	40	428	386	316
chr1	12233983	12233991	B_Etv6_01	-	830	47	538	472	409
chr1	12235696	12235710	J_Tcfcp2l1	+	910	33	356	329	337
chr1	12264358	12264372	H_ESR1_do	-	935	43	467	440	303
chr1	12360692	12360702	J_RORA_1	+	811	36	402	352	301
chr1	12360705	12360711	B_Dmbx1_2277_1	+	826	43	494	432	324
chr1	12527534	12527540	B_Sox8_primary	+	810	45	555	505	380
chr1	12527534	12527539	B_Sox21_secondary	+	835	45	555	488	316
chr1	12527534	12527540	B_Sox18_primary	+	802	44	546	495	355
chr1	12527546	12527562	P_GATA_YY1_01	+	839	38	475	417	310
chr1	12610025	12610033	B_Mtf1_primary	+	869	25	333	293	307
chr1	12624649	12624654	T_MEIS3_dbd_01	-	1000	35	378	357	329
chr1	12625276	12625284	P_AP1_NFAT1_01	+	897	48	556	537	386
chr1	13923208	13923216	W_Rorb_01	+	944	33	423	375	362
chr1	13923208	13923216	T_ESRRG_full_03	+	833	31	382	348	327
chr1	14033049	14033063	V_GCNF_01	+	909	26	306	283	307
chr1	14248748	14248756	W_PPARGC1A_01	+	857	41	421	375	347
chr1	14248748	14248756	W_PPARGC1A_01	-	857	41	421	377	348
chr1	14256642	14256656	V_GCNF_01	-	907	34	360	313	339
chr1	14256650	14256656	T_SNAI2_dbd_01	-	843	45	532	474	339
chr1	14256651	14256656	V_HIF2A_01	+	802	44	503	433	351
chr1	14294318	14294326	V_MYOD_Q6	-	919	44	480	457	318
chr1	14294318	14294327	T_NHLH1_full_01	+	911	43	471	434	338
chr1	14298132	14298141	J_Cebpa	+	935	30	309	284	313
chr1	14377208	14377214	V_IK1_01	-	809	29	335	308	314
chr1	14431367	14431376	J_TEAD1	+	920	37	432	406	307
chr1	14538336	14538343	J_SRY	-	953	41	454	431	309
chr1	14538337	14538344	W_Foxj2_secondary_01	-	905	41	440	401	314
chr1	14538338	14538345	T_FOXO1_dbd_01	-	837	45	495	440	361
chr1	14595012	14595022	T_Zfp652_dbd_01	+	947	46	496	458	454
chr1	14596353	14596361	V_HSF2_01	-	997	41	416	386	314
chr1	14811001	14811012	V_STAT5A_01	-	949	33	359	336	300
chr1	14811003	14811012	W_STAT1_01	-	931	33	359	330	313
chr1	14818337	14818342	H_SMAD4_si	+	1000	49	558	544	394
chr1	14847570	14847577	T_TCF4_dbd_01	-	891	41	488	452	302
chr1	14847570	14847576	T_FIGLA_dbd_01	-	892	40	478	446	319
chr1	14922912	14922921	B_Pou2f2_3748_1	-	1000	36	411	390	321
chr1	15033988	15034001	T_HSF2_dbd_01	+	887	36	416	381	356
chr1	15033988	15034001	T_HSF1_full_01	+	873	34	401	367	332
chr1	15076250	15076259	T_FLI1_full_01	-	810	35	379	334	349
chr1	15076250	15076258	T_FEV_dbd_01	-	839	36	375	335	300
chr1	15076250	15076259	T_ETS1_dbd_01	-	850	38	396	358	336
chr1	15076250	15076259	T_ERF_dbd_01	-	802	31	349	306	301
chr1	15076250	15076258	T_ELK4_dbd_01	-	834	37	393	350	320
chr1	15076250	15076259	L_ETS2_01	-	866	42	447	407	357
chr1	15076250	15076259	B_Gm4881_01	+	817	35	379	333	345
chr1	15076250	15076258	B_Etv6_01	+	840	34	344	311	305
chr1	15076250	15076259	B_Etv3_01	+	838	35	379	338	342
chr1	15076250	15076258	B_Etv1_01	-	814	35	353	314	304
chr1	15076250	15076258	B_Erg_01	+	881	38	396	362	341
chr1	15076250	15076258	B_Elk4_01	+	849	38	396	356	329
chr1	15076250	15076258	B_Elf2_01	+	838	35	353	319	301
chr1	15082088	15082096	P_AP1_NFAT1_01	-	867	49	553	536	371
chr1	15246812	15246820	W_Rarg_01	+	824	42	510	447	319
chr1	15246812	15246826	V_GCNF_01	+	817	43	467	410	378
chr1	15282163	15282169	T_TFE3_dbd_01	+	882	45	535	487	301
chr1	15303974	15303982	W_Rarg_01	-	924	33	348	326	347
chr1	15303974	15303982	W_RXRA_01	+	913	34	350	330	322
chr1	15303974	15303982	W_Nr2f6_01	-	917	33	348	324	330
chr1	15303974	15303982	W_Nr2c1_01	-	917	33	348	324	336
chr1	15303974	15303986	V_COUP_01	+	839	33	348	312	397
chr1	15303974	15303984	J_RORA_1	-	951	33	334	315	305
chr1	15303974	15303986	J_NR2F1	+	839	33	348	312	389
chr1	15303974	15303980	H_NR1I2_si	-	951	38	393	371	331
chr1	15303974	15303981	B_Rxra_primary	+	841	36	381	346	333
chr1	15303974	15303982	B_Rara_primary	-	919	33	348	327	352
chr1	15480512	15480519	H_KLF6_si	+	801	38	489	439	304
chr1	15527295	15527304	W_Junb_01	+	956	49	542	494	356
chr1	15527295	15527304	W_Junb_01	-	885	49	542	480	331
chr1	15527295	15527304	W_JUN_01	+	949	49	542	498	340
chr1	15527295	15527304	W_JUN_01	-	920	49	542	492	328
chr1	15527295	15527304	V_BACH1_01	-	966	47	535	503	337
chr1	15570330	15570340	T_Tcf21_dbd_01	+	883	27	369	338	325
chr1	15573671	15573677	W_Esr1_01	+	808	28	409	347	300
chr1	15573671	15573677	H_RARB_f1	+	813	28	409	348	313
chr1	15573671	15573677	H_PPARA_f1	+	857	28	409	363	364
chr1	15573717	15573731	W_Sox2_Pou5f1_01	+	870	30	431	374	353
chr1	15652159	15652165	T_SNAI2_dbd_01	-	944	43	489	473	337
chr1	15676200	15676206	T_MAX_dbd_02	+	821	30	362	324	309
chr1	15676200	15676206	T_MAX_dbd_02	-	818	30	362	323	307
chr1	15676200	15676206	J_Arnt	+	812	30	362	316	303
chr1	15676200	15676206	J_Arnt	-	904	30	362	322	312
chr1	15740807	15740813	B_Sfpi1_primary	-	813	27	444	405	318
chr1	15816095	15816103	R_TBX4_5_p2	+	883	43	520	466	303
chr1	16030559	16030569	T_ESRRB_dbd_01	-	942	37	410	368	308
chr1	16087059	16087066	T_TCF4_dbd_01	-	806	29	372	324	395
chr1	16087059	16087065	T_SNAI2_dbd_01	+	850	30	389	350	457
chr1	16087059	16087065	T_MESP1_dbd_01	-	876	29	372	342	420
chr1	16087059	16087066	T_ID4_dbd_01	-	830	29	372	331	418
chr1	16087059	16087065	T_FIGLA_dbd_01	-	840	29	372	333	442
chr1	16087059	16087065	R_SNAI1_3_p2	+	833	29	372	331	392
chr1	16087059	16087065	Genomatix	-	897	29	372	347	421
chr1	16087059	16087065	B_Tcfe2a_primary	+	812	29	372	326	388
chr1	16087060	16087068	R_TBX4_5_p2	+	834	31	413	363	441
chr1	16087060	16087068	Genomatix	+	843	30	391	347	474
chr1	16087061	16087067	T_ZBTB7C_full_01	-	884	36	436	415	436
chr1	16087061	16087069	T_ZBTB7B_full_01	-	823	30	344	315	396
chr1	16281686	16281703	Genomatix	+	832	36	352	317	420
chr1	16406508	16406514	V_PXR_Q2	+	1000	31	314	302	309
chr1	16418981	16418989	V_ZABC1_01	+	906	45	540	500	369
chr1	16446160	16446169	B_Lhx8_2247_2	+	911	28	307	284	318
chr1	16446160	16446169	B_Evx2_2645_3	-	946	28	307	291	303
chr1	16446161	16446169	V_CHX10_01	+	1000	28	307	302	303
chr1	16446341	16446351	T_TFAP2A_dbd_01	+	890	41	445	407	318
chr1	16460597	16460607	B_Elf5_01	+	918	39	501	444	365
chr1	16494327	16494335	B_Etv6_01	+	907	37	529	478	411
chr1	16494327	16494335	B_Elf2_01	+	918	39	531	479	393
chr1	16503494	16503500	T_FIGLA_dbd_01	+	843	41	457	411	309
chr1	16510487	16510499	V_PR_02	-	897	46	504	477	309
chr1	16510882	16510890	W_Mybl2_01	-	826	44	536	469	312
chr1	16712194	16712202	H_STF1_f1	-	879	39	442	404	327
chr1	16717570	16717580	B_Nkx2_6_3437_1	-	830	35	398	360	381
chr1	16758484	16758494	T_MYF6_full_01	-	847	31	310	285	321
chr1	16800899	16800911	V_ZID_01	+	927	38	529	467	398
chr1	17092087	17092099	H_RORG_f1	-	851	29	348	319	342
chr1	17092088	17092099	H_NR1D1_f1	-	911	30	357	333	344
chr1	17092088	17092096	B_Esrra_secondary	-	954	30	359	333	305
chr1	17248037	17248044	J_Myc	-	875	32	399	373	302
chr1	17253610	17253616	H_MITF_f1	-	859	35	374	347	347
chr1	17265764	17265772	W_Klf1_01	-	893	31	444	410	317
chr1	17311086	17311096	T_USF1_dbd_01	+	858	33	350	326	326
chr1	17311086	17311096	T_USF1_dbd_01	-	858	33	350	324	322
chr1	17311088	17311094	T_MNT_dbd_01	+	826	34	352	316	306
chr1	17311088	17311094	T_MNT_dbd_01	-	838	34	352	317	308
chr1	17311088	17311094	T_MLXIPL_full_01	+	842	34	352	319	312
chr1	17311088	17311094	T_MLXIPL_full_01	-	847	34	352	318	309
chr1	17311088	17311094	T_MAX_dbd_02	+	853	34	352	321	320
chr1	17311088	17311094	T_MAX_dbd_02	-	838	34	352	319	316
chr1	17311088	17311094	T_CLOCK_dbd_01	+	849	34	352	322	304
chr1	17311088	17311094	T_CLOCK_dbd_01	-	861	34	352	324	307
chr1	17311088	17311096	R_bHLH_family_p2	-	868	33	350	320	316
chr1	17311088	17311094	J_Arnt	+	812	34	352	311	313
chr1	17311088	17311094	J_Arnt	-	812	34	352	311	313
chr1	17475944	17475954	H_NFYC_f1	+	959	37	442	424	452
chr1	17475945	17475954	J_NFYA	-	974	34	424	413	431
chr1	17475945	17475952	H_PBX3_f2	+	892	33	415	383	349
chr1	17475945	17475954	H_NFYB_f1	+	962	34	424	409	469
chr1	17577206	17577214	T_E2F1_dbd_01	-	828	39	485	463	359
chr1	17624988	17624994	T_FIGLA_dbd_01	+	806	31	320	279	320
chr1	17656577	17656587	B_Zscan4_primary	+	935	32	373	342	306
chr1	17674176	17674182	T_HIC2_dbd_01	+	875	29	399	359	316
chr1	17900617	17900625	W_Dnajc21_01	+	815	36	382	346	333
chr1	17915030	17915040	W_Klf4_01	-	915	44	534	478	326
chr1	17959772	17959778	V_NEUROD_01	+	1000	43	484	459	395
chr1	17959772	17959778	V_NEUROD_01	-	1000	43	484	459	395
chr1	18158276	18158286	W_Snai1_01	-	868	48	534	475	454
chr1	18158277	18158286	B_Tgif2_3451_1	-	861	48	534	477	475
chr1	18158277	18158286	B_Pknox1_2364_2	-	844	48	534	472	511
chr1	18158277	18158286	B_Mrg2_2302_1	-	843	48	534	471	482
chr1	18158277	18158286	B_Mrg1_2246_2	-	851	48	534	474	490
chr1	18158277	18158286	B_Meis1_2335_1	-	859	48	534	477	547
chr1	18158278	18158286	W_CLOCK_01	-	810	43	494	427	384
chr1	18158278	18158286	B_Pknox2_3077_2	-	837	48	534	472	477
chr1	18158279	18158287	V_HSF2_01	+	883	48	534	490	435
chr1	18158279	18158287	V_HSF1_01	+	837	48	534	473	385
chr1	18171061	18171069	W_Zfp202_01	-	800	37	494	423	311
chr1	18243850	18243856	H_RUNX2_f1	-	888	47	562	497	320
chr1	18284533	18284550	T_Tp53_dbd_03	+	813	38	452	399	413
chr1	18285850	18285861	B_Mafk_primary	+	910	40	454	413	383
chr1	18326498	18326510	W_NR_NR_01	-	912	32	360	327	313
chr1	18326504	18326512	W_Rorb_01	-	940	37	420	390	306
chr1	18386999	18387004	T_MEIS3_dbd_01	+	819	37	432	375	344
chr1	18416409	18416417	W_PPARGC1A_01	+	816	34	333	319	364
chr1	18416409	18416417	W_PPARGC1A_01	-	817	34	333	319	364
chr1	18442836	18442847	T_IRF5_full_01	-	881	26	309	275	331
chr1	18442840	18442849	B_Irf4_primary	-	883	33	365	328	336
chr1	18482317	18482328	V_T3R_01	-	815	37	420	379	319
chr1	18482320	18482328	W_Smad1_01	-	838	41	488	474	388
chr1	18482320	18482330	J_RORA_1	-	929	38	443	424	348
chr1	18482320	18482326	H_PPARA_f1	-	1000	41	460	453	337
chr1	18482320	18482328	B_Rara_primary	-	841	37	413	390	321
chr1	18482320	18482328	B_Nr2f2_primary	-	838	37	413	388	311
chr1	18556122	18556128	T_TFE3_dbd_01	-	882	44	533	487	301
chr1	18556122	18556128	T_MAX_dbd_02	+	838	42	498	444	305
chr1	18556122	18556128	T_MAX_dbd_02	-	853	42	498	449	314
chr1	18556123	18556135	W_Tbx3_01	+	938	41	511	472	371
chr1	18556123	18556131	T_TBX4_dbd_01	+	1000	44	534	520	431
chr1	18629537	18629545	B_Glis2_primary	-	939	40	486	449	312
chr1	18712191	18712197	T_MESP1_dbd_01	+	855	40	477	431	320
chr1	18712191	18712197	T_FIGLA_dbd_01	+	809	40	477	431	360
chr1	18712191	18712197	B_Tcfe2a_primary	-	804	40	477	423	314
chr1	18737342	18737350	W_Nr5a2_02	-	931	40	446	418	347
chr1	18737342	18737353	T_Esrra_dbd_05	+	934	42	449	423	402
chr1	18737343	18737353	T_ESRRB_dbd_01	+	988	42	449	439	425
chr1	18737344	18737352	W_RXRA_01	-	947	41	440	421	317
chr1	18737344	18737352	T_ESRRG_full_03	+	1000	42	449	445	368
chr1	18737345	18737352	H_NR4A1_f1	+	1000	42	449	446	352
chr1	18774337	18774348	V_IK3_01	-	839	27	333	295	324
chr1	18774339	18774345	J_NFATC2	+	929	33	404	390	315
chr1	18774341	18774347	V_IK1_01	-	1000	35	426	405	306
chr1	18984075	18984082	H_KLF6_si	-	811	47	542	480	310
chr1	19147438	19147449	Genomatix	-	886	46	536	487	341
chr1	19147441	19147449	T_Atoh1_dbd_01	-	883	48	553	506	304
chr1	19147442	19147452	B_Mafb_primary	+	842	48	547	484	312
chr1	19230718	19230726	T_GCM2_dbd_01	-	818	44	478	427	337
chr1	19380768	19380779	V_VMAF_01	-	898	37	433	405	381
chr1	19395612	19395622	T_USF1_dbd_01	+	852	34	434	404	349
chr1	19395612	19395622	T_USF1_dbd_01	-	858	35	446	415	364
chr1	19395614	19395622	R_bHLH_family_p2	-	812	36	459	415	396
chr1	19485330	19485338	H_STF1_f1	-	840	28	307	277	326
chr1	19527350	19527362	W_Foxj2_01	+	888	35	319	300	397
chr1	19527350	19527360	T_FOXL1_full_02	+	925	36	336	307	407
chr1	19527350	19527360	T_FOXC2_dbd_02	+	956	37	347	320	417
chr1	19527350	19527360	J_FOXA1	-	847	37	338	320	402
chr1	19527352	19527360	J_FOXF2	+	939	33	319	302	387
chr1	19527353	19527361	W_Foxc2_01	+	948	35	340	324	387
chr1	19527353	19527360	T_FOXO4_dbd_02	+	935	35	340	322	392
chr1	19527353	19527360	T_FOXO1_dbd_01	+	963	34	318	303	347
chr1	19527353	19527360	T_FOXL1_full_01	+	990	35	340	327	382
chr1	19527353	19527360	T_FOXI1_full_01	+	896	33	319	304	381
chr1	19527353	19527360	J_FOXD1	+	918	34	337	319	410
chr1	19527353	19527361	B_Foxj3_primary	+	966	35	340	324	425
chr1	19527353	19527362	B_Foxj1_primary	+	982	33	300	286	345
chr1	19588700	19588716	T_RARA_full_02	+	801	29	380	338	302
chr1	19588822	19588834	H_RORG_f1	+	890	32	460	413	380
chr1	19666306	19666312	H_MAF_f1	-	826	35	384	356	345
chr1	19745134	19745143	T_NHLH1_full_01	-	911	37	411	382	309
chr1	19798407	19798417	B_Elf5_01	-	824	30	318	279	302
chr1	19798411	19798418	B_Pbx1_3203_1	+	815	40	387	348	327
chr1	19798415	19798421	B_Sox30_primary	+	829	41	411	388	314
chr1	19798415	19798421	B_Sox18_primary	-	818	41	411	388	308
chr1	19808117	19808123	V_IK1_01	-	843	42	469	410	316
chr1	19840320	19840329	J_NFYA	+	936	33	341	326	317
chr1	19840320	19840329	H_NFYB_f1	-	914	34	371	345	366
chr1	19840322	19840329	H_PBX3_f2	-	855	34	371	333	318
chr1	19840928	19840934	B_Sox4_secondary	+	874	36	358	328	311
chr1	19926635	19926645	W_Sox10_01	-	956	39	403	376	348
chr1	19980352	19980359	B_Zbtb3_primary	-	893	51	610	573	440
chr1	20031306	20031314	W_Nr5a2_02	+	1000	35	391	376	348
chr1	20047490	20047506	W_Homeo_Homeo_32	-	864	32	304	280	329
chr1	20429597	20429606	J_Foxq1	-	867	47	530	475	381
chr1	20429598	20429606	W_Barhl1_2590_2_secondary	-	813	48	538	469	426
chr1	20525838	20525854	Genomatix	+	938	35	383	357	309
chr1	20670044	20670053	T_GLI2_dbd_01	+	821	20	325	283	329
chr1	20889853	20889861	W_PPARGC1A_01	-	816	42	510	460	338
chr1	20975857	20975869	V_PR_02	-	906	41	436	408	368
chr1	21073229	21073239	B_Barhl1_2590_2	+	893	35	410	371	306
chr1	21073231	21073237	B_Sox4_secondary	-	1000	37	421	400	363
chr1	21073231	21073237	B_Sox11_secondary	-	1000	40	442	418	334
chr1	21073232	21073238	T_HESX1_dbd_01	-	1000	38	434	422	307
chr1	21196323	21196329	B_Sox4_secondary	+	1000	35	321	307	334
chr1	21489774	21489782	V_CREBP1CJUN_01	-	888	40	437	403	316
chr1	21587790	21587808	W_ETS_ETS_03	+	830	38	387	346	332
chr1	21635218	21635223	J_ZEB1	-	807	45	503	478	300
chr1	21668274	21668280	H_CREB1_f1	-	814	37	415	365	456
chr1	21670591	21670600	W_Nkx2_9_3082_1_secondary	-	825	40	488	436	327
chr1	21838634	21838647	T_MAFG_full_01	+	852	51	600	567	1000
chr1	21838634	21838647	T_MAFG_full_01	-	821	51	600	560	1000
chr1	21843155	21843165	J_Stat3	-	910	33	382	365	303
chr1	21934393	21934399	H_IKZF1_f1	-	871	35	411	367	326
chr1	21939326	21939334	W_Smad1_01	+	886	40	441	409	314
chr1	21953162	21953175	W_Carf_01	+	868	39	433	391	318
chr1	21955696	21955704	B_Etv6_01	-	878	33	328	299	303
chr1	21961127	21961136	Genomatix	+	869	52	602	545	307
chr1	22022634	22022639	V_TCF11_01	+	887	29	324	297	315
chr1	22051947	22051956	W_Nkx2_9_3082_1_secondary	-	813	37	433	383	324
chr1	22155292	22155298	V_PPARG_Q6	-	862	42	524	474	362
chr1	22200841	22200848	V_CKROX_Q2	-	836	49	603	559	343
chr1	22208485	22208491	R_NFATC1_3_p2	-	995	32	373	347	315
chr1	22208590	22208598	W_RXRA_01	-	891	38	407	382	306
chr1	22223476	22223493	J_RXR_RAR_DR5	-	915	41	445	407	348
chr1	22379944	22379952	T_FEV_dbd_01	-	827	39	456	415	323
chr1	22379944	22379952	B_Etv4_01	+	803	39	456	403	331
chr1	22389862	22389871	T_CEBPE_dbd_01	-	850	37	387	341	300
chr1	22462754	22462760	H_PPARA_f1	-	1000	49	542	529	306
chr1	22615010	22615019	T_FLI1_full_01	-	894	44	499	462	342
chr1	22615010	22615018	T_FEV_dbd_01	-	950	47	534	510	345
chr1	22615010	22615019	T_Elk3_dbd_02	-	885	44	499	457	344
chr1	22615010	22615019	T_ERF_dbd_01	-	836	44	499	440	306
chr1	22615010	22615018	T_ELK4_dbd_01	-	963	47	534	514	368
chr1	22615010	22615018	T_ELK1_dbd_01	-	951	47	534	509	385
chr1	22615010	22615020	T_ELF4_full_01	-	838	43	487	430	312
chr1	22615010	22615020	T_ELF1_dbd_01	-	830	43	487	427	305
chr1	22615010	22615020	T_EHF_full_01	-	815	43	487	421	308
chr1	22615010	22615019	L_ETS2_01	-	901	47	534	494	322
chr1	22615010	22615019	B_Gm4881_01	+	877	44	499	455	322
chr1	22615010	22615019	B_Gabpa_primary	-	870	44	499	452	346
chr1	22615010	22615018	B_Etv6_01	+	895	44	499	460	330
chr1	22615010	22615018	B_Etv5_01	+	931	44	499	473	325
chr1	22615010	22615018	B_Etv4_01	+	940	44	499	477	320
chr1	22615010	22615019	B_Etv3_01	+	916	44	499	469	313
chr1	22615010	22615018	B_Etv1_01	-	929	44	499	472	319
chr1	22615010	22615018	B_Erg_01	+	922	47	534	500	351
chr1	22615010	22615018	B_Elk4_01	+	955	47	534	512	376
chr1	22615010	22615018	B_Elf2_01	+	911	45	505	472	335
chr1	22651778	22651787	W_ETS_NR_06	+	887	38	460	417	305
chr1	22875433	22875439	H_MAF_f1	-	860	29	322	289	315
chr1	22910372	22910378	T_HIC2_dbd_01	+	849	42	507	472	375
chr1	22928002	22928008	V_PPARG_Q6	+	835	44	546	489	300
chr1	22928002	22928008	V_FXR_Q2	+	865	42	507	467	331
chr1	23043781	23043793	T_Lhx8_dbd_03	-	826	42	517	457	306
chr1	23043781	23043793	T_LHX6_full_03	+	828	42	517	457	328
chr1	23043781	23043793	T_LHX6_full_03	-	807	42	517	449	317
chr1	23079587	23079593	J_NFATC2	+	929	43	490	457	323
chr1	23079587	23079593	B_Sfpi1_primary	-	839	43	490	442	332
chr1	23079589	23079595	V_IK1_01	-	1000	46	547	502	355
chr1	23098281	23098289	T_NFIL3_dbd_01	-	954	44	509	470	306
chr1	23152222	23152236	W_Sox2_Pou5f1_01	-	865	45	515	461	403
chr1	23172252	23172262	W_Hoxc8_3429_2_secondary	+	825	46	555	513	439
chr1	23210013	23210025	W_Tbx3_01	+	957	38	443	407	300
chr1	23299532	23299542	T_SREBF2_dbd_01	+	875	31	408	373	337
chr1	23683495	23683500	V_TCF11_01	-	1000	44	504	491	361
chr1	23744782	23744790	B_Esrra_secondary	-	873	34	357	320	333
chr1	23767430	23767436	V_NEUROD_01	+	856	44	497	451	359
chr1	23767430	23767436	V_NEUROD_01	-	856	44	497	451	359
chr1	23793343	23793350	W_Klf9_01	+	810	27	329	292	332
chr1	23869533	23869539	V_PXR_RXR_01	-	1000	28	331	308	319
chr1	23869533	23869539	H_NR1I2_si	-	1000	26	305	297	302
chr1	24111038	24111045	H_ISL1_f1	-	875	38	474	423	326
chr1	24127496	24127502	W_HEY1_cofactor_01	+	833	31	363	323	336
chr1	24186772	24186778	B_Tcf1_primary	-	844	25	318	281	353
chr1	24306260	24306270	W_GCM_Homeo_01	-	839	36	448	391	363
chr1	24327873	24327883	W_USF2_01	-	919	31	347	322	357
chr1	24327873	24327883	T_Srebf1_dbd_01	+	883	25	301	272	331
chr1	24327873	24327883	L_TFEB_TFEB_01	+	898	31	347	318	381
chr1	24327873	24327883	L_TFEB_TFEB_01	-	898	31	347	318	381
chr1	24327874	24327883	W_Tcfec_01	+	885	26	329	297	365
chr1	24327874	24327882	B_Bhlhb2_primary	+	856	25	306	272	305
chr1	24327874	24327882	B_Bhlhb2_primary	-	856	25	306	272	305
chr1	24449615	24449623	V_P53_02	+	914	39	455	421	301
chr1	24463554	24463561	V_SPZ1_01	-	964	42	494	464	431
chr1	24532635	24532642	W_GTF3C_01	-	888	52	614	562	317
chr1	24562987	24562993	H_PPARA_f1	+	1000	35	366	351	318
chr1	24689568	24689579	V_VJUN_01	+	818	34	348	308	311
chr1	24689568	24689578	T_XBP1_dbd_01	+	816	35	370	325	309
chr1	24689568	24689579	T_CREB3_full_01	-	837	37	382	342	328
chr1	24689569	24689580	V_VJUN_01	-	845	34	348	312	316
chr1	24689569	24689579	T_JDP2_full_02	+	885	36	360	330	317
chr1	24689569	24689579	T_JDP2_full_02	-	816	36	360	318	303
chr1	24689569	24689579	T_Creb5_dbd_01	-	815	37	388	340	314
chr1	24689569	24689580	T_CREB3_full_01	+	882	36	360	328	313
chr1	24689569	24689579	T_ATF7_dbd_01	+	853	36	360	324	323
chr1	24689569	24689579	T_ATF7_dbd_01	-	829	36	360	319	314
chr1	24689569	24689578	B_Atf1_primary	+	870	37	382	347	314
chr1	24689570	24689578	V_CREBP1CJUN_01	-	888	38	411	375	338
chr1	24689570	24689578	H_CREM_f1	+	906	39	422	391	319
chr1	24689570	24689579	B_Jundm2_primary	+	871	38	411	371	354
chr1	24689570	24689579	B_Atf1_primary	-	867	37	382	346	313
chr1	24689574	24689579	V_TCF11_01	+	905	44	498	468	334
chr1	24745659	24745664	T_YY1_full_01	-	953	36	412	408	340
chr1	24969115	24969123	V_ZBED6_01	+	934	34	375	343	313
chr1	25096345	25096353	T_HSFY2_dbd_02	+	818	32	396	344	373
chr1	25225614	25225625	T_TFAP2A_dbd_03	+	913	42	491	448	301
chr1	25225614	25225625	T_TFAP2A_dbd_03	-	920	42	491	449	303
chr1	25392540	25392547	W_Zbtb1_01	-	966	40	459	407	323
chr1	25415904	25415912	W_Dnajc21_01	+	876	31	352	317	316
chr1	25473256	25473264	J_RUNX1	-	1000	48	516	495	308
chr1	25616822	25616828	V_PXR_Q2	-	933	32	439	402	347
chr1	25717656	25717666	T_NEUROG2_full_01	-	809	27	345	301	308
chr1	25870810	25870818	T_TBX15_dbd_02	+	1000	33	417	396	302
chr1	25927866	25927877	T_TCF7L1_full_01	-	952	30	325	305	421
chr1	25929079	25929086	T_TCF4_dbd_01	+	814	42	502	465	339
chr1	25929079	25929086	T_ID4_dbd_01	+	813	41	473	441	307
chr1	25929080	25929086	T_FIGLA_dbd_01	+	809	42	492	462	373
chr1	25929080	25929086	R_SNAI1_3_p2	-	833	42	502	468	334
chr1	25929080	25929086	Genomatix	+	809	42	502	472	334
chr1	25929080	25929086	B_Tcfe2a_primary	-	804	43	521	482	379
chr1	25995632	25995640	B_Myb_secondary	-	852	35	440	393	317
chr1	26100280	26100287	B_Pbx1_3203_1	-	911	51	581	542	336
chr1	26109563	26109569	H_MAF_f1	-	826	34	411	368	309
chr1	26150669	26150679	T_MEF2B_full_01	-	997	41	442	429	450
chr1	26150672	26150679	T_FOXL1_full_01	-	853	43	500	448	333
chr1	26309079	26309089	B_Mafb_primary	-	844	38	474	419	300
chr1	26323699	26323711	V_COUP_01	+	979	45	534	497	300
chr1	26372076	26372086	T_SP1_dbd_01	-	945	50	585	555	305
chr1	26409735	26409752	T_Rarb_dbd_02	+	815	44	551	477	314
chr1	26409736	26409753	Genomatix	+	851	51	603	540	430
chr1	26409736	26409752	Genomatix	+	837	51	603	531	416
chr1	26420827	26420854	W_ZF_bHLH_04	+	882	36	424	378	346
[truncated: 60,278 more rows]

## Sheet: example 5
All independently eroded binding sites for White rhinoceros, Weddell seal, and dolphin
[truncated: 7,147 more rows]
