# Supplementary material for: Independent erosion of conserved transcription factor binding sites points to shared hindlimb, vision and external testes loss in different mammals
Source: Nucleic Acids Res. 2018 Aug 23;46(18):9299–308. doi: 10.1093/nar/gky741 (PMC6182171; doi:10.1093/nar/gky741)
Supplement: Supplementary Data [file gky741_supplemental_files.zip › si_table3_v2.xlsx]

## Sheet: example 1
Top 5k independently eroded binding sites for dolphin and manatee including ties
Highlighted binding sites are those associated with the most enriched term
chrom	start	end
chr1	970562	970568
chr1	980159	980165
chr1	1009730	1009741
chr1	1167580	1167588
chr1	1277671	1277678
chr1	1431680	1431691
chr1	1458360	1458366
chr1	1871503	1871511
chr1	2105813	2105819
chr1	2419741	2419747
chr1	2983537	2983543
chr1	2996367	2996373
chr1	3307715	3307721
chr1	3320232	3320244
chr1	3411657	3411667
chr1	3456031	3456041
chr1	3580916	3580931
chr1	4719503	4719513
chr1	4776997	4777009
chr1	6067603	6067613
chr1	6208814	6208825
chr1	6452642	6452651
chr1	6480901	6480909
chr1	6525963	6525972
chr1	6647352	6647359
chr1	7289211	7289217
chr1	7435219	7435227
chr1	7464952	7464960
chr1	8014103	8014113
chr1	8659996	8660002
chr1	9054308	9054320
chr1	9455737	9455750
chr1	9653592	9653598
chr1	10097605	10097613
chr1	10566633	10566645
chr1	10717827	10717833
chr1	10796151	10796161
chr1	11502319	11502331
chr1	11702753	11702761
chr1	11709088	11709099
chr1	12043689	12043705
chr1	12089728	12089734
chr1	12233983	12233991
chr1	14595012	14595022
chr1	14818337	14818342
chr1	15303974	15303986
chr1	16087060	16087068
chr1	16281686	16281703
chr1	16494327	16494335
chr1	16542910	16542919
chr1	16800899	16800911
chr1	16812906	16812912
chr1	17024082	17024091
chr1	17475945	17475954
chr1	17959772	17959778
chr1	18158277	18158286
chr1	18284533	18284550
chr1	18482320	18482328
chr1	18556123	18556131
chr1	18737343	18737353
chr1	19395614	19395622
chr1	19527353	19527361
chr1	19588825	19588833
chr1	19980352	19980359
chr1	20409772	20409782
chr1	20429598	20429606
chr1	21668274	21668280
chr1	21838634	21838647
chr1	23152222	23152236
chr1	23172252	23172262
chr1	24299544	24299552
chr1	24299561	24299570
chr1	24306260	24306268
chr1	24306318	24306329
chr1	24463554	24463561
chr1	25606380	25606387
chr1	25616836	25616841
chr1	25798416	25798424
chr1	25927866	25927877
chr1	26150669	26150679
chr1	26409736	26409753
chr1	26482056	26482066
chr1	27204635	27204649
chr1	27329253	27329263
chr1	27867572	27867578
chr1	27982488	27982496
chr1	28208391	28208406
chr1	29273631	29273642
chr1	29315377	29315384
chr1	31501304	31501314
chr1	31788921	31788929
chr1	32041287	32041296
chr1	34234210	34234216
chr1	34507857	34507864
chr1	34507881	34507896
chr1	34670339	34670344
chr1	34806091	34806096
chr1	35448388	35448396
chr1	35736493	35736502
chr1	37311521	37311526
chr1	37329658	37329668
chr1	37609606	37609627
chr1	37852356	37852361
chr1	37914855	37914862
chr1	38030292	38030299
chr1	38201173	38201183
chr1	38268190	38268196
chr1	38411624	38411632
chr1	38498491	38498500
chr1	39212706	39212714
chr1	39299987	39299995
chr1	40232272	40232278
chr1	40232278	40232288
chr1	40232298	40232306
chr1	40423298	40423304
chr1	40855561	40855568
chr1	41298842	41298848
chr1	41405611	41405619
chr1	41434576	41434583
chr1	41990761	41990769
chr1	42518517	42518529
chr1	42619463	42619471
chr1	43751574	43751590
chr1	43781352	43781369
chr1	43832959	43832967
chr1	44086984	44086990
chr1	44086990	44086996
chr1	44435571	44435578
chr1	45212031	45212041
chr1	45868496	45868512
chr1	46999595	46999605
chr1	47082320	47082332
chr1	47272836	47272842
chr1	47272848	47272854
chr1	47272854	47272861
chr1	47466610	47466627
chr1	47468658	47468668
chr1	47941740	47941746
chr1	48031222	48031231
chr1	48084454	48084462
chr1	50923900	50923909
chr1	51185653	51185661
chr1	51208375	51208384
chr1	51731046	51731056
chr1	51787948	51787962
chr1	52217053	52217058
chr1	53129128	53129138
chr1	53588190	53588199
chr1	54207510	54207518
chr1	54971899	54971907
chr1	55641214	55641221
chr1	55805260	55805275
chr1	56013578	56013585
chr1	57250151	57250161
chr1	58372664	58372671
chr1	58508546	58508560
chr1	58694951	58694958
chr1	59484970	59484978
chr1	59517845	59517863
chr1	61091915	61091928
chr1	61282003	61282009
chr1	62071124	62071137
chr1	62771409	62771425
chr1	63259539	63259545
chr1	64823871	64823880
chr1	64996244	64996252
chr1	65062809	65062817
chr1	65363926	65363933
chr1	65498162	65498175
chr1	66106770	66106778
chr1	66629201	66629209
chr1	67204385	67204390
chr1	68166587	68166596
chr1	68850657	68850664
chr1	69249740	69249748
chr1	70778084	70778093
chr1	71913957	71913963
chr1	72270120	72270126
chr1	72276641	72276648
chr1	74755371	74755379
chr1	78245506	78245513
chr1	80734081	80734086
chr1	80734087	80734095
chr1	80786222	80786232
chr1	81124962	81124970
chr1	81603108	81603114
chr1	81975122	81975136
chr1	82533207	82533216
chr1	82625831	82625837
chr1	82879354	82879363
chr1	83712767	83712779
chr1	84094959	84094967
chr1	84094976	84094985
chr1	85804778	85804785
chr1	85926359	85926372
chr1	86079860	86079866
chr1	86315582	86315589
chr1	86481862	86481868
chr1	86524037	86524047
chr1	86895716	86895725
chr1	86900979	86900988
chr1	86900995	86901004
chr1	87617387	87617401
chr1	88399634	88399643
chr1	88929808	88929814
chr1	90102291	90102297
chr1	90115685	90115693
chr1	91388445	91388453
chr1	91861400	91861408
chr1	92330459	92330467
chr1	92375910	92375915
chr1	92393025	92393039
chr1	93375859	93375875
chr1	93460235	93460243
chr1	94718290	94718302
chr1	95058281	95058291
chr1	95587948	95587955
chr1	96108931	96108940
chr1	96748784	96748795
chr1	97034650	97034656
chr1	97112513	97112522
chr1	97901554	97901562
chr1	99955851	99955857
chr1	100206170	100206176
chr1	100206188	100206194
chr1	100674161	100674171
chr1	101180320	101180328
chr1	101713916	101713923
chr1	104495181	104495190
chr1	107832852	107832858
chr1	108098351	108098364
chr1	108288276	108288284
chr1	108554610	108554628
chr1	109659634	109659640
chr1	109756999	109757010
chr1	109898319	109898324
chr1	110037525	110037532
chr1	110072496	110072502
chr1	110092638	110092647
chr1	110435324	110435336
chr1	110636943	110636948
chr1	110673098	110673104
chr1	110673108	110673116
chr1	111158012	111158022
chr1	112617236	112617246
chr1	112877140	112877145
chr1	112877149	112877157
chr1	112988796	112988803
chr1	113980284	113980292
chr1	114491411	114491421
chr1	114641638	114641646
chr1	115210230	115210241
chr1	115399406	115399415
chr1	115605546	115605555
chr1	116212036	116212046
chr1	116282638	116282646
chr1	116490005	116490011
chr1	117197453	117197461
chr1	117445840	117445845
chr1	117445851	117445862
chr1	117487933	117487939
chr1	118695770	118695778
chr1	118695781	118695787
chr1	119735748	119735754
chr1	120626195	120626204
chr1	120640158	120640168
chr1	120765400	120765408
chr1	120831091	120831107
chr1	120831792	120831800
chr1	120858742	120858751
chr1	120860827	120860837
chr1	121315506	121315511
chr1	121315596	121315602
chr1	121315602	121315613
chr1	143500176	143500192
chr1	143891386	143891397
chr1	143899093	143899102
chr1	143920311	143920319
chr1	143986244	143986253
chr1	144038000	144038006
chr1	144045115	144045121
chr1	145059146	145059160
chr1	145193837	145193846
chr1	145252483	145252488
chr1	146917828	146917839
chr1	147921720	147921725
chr1	149049609	149049615
chr1	149064127	149064139
chr1	149444785	149444796
chr1	149452503	149452512
chr1	150193968	150193984
chr1	150436790	150436800
chr1	150919237	150919247
chr1	151476754	151476763
chr1	152020731	152020741
chr1	152161240	152161254
chr1	152635746	152635762
chr1	152647645	152647661
chr1	152658473	152658489
chr1	152919805	152919814
chr1	153013696	153013705
chr1	153030089	153030098
chr1	153030177	153030186
chr1	153044187	153044195
chr1	153067190	153067197
chr1	153205177	153205186
chr1	153221608	153221615
chr1	153367622	153367632
chr1	153515762	153515770
chr1	155102929	155102935
chr1	155571861	155571878
chr1	156427269	156427279
chr1	156467879	156467889
chr1	156571376	156571390
chr1	157848037	157848047
chr1	158051310	158051323
chr1	159837690	159837700
chr1	161284409	161284419
chr1	162246487	162246505
chr1	162798888	162798895
chr1	166737880	166737888
chr1	166923572	166923580
chr1	167191094	167191106
chr1	168034704	168034712
chr1	168091154	168091170
chr1	168147968	168147974
chr1	168356577	168356587
chr1	168474293	168474306
chr1	168723237	168723246
chr1	168987395	168987400
chr1	169305154	169305162
chr1	169396723	169396734
chr1	169455353	169455363
chr1	170171622	170171627
chr1	170862039	170862046
chr1	172188557	172188565
chr1	172674222	172674231
chr1	172711931	172711942
chr1	173022151	173022160
chr1	173391204	173391210
chr1	173391419	173391428
chr1	173394323	173394337
chr1	174792704	174792712
chr1	174948079	174948085
chr1	174968506	174968514
chr1	175041703	175041713
chr1	175109750	175109768
chr1	176661101	176661109
chr1	176866659	176866673
chr1	178694051	178694059
chr1	180509854	180509864
chr1	180934626	180934635
chr1	180981028	180981040
chr1	181069651	181069657
chr1	181404269	181404277
chr1	182632653	182632660
chr1	183020798	183020811
chr1	183958512	183958522
chr1	184070295	184070303
chr1	185958532	185958544
chr1	186313463	186313471
chr1	186344505	186344514
chr1	186351230	186351238
chr1	186464109	186464118
chr1	188114658	188114667
chr1	188820720	188820729
chr1	192459137	192459147
chr1	192819695	192819704
chr1	193580722	193580728
chr1	195457578	195457590
chr1	196463123	196463129
chr1	196826742	196826754
chr1	197470937	197470947
chr1	197665223	197665233
chr1	197810257	197810267
chr1	198772757	198772765
chr1	200028791	200028800
chr1	200209292	200209300
chr1	200418800	200418808
chr1	200638619	200638632
chr1	200772198	200772212
chr1	201345594	201345604
chr1	201730978	201730985
chr1	201987288	201987299
chr1	201987617	201987626
chr1	202917877	202917886
chr1	203444024	203444032
chr1	203525901	203525908
chr1	205014339	205014346
chr1	205184620	205184628
chr1	205503369	205503378
chr1	206500714	206500720
chr1	206757606	206757612
chr1	206910638	206910647
chr1	207005866	207005875
chr1	207979033	207979043
chr1	208473960	208473978
chr1	209750242	209750256
chr1	209798019	209798025
chr1	209817988	209817996
chr1	210567848	210567860
chr1	212458143	212458150
chr1	213465650	213465657
chr1	213941795	213941807
chr1	214477175	214477183
chr1	214908774	214908783
chr1	215811140	215811147
chr1	216423197	216423205
chr1	216812644	216812652
chr1	217121837	217121845
chr1	217121851	217121857
chr1	220469499	220469507
chr1	221155211	221155223
chr1	221270079	221270089
chr1	222750170	222750180
chr1	223190948	223190960
chr1	226102854	226102863
chr1	226128029	226128035
chr1	226616651	226616662
chr1	226708678	226708692
chr1	227172778	227172783
chr1	228079130	228079138
chr1	228251404	228251416
chr1	228527008	228527018
chr1	228528690	228528696
chr1	228566256	228566262
chr1	231342594	231342599
chr1	231342602	231342608
chr1	232625153	232625160
chr1	234708266	234708274
chr1	234849597	234849607
chr1	235091980	235091988
chr1	236373272	236373289
chr1	237067950	237067956
chr1	239929085	239929094
chr1	239969008	239969019
chr1	244249177	244249185
chr1	244432692	244432704
chr1	245706921	245706930
chr1	245747198	245747203
chr1	246634826	246634842
chr10	975232	975238
chr10	1796794	1796802
chr10	2327613	2327629
chr10	3865561	3865566
chr10	3954165	3954172
chr10	3954425	3954433
chr10	4420951	4420959
chr10	6477116	6477162
chr10	7026421	7026429
chr10	7491744	7491760
chr10	7572622	7572631
chr10	8170208	8170215
chr10	8253804	8253813
chr10	8275178	8275184
chr10	8673086	8673093
chr10	9519008	9519018
chr10	10152822	10152829
chr10	10466508	10466516
chr10	11017411	11017425
chr10	11107045	11107055
chr10	11284618	11284636
chr10	11367387	11367395
chr10	11397505	11397513
chr10	11704529	11704542
chr10	12341762	12341769
chr10	12411538	12411551
chr10	12501699	12501708
chr10	12501838	12501848
chr10	12502228	12502236
chr10	12639342	12639352
chr10	12739033	12739041
chr10	13141990	13142001
chr10	13142041	13142052
chr10	13142871	13142884
chr10	13150854	13150859
chr10	13558431	13558440
chr10	13812143	13812152
chr10	15008717	15008725
chr10	15141319	15141327
chr10	15417228	15417234
chr10	15417237	15417244
chr10	15720165	15720171
chr10	15720171	15720181
chr10	16426293	16426301
chr10	16445977	16445993
chr10	17270621	17270629
chr10	17282349	17282357
chr10	17398820	17398826
chr10	17540381	17540389
chr10	17792670	17792679
chr10	18426105	18426110
chr10	18525112	18525117
chr10	19641219	19641229
chr10	19820391	19820403
chr10	19869512	19869518
chr10	19971454	19971472
chr10	20358814	20358820
chr10	20953618	20953627
chr10	21459953	21459960
chr10	21582413	21582419
chr10	22557366	22557372
chr10	23044331	23044341
chr10	24707809	24707817
chr10	24911424	24911431
chr10	25182950	25182960
chr10	25217340	25217348
chr10	25276855	25276863
chr10	25305104	25305119
chr10	26321593	26321603
chr10	26890066	26890077
chr10	27557012	27557020
chr10	29032383	29032390
chr10	29439141	29439158
chr10	30976778	30976790
chr10	31007056	31007065
chr10	31222389	31222396
chr10	32049142	32049156
chr10	32428758	32428764
chr10	33561990	33562001
chr10	33878727	33878737
chr10	34016171	34016178
chr10	36848089	36848095
chr10	37813198	37813206
chr10	37826523	37826532
chr10	37837472	37837484
chr10	38146578	38146587
chr10	38474192	38474202
chr10	42946318	42946325
chr10	43213697	43213709
chr10	43436401	43436411
chr10	43714202	43714216
chr10	44374008	44374017
chr10	45916776	45916784
chr10	46251244	46251252
chr10	46339513	46339520
chr10	46396346	46396353
chr10	46399097	46399105
chr10	47925977	47925987
chr10	48011732	48011737
chr10	48012028	48012035
chr10	48423995	48424001
chr10	48691586	48691598
chr10	49348522	49348530
chr10	49900167	49900174
chr10	50398331	50398343
chr10	51073002	51073010
chr10	51080826	51080834
chr10	52504232	52504239
chr10	52504241	52504248
chr10	52504539	52504544
chr10	53481396	53481404
chr10	53603881	53603890
chr10	53803630	53803640
chr10	54444570	54444577
chr10	58063942	58063947
chr10	58063952	58063961
chr10	58535544	58535553
chr10	60690271	60690284
chr10	60818026	60818032
chr10	61457761	61457773
chr10	61606785	61606791
chr10	61757572	61757580
chr10	62706003	62706019
chr10	63378351	63378361
chr10	64495270	64495276
chr10	64749353	64749363
chr10	65363215	65363222
chr10	68600068	68600079
chr10	69987305	69987313
chr10	70808103	70808111
chr10	70980026	70980040
chr10	71850858	71850870
chr10	72124430	72124446
chr10	72480007	72480021
chr10	73017567	73017575
chr10	73144164	73144171
chr10	73274938	73274946
chr10	73369673	73369686
chr10	73405460	73405466
chr10	73571619	73571625
chr10	73612477	73612485
chr10	73975377	73975386
chr10	74085121	74085130
chr10	74103516	74103528
chr10	74137648	74137656
chr10	75410026	75410034
chr10	75937664	75937672
chr10	76091567	76091574
chr10	76369466	76369472
chr10	76860380	76860389
chr10	77022588	77022594
chr10	78493218	78493226
chr10	79358178	79358183
chr10	80444188	80444196
chr10	81150557	81150567
chr10	81475902	81475911
chr10	82679532	82679540
chr10	84305831	84305837
chr10	87079132	87079140
chr10	88699346	88699360
chr10	89195654	89195667
chr10	89631248	89631256
chr10	90746903	90746912
chr10	91061692	91061703
chr10	91152261	91152275
chr10	91308601	91308610
chr10	91673470	91673478
chr10	92529618	92529629
chr10	93241115	93241125
chr10	93460771	93460781
chr10	93683497	93683507
chr10	94752701	94752712
chr10	94917331	94917337
chr10	95507500	95507509
chr10	95508219	95508227
chr10	97382622	97382633
chr10	97541398	97541409
chr10	97989466	97989471
chr10	98780612	98780617
chr10	98832885	98832891
chr10	99024951	99024958
chr10	99733486	99733499
chr10	100235208	100235215
chr10	100387702	100387710
chr10	101102479	101102486
chr10	101136705	101136715
chr10	101722412	101722417
chr10	101989103	101989112
chr10	102295610	102295620
chr10	102470256	102470265
chr10	102794322	102794329
chr10	102808189	102808195
chr10	102808202	102808208
chr10	103466367	103466376
chr10	103762419	103762425
chr10	103768236	103768244
chr10	104169645	104169653
chr10	104171662	104171668
chr10	104271054	104271064
chr10	104469095	104469103
chr10	104914217	104914230
chr10	105143669	105143677
chr10	105217638	105217650
chr10	105720804	105720812
chr10	106020745	106020753
chr10	107445686	107445692
chr10	108485975	108485981
chr10	110155842	110155852
chr10	111674254	111674262
chr10	111849263	111849271
chr10	111922644	111922656
chr10	112009113	112009121
chr10	112159330	112159335
chr10	112196981	112196995
chr10	112459923	112459932
chr10	114530488	114530498
chr10	114561675	114561683
chr10	114569657	114569675
chr10	114608023	114608037
chr10	115047312	115047321
chr10	115859781	115859789
chr10	116138647	116138662
chr10	116393719	116393725
chr10	116508744	116508753
chr10	117760898	117760908
chr10	117844253	117844263
chr10	117907307	117907318
chr10	118442638	118442646
chr10	118763712	118763718
chr10	118767101	118767106
chr10	119356611	119356617
chr10	119648804	119648820
chr10	120000798	120000804
chr10	120183226	120183241
chr10	120449853	120449862
chr10	120822212	120822224
chr10	120822233	120822237
chr10	120843554	120843565
chr10	120938385	120938396
chr10	121551798	121551806
chr10	123020686	123020694
chr10	123243910	123243919
chr10	123710748	123710763
chr10	124578432	124578438
chr10	125016833	125016839
chr10	125029598	125029610
chr10	125597215	125597223
chr10	125847802	125847812
chr10	126691821	126691826
chr10	126729296	126729304
chr10	127858823	127858835
chr10	127863858	127863867
chr10	128233019	128233027
chr10	128870958	128870968
chr10	129216387	129216395
chr10	129277137	129277143
chr10	129366057	129366065
chr10	130364490	130364496
chr10	130380456	130380464
chr10	131591321	131591327
chr10	132193982	132193991
chr10	132756469	132756475
chr10	134536247	134536256
chr11	407722	407729
chr11	407729	407739
chr11	433606	433612
chr11	1088909	1088915
chr11	1214492	1214498
chr11	1214576	1214584
chr11	1246543	1246557
chr11	1412196	1412208
chr11	1478069	1478080
chr11	1706397	1706409
chr11	1766420	1766437
chr11	1858361	1858375
chr11	2457366	2457376
chr11	2552789	2552801
chr11	3022965	3022971
chr11	3439424	3439432
chr11	3609758	3609768
chr11	3644554	3644562
chr11	3916283	3916291
chr11	4400883	4400891
chr11	6266292	6266300
chr11	6413519	6413525
chr11	7451774	7451784
chr11	7651960	7651977
chr11	7716077	7716086
chr11	7880343	7880349
chr11	8284689	8284697
chr11	8452715	8452723
chr11	8907815	8907820
chr11	9385932	9385942
chr11	9683727	9683735
chr11	9917708	9917716
chr11	10522074	10522082
chr11	10757510	10757522
chr11	11004915	11004920
chr11	11513674	11513688
chr11	11809490	11809498
chr11	11993766	11993780
chr11	13171536	13171546
chr11	14498289	14498298
chr11	14538492	14538499
chr11	16061710	16061719
chr11	17551019	17551032
chr11	18977859	18977870
chr11	19217870	19217878
chr11	19504427	19504438
chr11	20385173	20385179
chr11	24538717	24538724
chr11	24807142	24807151
chr11	26781288	26781296
chr11	27026393	27026402
chr11	29483620	29483626
chr11	30017236	30017247
chr11	30117545	30117552
chr11	30365286	30365295
chr11	30693555	30693568
chr11	31128189	31128195
chr11	31692476	31692492
chr11	32428343	32428357
chr11	32813182	32813194
chr11	33208238	33208247
chr11	34219346	34219359
chr11	34752485	34752494
chr11	36674444	36674451
chr11	36842818	36842827
chr11	36991114	36991130
chr11	38858408	38858416
chr11	39015930	39015937
chr11	39520129	39520136
chr11	40185412	40185419
chr11	40210228	40210235
chr11	40213216	40213224
chr11	40311178	40311183
chr11	41024531	41024538
chr11	41134452	41134462
chr11	43201104	43201113
chr11	43601959	43601965
chr11	43650707	43650720
chr11	44656339	44656350
chr11	45001572	45001580
chr11	45233461	45233471
chr11	45273437	45273450
chr11	45738272	45738280
chr11	46123813	46123819
chr11	46375124	46375134
chr11	47091839	47091847
chr11	47124601	47124612
chr11	47360771	47360777
chr11	49348657	49348666
chr11	49368437	49368445
chr11	49803354	49803363
chr11	56149671	56149679
chr11	56557670	56557677
chr11	56558054	56558063
chr11	56797041	56797049
chr11	57411767	57411773
chr11	58349760	58349770
chr11	58817200	58817212
chr11	59100272	59100279
chr11	59299620	59299632
chr11	60989660	60989672
chr11	61363501	61363511
chr11	62324515	62324525
chr11	62432672	62432681
chr11	62528949	62528958
chr11	62573016	62573027
chr11	62673755	62673765
chr11	62713865	62713875
chr11	64059848	64059865
chr11	64078332	64078340
chr11	64498516	64498529
chr11	64513771	64513779
chr11	64531012	64531020
chr11	65401123	65401129
chr11	66021009	66021018
chr11	66197647	66197659
chr11	67374231	67374238
chr11	67764506	67764512
chr11	68097307	68097317
chr11	69541038	69541049
chr11	69701251	69701267
chr11	69952122	69952127
chr11	71347009	71347023
chr11	72247729	72247737
chr11	72366506	72366522
chr11	72751405	72751414
chr11	73103854	73103874
chr11	73490292	73490303
chr11	74413329	74413337
chr11	75147798	75147804
chr11	75723905	75723923
chr11	75917722	75917727
chr11	75920371	75920383
chr11	76325028	76325035
chr11	76816231	76816239
chr11	76887119	76887131
chr11	76890610	76890616
chr11	78021240	78021249
chr11	78021591	78021596
chr11	79148278	79148285
chr11	79675695	79675707
chr11	79837143	79837150
chr11	82832782	82832792
chr11	83431372	83431377
chr11	83932209	83932219
chr11	83963504	83963509
chr11	84383481	84383489
chr11	84512304	84512312
chr11	84663269	84663277
chr11	84678317	84678325
chr11	85330028	85330038
chr11	85783538	85783546
chr11	85878632	85878642
chr11	85888361	85888368
chr11	87642111	87642119
chr11	92098128	92098134
chr11	94763869	94763885
chr11	95948865	95948873
chr11	96197257	96197266
chr11	96856331	96856344
chr11	99056301	99056316
chr11	99250132	99250150
chr11	99578210	99578217
chr11	100641625	100641631
chr11	101368648	101368665
chr11	102621817	102621827
chr11	102884485	102884493
chr11	103006901	103006910
chr11	104780288	104780298
chr11	104915785	104915794
chr11	107499195	107499204
chr11	107499218	107499227
chr11	108620759	108620774
chr11	108787993	108788002
chr11	111236935	111236941
chr11	111250173	111250181
chr11	111557931	111557937
chr11	112863553	112863566
chr11	112938952	112938957
chr11	113772197	113772205
chr11	114093470	114093480
chr11	114122453	114122461
chr11	115118674	115118680
chr11	115940647	115940656
chr11	116249476	116249486
chr11	116274608	116274614
chr11	116448987	116449000
chr11	116565306	116565314
chr11	117303300	117303308
chr11	117388439	117388452
chr11	117697670	117697678
chr11	117979756	117979765
chr11	118401333	118401340
chr11	118550074	118550080
chr11	118989220	118989232
chr11	120039978	120039992
chr11	122311569	122311577
chr11	122887289	122887297
chr11	122932212	122932221
chr11	122932280	122932290
chr11	123081759	123081769
chr11	123110017	123110028
chr11	124209198	124209206
chr11	124209244	124209252
chr11	124546593	124546602
chr11	124858091	124858095
chr11	125334655	125334663
chr11	125778520	125778528
chr11	125910022	125910032
chr11	126059594	126059610
chr11	126064078	126064095
chr11	126426624	126426631
chr11	126550142	126550157
chr11	126704660	126704670
chr11	127056933	127056941
chr11	127679895	127679902
chr11	128231405	128231412
chr11	128500173	128500181
chr11	128581885	128581893
chr11	129259290	129259298
chr11	129272327	129272337
chr11	129939649	129939658
chr11	131891505	131891510
chr11	131900302	131900314
chr11	131973026	131973033
chr11	132057091	132057099
chr11	132058399	132058405
chr11	132662255	132662269
chr11	132806396	132806407
chr11	132824347	132824353
chr11	133405570	133405582
chr11	133923609	133923617
chr11	134079662	134079670
chr12	684547	684558
chr12	999430	999442
chr12	1545369	1545376
chr12	1632154	1632161
chr12	1739677	1739682
chr12	1934398	1934405
chr12	2365268	2365277
chr12	3786658	3786668
chr12	4073767	4073782
chr12	4133888	4133895
chr12	4671532	4671538
chr12	5127135	5127141
chr12	5309930	5309938
chr12	5344244	5344254
chr12	5481104	5481115
chr12	5717817	5717835
chr12	5840746	5840755
chr12	5959654	5959660
chr12	6472352	6472360
chr12	6480412	6480421
chr12	6773755	6773764
chr12	6883450	6883459
chr12	6919004	6919014
chr12	9246541	9246547
chr12	9914107	9914120
chr12	10096073	10096081
chr12	10380392	10380401
chr12	11339924	11339933
chr12	11991942	11991950
chr12	12037177	12037193
chr12	13056833	13056846
chr12	13309135	13309148
chr12	13475851	13475858
chr12	13541922	13541935
chr12	13867829	13867838
chr12	13965846	13965856
chr12	14083543	14083550
chr12	14668111	14668120
chr12	14671580	14671605
chr12	14730597	14730606
chr12	15471448	15471455
chr12	15660469	15660477
chr12	16248083	16248092
chr12	16499254	16499262
chr12	16998106	16998121
chr12	17795054	17795065
chr12	18525101	18525108
chr12	18631600	18631612
chr12	20138643	20138650
chr12	20628356	20628366
chr12	21035331	21035335
chr12	21871867	21871875
chr12	23737423	23737429
chr12	24020931	24020937
chr12	24529936	24529944
chr12	24931276	24931293
chr12	27263176	27263182
chr12	27374625	27374638
chr12	28093623	28093633
chr12	28947097	28947113
chr12	31158380	31158388
chr12	32334387	32334392
chr12	37904299	37904306
chr12	37904356	37904361
chr12	37904376	37904383
chr12	42907827	42907836
chr12	43341405	43341413
chr12	43403168	43403185
chr12	44946761	44946767
chr12	45520717	45520727
chr12	46862200	46862214
chr12	48337909	48337922
chr12	49253351	49253358
chr12	49395170	49395181
chr12	49475130	49475145
chr12	50463015	50463020
chr12	50644999	50645007
chr12	51326474	51326488
chr12	51768979	51768987
chr12	51881916	51881924
chr12	52060207	52060215
chr12	52427009	52427019
chr12	52596960	52596968
chr12	52695339	52695348
chr12	52793446	52793453
chr12	53024467	53024473
chr12	53087608	53087618
chr12	53099702	53099710
chr12	53129054	53129064
chr12	53129262	53129268
chr12	53141131	53141140
chr12	53141943	53141951
chr12	53147301	53147307
chr12	53290832	53290841
chr12	53306844	53306852
chr12	53306916	53306926
chr12	53321136	53321145
chr12	53620720	53620726
chr12	54386610	54386618
chr12	54544151	54544164
chr12	54981556	54981562
chr12	56075095	56075101
chr12	56075113	56075120
chr12	56241700	56241712
chr12	56696281	56696299
chr12	57987373	57987383
chr12	59311233	59311245
chr12	60386359	60386366
chr12	60505441	60505450
chr12	61979169	61979174
chr12	63089749	63089760
chr12	63180706	63180712
chr12	63476502	63476508
chr12	64310119	64310127
chr12	64767549	64767554
chr12	65021373	65021388
chr12	65557491	65557498
chr12	66085917	66085929
chr12	66456757	66456770
chr12	66532682	66532695
chr12	66993046	66993054
chr12	68395679	68395685
chr12	68778024	68778034
chr12	69347896	69347905
chr12	70319880	70319889
chr12	70354622	70354628
chr12	70364494	70364499
chr12	70639467	70639477
chr12	70712151	70712156
chr12	70918196	70918205
chr12	71377005	71377015
chr12	71378669	71378677
chr12	71633310	71633325
chr12	72669882	72669890
chr12	72878535	72878540
chr12	73974497	73974506
chr12	74563833	74563843
chr12	75496430	75496443
chr12	75513662	75513667
chr12	78965226	78965233
chr12	80166759	80166767
chr12	80316653	80316668
chr12	81458397	81458404
chr12	82409434	82409443
chr12	83167559	83167566
chr12	83182829	83182839
chr12	83209392	83209400
chr12	83239476	83239485
chr12	83241180	83241189
chr12	83505907	83505916
chr12	85718058	85718066
chr12	88058388	88058396
chr12	88941849	88941854
chr12	89347619	89347627
chr12	90454740	90454745
chr12	90724581	90724588
chr12	91266642	91266651
chr12	91575191	91575201
chr12	91815325	91815333
chr12	91820328	91820346
chr12	92015558	92015564
chr12	92589937	92589945
chr12	92810039	92810055
chr12	92902696	92902705
chr12	93568853	93568861
chr12	93743206	93743213
chr12	93836158	93836166
chr12	94618336	94618354
chr12	95172027	95172035
chr12	95443077	95443085
chr12	96043420	96043430
chr12	96833223	96833229
chr12	97002130	97002136
chr12	98383508	98383516
chr12	98645546	98645555
chr12	98748814	98748829
chr12	98748880	98748893
chr12	99148012	99148021
chr12	99521997	99522007
chr12	99654437	99654451
chr12	99889170	99889180
chr12	100827582	100827592
chr12	101590015	101590023
chr12	102167535	102167549
chr12	102454229	102454237
chr12	104657254	104657263
chr12	104709240	104709250
chr12	105630065	105630073
chr12	107292552	107292560
chr12	108057025	108057038
chr12	108079554	108079565
chr12	108637703	108637711
chr12	109553703	109553709
chr12	109592404	109592415
chr12	109722322	109722331
chr12	109722335	109722348
chr12	109722997	109723004
chr12	109723006	109723017
chr12	109723024	109723033
chr12	109906782	109906788
chr12	110302508	110302521
chr12	111023631	111023640
chr12	111232840	111232852
chr12	112038531	112038544
chr12	113255335	113255345
chr12	113554479	113554487
chr12	113911469	113911478
chr12	114854426	114854432
chr12	114880772	114880782
chr12	115890626	115890633
chr12	116041034	116041042
chr12	116635607	116635619
chr12	116724289	116724301
chr12	116797333	116797342
chr12	117480345	117480354
chr12	117536567	117536577
chr12	117549723	117549729
chr12	118574598	118574607
chr12	118671269	118671275
chr12	119212149	119212157
chr12	119266309	119266328
chr12	120532459	120532470
chr12	120740502	120740507
chr12	121415914	121415920
chr12	122228236	122228249
chr12	122244608	122244617
chr12	122489219	122489225
chr12	122651395	122651405
chr12	122797350	122797363
chr12	123266995	123267003
chr12	123627475	123627488
chr12	123737890	123737898
chr12	124074328	124074337
chr12	124155573	124155583
chr12	124839287	124839296
chr12	124872157	124872165
chr12	127275662	127275672
chr12	128863000	128863009
chr12	130655929	130655937
chr13	19283212	19283224
chr13	21376568	21376578
chr13	21438886	21438891
chr13	23754864	23754880
chr13	23769619	23769628
chr13	24309517	24309526
chr13	25621017	25621026
chr13	26128998	26129004
chr13	27090995	27091000
chr13	27610138	27610143
chr13	27746363	27746369
chr13	27950045	27950059
chr13	28528168	28528182
chr13	28808487	28808493
chr13	28808913	28808922
chr13	29464784	29464790
chr13	30098155	30098161
chr13	30134958	30134965
chr13	30420975	30420984
chr13	30653631	30653641
chr13	31618493	31618505
chr13	32483900	32483912
chr13	34057415	34057433
chr13	35400530	35400549
chr13	36477679	36477696
chr13	36519362	36519369
chr13	37570550	37570559
chr13	38442754	38442763
chr13	38442781	38442787
chr13	39053629	39053645
chr13	39995793	39995800
chr13	40071437	40071445
chr13	41109388	41109394
chr13	41109397	41109410
chr13	42345638	42345653
chr13	42558292	42558298
chr13	43309958	43309964
chr13	43309964	43309971
chr13	43862978	43862986
chr13	43884382	43884398
chr13	44001188	44001193
chr13	44309896	44309906
chr13	44311092	44311099
chr13	45177856	45177864
chr13	46233791	46233798
chr13	46626956	46626967
chr13	46652581	46652589
chr13	47399192	47399202
chr13	47414259	47414274
chr13	48809771	48809781
chr13	49137015	49137033
chr13	49326293	49326302
chr13	49448412	49448427
chr13	49855898	49855905
chr13	49969686	49969695
chr13	49969920	49969927
chr13	50639815	50639825
chr13	50742889	50742898
chr13	50960514	50960522
chr13	51095808	51095818
chr13	51613855	51613865
chr13	52319858	52319872
chr13	53103316	53103325
chr13	53147408	53147416
chr13	53459380	53459389
chr13	53527622	53527630
chr13	53527728	53527736
chr13	53664044	53664062
chr13	53872985	53872997
chr13	54740522	54740535
chr13	59057655	59057664
chr13	59354914	59354920
chr13	59615820	59615826
chr13	59755809	59755814
chr13	60226409	60226418
chr13	60660093	60660103
chr13	65450449	65450457
chr13	65651068	65651075
chr13	66883121	66883130
chr13	67682450	67682459
chr13	67760896	67760908
chr13	68240335	68240342
chr13	72321391	72321399
chr13	72712714	72712727
chr13	72831472	72831477
chr13	73281252	73281270
chr13	73534592	73534599
chr13	73683469	73683477
chr13	74759739	74759746
chr13	74994891	74994897
chr13	75427744	75427752
chr13	76017060	76017071
chr13	76111994	76112006
chr13	76309903	76309913
chr13	76398927	76398936
chr13	77033499	77033505
chr13	77127392	77127400
chr13	77987120	77987128
chr13	78071011	78071019
chr13	80058112	80058121
chr13	81787631	81787637
chr13	84435451	84435467
chr13	84867153	84867163
chr13	86177780	86177788
chr13	88268325	88268339
chr13	88965419	88965426
chr13	89920814	89920821
chr13	90884482	90884492
chr13	91091883	91091893
chr13	91486891	91486899
chr13	91519713	91519727
chr13	92122467	92122477
chr13	92300336	92300347
chr13	92984939	92984947
chr13	94016477	94016484
chr13	94438591	94438602
chr13	94548080	94548087
chr13	94576182	94576188
chr13	94988992	94989002
chr13	95598261	95598267
chr13	95802773	95802789
chr13	96163572	96163584
chr13	96237418	96237431
chr13	96267066	96267072
chr13	96416654	96416663
chr13	96757284	96757292
chr13	96947690	96947699
chr13	97784783	97784787
chr13	98381589	98381596
chr13	99053300	99053310
chr13	99382174	99382183
chr13	100028608	100028618
chr13	100075048	100075058
chr13	100589616	100589626
chr13	101241325	101241333
chr13	102055038	102055048
chr13	103584513	103584522
chr13	103708628	103708637
chr13	103946299	103946308
chr13	105251741	105251748
chr13	106239043	106239055
chr13	106791634	106791641
chr13	107070315	107070323
chr13	107070388	107070398
chr13	108031702	108031716
chr13	108067779	108067794
chr13	108391354	108391362
chr13	108867895	108867901
chr13	110029473	110029483
chr13	111001807	111001815
chr13	111001820	111001828
chr13	112279176	112279191
chr14	21199622	21199633
chr14	21213874	21213884
chr14	21484073	21484082
chr14	21492436	21492442
chr14	22908525	22908533
chr14	23287017	23287024
chr14	23340080	23340090
chr14	23656542	23656550
chr14	23879711	23879717
chr14	23989987	23989996
chr14	24422830	24422838
chr14	24422855	24422865
chr14	24438656	24438665
chr14	24439014	24439020
chr14	24446349	24446359
chr14	24453702	24453708
chr14	24456050	24456059
chr14	24457990	24458002
chr14	24610895	24610902
chr14	24612317	24612334
chr14	24743796	24743802
chr14	24798024	24798029
chr14	25472254	25472262
chr14	25521896	25521903
chr14	25609264	25609276
chr14	26330771	26330781
chr14	26456795	26456803
chr14	27803041	27803054
chr14	27905514	27905525
chr14	28633041	28633050
chr14	28953541	28953551
chr14	30407806	30407820
chr14	30701448	30701453
chr14	30705528	30705535
chr14	30845673	30845678
chr14	30931030	30931038
chr14	31175409	31175418
chr14	31366828	31366838
chr14	33122894	33122903
chr14	34064862	34064871
chr14	34501527	34501536
chr14	34793736	34793752
chr14	35873546	35873556
chr14	36522091	36522098
chr14	37131615	37131622
chr14	37174234	37174246
chr14	37285359	37285368
chr14	37335280	37335289
chr14	37713657	37713665
chr14	38451935	38451943
chr14	38452678	38452688
chr14	38756981	38756990
chr14	41086605	41086621
chr14	41935714	41935722
chr14	44798166	44798172
chr14	46546189	46546197
chr14	47604721	47604726
chr14	49753937	49753946
chr14	49916314	49916321
chr14	51540825	51540834
chr14	52156995	52157002
chr14	52248057	52248062
chr14	52743644	52743652
chr14	53659385	53659395
chr14	54284085	54284094
chr14	54805263	54805271
chr14	55599745	55599754
chr14	56599803	56599812
chr14	57046913	57046919
chr14	58197536	58197543
chr14	58678677	58678686
chr14	61722868	61722873
chr14	62009060	62009069
chr14	62035512	62035520
chr14	62268931	62268943
chr14	62390017	62390026
chr14	62775182	62775188
chr14	62813642	62813650
chr14	63207909	63207917
chr14	63905624	63905641
chr14	64685850	64685857
chr14	65258911	65258918
chr14	66444421	66444430
chr14	66675979	66675985
chr14	66796946	66796952
chr14	67653395	67653409
chr14	69026404	69026415
chr14	69283115	69283125
chr14	69444638	69444643
chr14	70129899	70129908
chr14	70588496	70588506
chr14	71605900	71605911
chr14	71757893	71757906
chr14	72198983	72198990
chr14	72429053	72429059
chr14	73066049	73066057
chr14	74181237	74181246
chr14	74234361	74234369
chr14	75106328	75106334
chr14	75162087	75162096
chr14	75378360	75378368
chr14	75385150	75385158
chr14	75761832	75761842
chr14	75877464	75877478
chr14	76673346	76673364
chr14	77372368	77372378
chr14	77587068	77587076
chr14	77587089	77587098
chr14	78236945	78236953
chr14	78362443	78362451
chr14	79505404	79505413
chr14	79859893	79859902
chr14	79873867	79873878
chr14	80763101	80763109
chr14	82214132	82214146
chr14	82268047	82268056
chr14	82600246	82600253
chr14	83828888	83828893
chr14	84530536	84530542
chr14	85468023	85468031
chr14	85652206	85652211
chr14	85692451	85692457
chr14	85706202	85706208
chr14	86014492	86014498
chr14	86218208	86218213
chr14	86362386	86362398
chr14	86673459	86673465
chr14	89084116	89084123
chr14	89114057	89114067
chr14	90798529	90798537
chr14	90910604	90910619
chr14	91790102	91790116
chr14	92800492	92800500
chr14	93458200	93458212
chr14	93651258	93651268
chr14	94420553	94420559
chr14	95177303	95177314
chr14	95956959	95956969
chr14	95969111	95969124
chr14	95981307	95981321
chr14	96027416	96027430
chr14	103800307	103800316
chr14	103987414	103987426
chr14	105619621	105619634
chr14	105937619	105937630
chr15	20408292	20408299
chr15	21136196	21136202
chr15	22790353	22790359
chr15	23152171	23152181
chr15	23184832	23184843
chr15	29040341	29040351
chr15	30443517	30443531
chr15	30780147	30780153
chr15	31559006	31559012
chr15	32679224	32679238
chr15	33013655	33013663
chr15	33248374	33248382
chr15	33606815	33606827
chr15	33663539	33663553
chr15	33953662	33953670
chr15	34115532	34115538
chr15	34814924	34814938
chr15	35304744	35304753
chr15	35377793	35377805
chr15	35916173	35916183
chr15	36693820	36693827
chr15	37196871	37196878
chr15	37423341	37423348
chr15	37477122	37477136
chr15	39264906	39264922
chr15	39637639	39637655
chr15	39723715	39723725
chr15	40078945	40078953
chr15	40192397	40192406
chr15	40252393	40252404
chr15	40545490	40545499
chr15	40740139	40740145
chr15	40740152	40740158
chr15	41137757	41137769
chr15	41196384	41196398
chr15	41780682	41780692
chr15	41950878	41950884
chr15	42030292	42030300
chr15	43616887	43616894
chr15	43825624	43825632
chr15	43948910	43948918
chr15	43984604	43984620
chr15	44067400	44067409
chr15	44190293	44190300
chr15	45333369	45333375
chr15	45471792	45471800
chr15	45936242	45936249
chr15	46250907	46250913
chr15	47395087	47395096
chr15	47680869	47680879
chr15	47824556	47824566
chr15	48080090	48080098
chr15	48104325	48104331
chr15	48579014	48579022
chr15	49729331	49729340
chr15	52224714	52224730
chr15	53617644	53617649
chr15	54804317	54804326
chr15	55291070	55291084
chr15	55996776	55996786
chr15	56470422	56470433
chr15	57472768	57472778
chr15	57622315	57622324
chr15	57829614	57829624
chr15	58337184	58337190
chr15	59643418	59643433
chr15	59785264	59785270
chr15	60488722	60488731
chr15	60543962	60543973
chr15	60748137	60748145
chr15	60913384	60913390
chr15	60916656	60916666
chr15	61011185	61011193
chr15	62106145	62106155
chr15	62562811	62562820
chr15	62913339	62913345
chr15	64049440	64049448
chr15	65050987	65050996
chr15	65360396	65360406
chr15	65911847	65911853
chr15	66083756	66083763
chr15	66089283	66089292
chr15	66283101	66283107
chr15	66554164	66554179
chr15	67480993	67481002
chr15	68124773	68124779
chr15	68589600	68589610
chr15	68634536	68634542
chr15	68657912	68657918
chr15	69076207	69076221
chr15	69977797	69977806
chr15	70669876	70669882
chr15	70730646	70730653
chr15	72516886	72516894
chr15	72836831	72836839
chr15	73616374	73616384
chr15	74129499	74129507
chr15	74226145	74226157
chr15	74513595	74513605
chr15	74689473	74689482
chr15	74831766	74831773
chr15	75085100	75085111
chr15	75144854	75144862
chr15	75585381	75585386
chr15	75972381	75972391
chr15	77303306	77303317
chr15	77955156	77955166
chr15	77973748	77973756
chr15	78533452	78533460
chr15	78700409	78700419
chr15	78889797	78889808
chr15	80765892	80765903
chr15	80913704	80913709
chr15	83979337	83979349
chr15	84574062	84574072
chr15	85089599	85089608
chr15	85285158	85285166
chr15	86048049	86048058
chr15	86706367	86706375
chr15	88408109	88408125
chr15	89456783	89456793
chr15	90431543	90431551
chr15	91827113	91827121
chr15	92073659	92073668
chr15	92235177	92235187
chr15	93149392	93149398
chr15	93765395	93765403
chr15	93822061	93822070
chr15	94096621	94096629
chr15	94791668	94791681
chr15	95792943	95792954
chr15	95947253	95947263
chr15	96108241	96108251
chr15	97215888	97215898
chr15	97440527	97440539
chr15	97621016	97621024
chr15	98442670	98442675
chr15	98520375	98520381
chr15	98528533	98528546
chr15	99970664	99970676
chr15	101425876	101425882
chr15	102020970	102020980
chr16	822681	822690
chr16	845021	845027
chr16	847549	847556
chr16	1330380	1330386
chr16	2049367	2049373
chr16	2163724	2163730
chr16	2284107	2284115
chr16	3174305	3174316
chr16	3174324	3174333
chr16	4424705	4424712
chr16	4585686	4585694
chr16	4985562	4985571
chr16	4993376	4993386
chr16	5733879	5733888
chr16	5925832	5925840
chr16	6662986	6662992
chr16	8178773	8178781
chr16	8957396	8957409
chr16	8995207	8995216
chr16	9863270	9863276
chr16	10088681	10088695
chr16	10863884	10863892
chr16	10972691	10972701
chr16	11198722	11198734
chr16	11299636	11299646
chr16	11419627	11419639
chr16	11450721	11450735
chr16	12162030	12162041
chr16	12319509	12319517
chr16	12325017	12325022
chr16	12515535	12515551
chr16	12972371	12972376
chr16	13069946	13069953
chr16	14137280	14137288
chr16	14914912	14914930
chr16	14959141	14959149
chr16	14972379	14972387
chr16	15005867	15005880
chr16	15006053	15006061
chr16	16596284	16596290
chr16	16602429	16602435
chr16	16614889	16614902
chr16	19446504	19446517
chr16	19991068	19991074
chr16	21161599	21161608
chr16	22201844	22201857
chr16	22202083	22202093
chr16	22202290	22202297
chr16	22558472	22558485
chr16	22558600	22558608
chr16	23214791	23214798
chr16	23591954	23591968
chr16	23966259	23966268
chr16	25067123	25067131
chr16	27045159	27045164
chr16	27078190	27078204
chr16	27338303	27338317
chr16	27908950	27908958
chr16	28415180	28415189
chr16	28605376	28605384
chr16	30886701	30886712
chr16	31232389	31232394
chr16	31993806	31993824
chr16	32205213	32205218
chr16	32746855	32746860
chr16	33426026	33426037
chr16	34267040	34267047
chr16	34288977	34288982
chr16	34291937	34291943
chr16	46639844	46639851
chr16	47694117	47694123
chr16	47761261	47761273
chr16	47928215	47928221
chr16	49046025	49046032
chr16	49566312	49566321
chr16	49733360	49733370
chr16	50300003	50300009
chr16	50680463	50680471
chr16	50767000	50767005
chr16	50872723	50872732
chr16	50873545	50873551
chr16	51194186	51194195
chr16	51829119	51829127
chr16	51960301	51960310
chr16	52470230	52470239
chr16	52582042	52582047
chr16	52612847	52612852
chr16	52637625	52637634
chr16	53133455	53133471
chr16	53500731	53500738
chr16	53998949	53998959
chr16	54270104	54270109
chr16	54270111	54270123
chr16	54549340	54549349
chr16	55014659	55014667
chr16	56000446	56000455
chr16	56681640	56681648
chr16	56931711	56931728
chr16	57237462	57237470
chr16	57406262	57406277
chr16	57566540	57566548
chr16	57654465	57654472
chr16	57836643	57836648
chr16	59727357	59727366
chr16	59735044	59735052
chr16	60214033	60214044
chr16	60279843	60279850
chr16	60868765	60868775
chr16	60991442	60991451
chr16	61242072	61242084
chr16	62003142	62003147
chr16	62034395	62034403
chr16	63596891	63596900
chr16	64256701	64256707
chr16	64256708	64256715
chr16	64377343	64377353
chr16	64377361	64377369
chr16	65699286	65699299
chr16	66052117	66052125
chr16	66393980	66393989
chr16	66456277	66456287
chr16	66728311	66728320
chr16	66883750	66883763
chr16	66915920	66915931
chr16	66929265	66929279
chr16	67167894	67167900
chr16	67280509	67280515
chr16	67416576	67416582
chr16	67416590	67416596
chr16	67451253	67451261
chr16	67794073	67794079
chr16	68403384	68403394
chr16	68607774	68607784
chr16	68608036	68608046
chr16	68843734	68843750
chr16	68877388	68877401
chr16	69984485	69984493
chr16	69984548	69984555
chr16	70099046	70099055
chr16	70134312	70134323
chr16	70464807	70464815
chr16	70614391	70614397
chr16	71065139	71065145
chr16	71598891	71598902
chr16	71919086	71919095
chr16	72042855	72042860
chr16	72138587	72138593
chr16	72236169	72236176
chr16	73404277	73404285
chr16	73517114	73517122
chr16	73906448	73906456
chr16	74734215	74734227
chr16	75539948	75539956
chr16	75673745	75673758
chr16	76336854	76336865
chr16	76612510	76612518
chr16	77558223	77558230
chr16	77689610	77689615
chr16	77814567	77814576
chr16	78229380	78229388
chr16	78500773	78500781
chr16	78562261	78562270
chr16	78631617	78631624
chr16	78776955	78776965
chr16	79042626	79042637
chr16	80446155	80446162
chr16	81236393	81236402
chr16	81294741	81294748
chr16	81483228	81483236
chr16	81564113	81564122
chr16	81609134	81609144
chr16	81813434	81813444
chr16	82249426	82249440
chr16	83237335	83237343
chr16	83376480	83376488
chr16	84062876	84062882
chr16	84468686	84468699
chr16	85063283	85063294
chr16	85281890	85281900
chr16	85410312	85410324
chr16	85597535	85597546
chr16	85641975	85641984
chr16	85685058	85685070
chr16	85697456	85697461
chr16	85924767	85924775
chr16	86530033	86530039
chr16	87074336	87074351
chr16	87799627	87799637
chr16	87856549	87856555
chr16	87943144	87943152
chr16	88066893	88066903
chr16	88801831	88801837
chr16	88803891	88803897
chr16	88847640	88847650
chr16	89111298	89111308
chr16	89240534	89240549
chr16	89341431	89341438
chr16	89871804	89871809
chr17	558014	558024
chr17	564432	564447
chr17	575484	575489
chr17	635076	635083
chr17	813330	813341
chr17	1452523	1452532
chr17	1602024	1602033
chr17	1798600	1798607
chr17	1819044	1819052
chr17	2271159	2271165
chr17	2309440	2309450
chr17	2837255	2837265
chr17	3737772	3737783
chr17	3778879	3778885
chr17	3841429	3841434
chr17	3876505	3876510
chr17	5412377	5412390
chr17	6968775	6968781
chr17	7137954	7137962
chr17	8243123	8243132
chr17	8243153	8243163
chr17	8869462	8869474
chr17	8987451	8987459
chr17	9782326	9782333
chr17	10030642	10030647
chr17	10660505	10660517
chr17	11278119	11278126
chr17	11759038	11759046
chr17	13663841	13663855
chr17	13679960	13679969
chr17	13749917	13749925
chr17	14101472	14101477
chr17	14247694	14247707
chr17	15742198	15742204
chr17	15762541	15762552
chr17	15764316	15764322
chr17	15768534	15768544
chr17	19038059	19038069
chr17	19045931	19045945
chr17	19047752	19047760
chr17	20159598	20159609
chr17	20356438	20356445
chr17	20363371	20363383
chr17	20416831	20416840
chr17	20652226	20652232
chr17	20754646	20754654
chr17	22021717	22021728
chr17	22050691	22050699
chr17	25680976	25680985
chr17	25861193	25861201
chr17	26076787	26076797
chr17	26080357	26080372
chr17	26353415	26353426
chr17	26451215	26451223
chr17	26548953	26548962
chr17	26549968	26549974
chr17	26549980	26549989
chr17	26573734	26573741
chr17	26687297	26687305
chr17	27148315	27148323
chr17	28095617	28095625
chr17	28551993	28552001
chr17	28566422	28566429
chr17	28714456	28714472
chr17	29071016	29071030
chr17	29336265	29336273
chr17	29601629	29601638
chr17	29699251	29699259
chr17	30071148	30071156
chr17	30789131	30789140
chr17	30989231	30989241
chr17	31196255	31196265
chr17	31409793	31409801
chr17	31477383	31477396
chr17	31497050	31497063
chr17	31666982	31666989
chr17	33281000	33281015
chr17	33985335	33985341
chr17	33988210	33988218
chr17	34525099	34525109
chr17	34542620	34542633
chr17	34626670	34626680
chr17	34644187	34644200
chr17	34917446	34917455
chr17	34921443	34921451
chr17	35306094	35306102
chr17	35487822	35487833
chr17	35548897	35548904
chr17	35555092	35555099
chr17	35641515	35641524
chr17	36359396	36359404
chr17	36422132	36422142
chr17	36432824	36432835
chr17	37025944	37025953
chr17	37035361	37035366
chr17	37569283	37569293
chr17	37719487	37719495
chr17	38127491	38127497
chr17	38222973	38222979
chr17	38239771	38239777
chr17	38669703	38669712
chr17	39139288	39139294
chr17	39655628	39655634
chr17	39683975	39683983
chr17	39692401	39692416
chr17	39739100	39739106
chr17	40144506	40144513
chr17	40718806	40718817
chr17	40895784	40895792
chr17	41526887	41526903
chr17	41800748	41800757
chr17	41817422	41817432
chr17	42015857	42015862
chr17	42019780	42019787
chr17	42185150	42185160
chr17	42439254	42439265
chr17	43197831	43197840
chr17	43310165	43310173
chr17	43334673	43334680
chr17	45368581	45368589
chr17	60838757	60838764
chr17	62067212	62067217
chr17	62353472	62353477
chr17	66234123	66234136
chr17	66395362	66395370
chr17	66790996	66791006
chr17	68018112	68018119
chr17	68035813	68035820
chr17	68084038	68084047
chr17	68535495	68535500
chr17	68734353	68734362
chr17	68746814	68746820
chr17	69783253	69783263
chr17	69999889	69999897
chr17	71287749	71287758
chr17	71381023	71381032
chr17	71718616	71718624
chr17	72183894	72183902
chr17	72358982	72358995
chr17	72442848	72442858
chr17	72646202	72646211
chr17	72814740	72814746
chr17	72820692	72820702
chr17	74258622	74258627
chr17	74525157	74525166
chr17	74678740	74678748
chr17	74944615	74944624
chr17	75208550	75208556
chr17	75461891	75461903
chr17	75599251	75599259
chr17	76070983	76070989
chr17	76126735	76126745
chr17	76167395	76167401
chr17	76421314	76421321
chr17	76799457	76799463
chr17	77131557	77131565
chr17	77134153	77134161
chr17	77323766	77323771
chr17	77416267	77416275
chr17	77915752	77915763
chr17	77924534	77924543
chr17	78191171	78191179
chr17	79106784	79106793
chr17	79426989	79426996
chr17	79823992	79824003
chr17	79868440	79868453
chr17	79894608	79894614
chr17	80188274	80188292
chr18	429341	429349
chr18	498028	498053
chr18	525176	525185
chr18	927628	927644
chr18	2924318	2924325
chr18	3913871	3913880
chr18	4312163	4312168
chr18	5629963	5629977
chr18	5920317	5920324
chr18	5959995	5960002
chr18	6729142	6729150
chr18	7179559	7179568
chr18	8084432	8084442
chr18	8451532	8451541
chr18	8709522	8709534
chr18	9900013	9900021
[truncated: 3,014 more rows]

## Sheet: example 2
Top 5k independently eroded binding sites for naked mole-rat and star-nosed mole including ties
Highlighted binding sites are those associated with the most enriched term
chrom	start	end
chr1	909126	909132
chr1	958594	958602
chr1	1369901	1369913
chr1	1905322	1905328
chr1	1905329	1905335
chr1	1920113	1920119
chr1	2464112	2464120
chr1	2810259	2810267
chr1	2933618	2933625
chr1	3327630	3327636
chr1	5865945	5865952
chr1	6319909	6319914
chr1	6521932	6521940
chr1	6521974	6521980
chr1	7102549	7102557
chr1	7102781	7102787
chr1	7435219	7435227
chr1	8001020	8001027
chr1	8378363	8378376
chr1	8378577	8378589
chr1	8468019	8468030
chr1	9005750	9005756
chr1	9392782	9392790
chr1	9751141	9751147
chr1	10361795	10361805
chr1	10597419	10597432
chr1	11289419	11289425
chr1	11306264	11306272
chr1	11986825	11986830
chr1	12041803	12041809
chr1	14298128	14298135
chr1	14518792	14518801
chr1	15246814	15246826
chr1	15373193	15373210
chr1	16056626	16056632
chr1	16087061	16087067
chr1	16339780	16339795
chr1	16408503	16408510
chr1	16498362	16498372
chr1	16500150	16500164
chr1	17751431	17751437
chr1	17942742	17942748
chr1	18437760	18437772
chr1	18471033	18471046
chr1	18699945	18699952
chr1	18952199	18952205
chr1	18962365	18962371
chr1	19059989	19059995
chr1	19119925	19119933
chr1	19146893	19146899
chr1	19495867	19495879
chr1	19536242	19536250
chr1	19679088	19679102
chr1	19742350	19742359
chr1	19859376	19859381
chr1	20635015	20635024
chr1	20803750	20803762
chr1	20820831	20820837
chr1	20848746	20848754
chr1	21073940	21073946
chr1	21922107	21922112
chr1	21934389	21934399
chr1	21935077	21935084
chr1	21965633	21965641
chr1	22345591	22345599
chr1	22366415	22366430
chr1	22472386	22472395
chr1	22653263	22653271
chr1	22777744	22777752
chr1	22880008	22880013
chr1	23093551	23093561
chr1	23191217	23191230
chr1	23805295	23805303
chr1	24428662	24428676
chr1	24446079	24446087
chr1	24463467	24463477
chr1	24602843	24602851
chr1	24825011	24825019
chr1	24878308	24878320
chr1	24879510	24879528
chr1	25231229	25231235
chr1	25251407	25251415
chr1	25278135	25278146
chr1	25850384	25850392
chr1	25977612	25977620
chr1	26200057	26200064
chr1	26418728	26418736
chr1	27564042	27564051
chr1	27571144	27571152
chr1	27817394	27817401
chr1	27863631	27863635
chr1	27867570	27867575
chr1	28782315	28782322
chr1	29128378	29128386
chr1	29215077	29215085
chr1	29396159	29396170
chr1	29408381	29408390
chr1	29408603	29408610
chr1	29630694	29630700
chr1	30226508	30226516
chr1	30448121	30448142
chr1	30841217	30841223
chr1	31194642	31194647
chr1	31198967	31198975
chr1	31250673	31250680
chr1	31366850	31366860
chr1	32039545	32039553
chr1	32211239	32211245
chr1	32575115	32575122
chr1	32671173	32671187
chr1	33266504	33266513
chr1	33348453	33348460
chr1	33400429	33400437
chr1	33741456	33741472
chr1	33986513	33986519
chr1	34173950	34173955
chr1	34488774	34488783
chr1	34604661	34604669
chr1	34783070	34783077
chr1	35448388	35448394
chr1	36018970	36018982
chr1	36751586	36751592
chr1	37585267	37585275
chr1	37617274	37617283
chr1	37769703	37769709
chr1	37912778	37912784
chr1	37942076	37942081
chr1	38018117	38018123
chr1	38156194	38156205
chr1	38469087	38469095
chr1	38913483	38913489
chr1	38946624	38946632
chr1	39343473	39343482
chr1	39343498	39343511
chr1	39625154	39625170
chr1	39659975	39659983
chr1	39784362	39784371
chr1	40298126	40298134
chr1	40529322	40529334
chr1	40689843	40689865
chr1	41873668	41873676
chr1	42194621	42194631
chr1	42318301	42318307
chr1	42638356	42638366
chr1	43216028	43216036
chr1	45110017	45110024
chr1	45964107	45964112
chr1	46008536	46008546
chr1	46473597	46473607
chr1	46528641	46528647
chr1	46908467	46908478
chr1	47713531	47713539
chr1	47834983	47834991
chr1	47912389	47912399
chr1	48173718	48173724
chr1	48303906	48303914
chr1	48353117	48353124
chr1	49438811	49438817
chr1	49708677	49708686
chr1	50505965	50505975
chr1	50584808	50584821
chr1	50894383	50894398
chr1	50923899	50923905
chr1	52142507	52142515
chr1	52194888	52194897
chr1	52728439	52728452
chr1	52861629	52861636
chr1	53262318	53262326
chr1	54395638	54395646
chr1	55047331	55047348
chr1	55258414	55258422
chr1	56195780	56195788
chr1	56298948	56298956
chr1	56988345	56988361
chr1	57826849	57826855
chr1	58372662	58372668
chr1	59142115	59142123
chr1	59261501	59261512
chr1	59543348	59543356
chr1	59834447	59834455
chr1	60506292	60506298
chr1	61092630	61092636
chr1	61203746	61203756
chr1	61207941	61207955
chr1	61401272	61401277
chr1	61427333	61427341
chr1	61785520	61785534
chr1	62264572	62264577
chr1	62950864	62950875
chr1	63383755	63383763
chr1	64040936	64040945
chr1	64081668	64081682
chr1	64090448	64090454
chr1	64156937	64156945
chr1	64328618	64328629
chr1	64517201	64517211
chr1	64798358	64798371
chr1	64853706	64853712
chr1	65101365	65101375
chr1	65363926	65363934
chr1	65772628	65772636
chr1	65886031	65886042
chr1	65951253	65951261
chr1	66170367	66170378
chr1	66871490	66871496
chr1	67029723	67029731
chr1	68174601	68174606
chr1	68693241	68693246
chr1	68702370	68702376
chr1	68726371	68726380
chr1	70877958	70877964
chr1	71814776	71814785
chr1	71834648	71834656
chr1	71882123	71882133
chr1	71913953	71913958
chr1	71913961	71913970
chr1	71913970	71913975
chr1	71914307	71914315
chr1	72214114	72214122
chr1	72336040	72336050
chr1	72565623	72565629
chr1	72667536	72667541
chr1	73115758	73115764
chr1	74998119	74998128
chr1	75177750	75177757
chr1	75597901	75597909
chr1	75879004	75879012
chr1	76666799	76666812
chr1	77041873	77041883
chr1	77246652	77246663
chr1	77291602	77291611
chr1	77702781	77702787
chr1	77724354	77724360
chr1	77753710	77753719
chr1	77788643	77788652
chr1	77814210	77814220
chr1	77844776	77844787
chr1	78280035	78280045
chr1	78337650	78337660
chr1	78389681	78389691
chr1	78756852	78756858
chr1	79404270	79404277
chr1	79825410	79825419
chr1	79969827	79969836
chr1	80969829	80969837
chr1	81215082	81215089
chr1	81351152	81351168
chr1	81603108	81603114
chr1	81752536	81752548
chr1	81987971	81987982
chr1	82062343	82062351
chr1	82170644	82170659
chr1	82171029	82171038
chr1	82533201	82533211
chr1	83289465	83289479
chr1	84134444	84134454
chr1	84370345	84370353
chr1	84765035	84765043
chr1	84853350	84853356
chr1	84978768	84978784
chr1	85020943	85020950
chr1	85204187	85204192
chr1	85393432	85393438
chr1	85511740	85511748
chr1	85671631	85671639
chr1	85797144	85797151
chr1	85912196	85912203
chr1	87037961	87037968
chr1	87311799	87311807
chr1	87613070	87613079
chr1	87981309	87981315
chr1	88045882	88045887
chr1	88277495	88277505
chr1	88283267	88283274
chr1	88388803	88388812
chr1	88703852	88703860
chr1	88741827	88741841
chr1	88754132	88754137
chr1	88767822	88767831
chr1	90644497	90644506
chr1	91304119	91304127
chr1	92362555	92362566
chr1	94040191	94040200
chr1	94718299	94718308
chr1	95389863	95389872
chr1	95854631	95854640
chr1	96150089	96150095
chr1	96936249	96936262
chr1	97348938	97348948
chr1	97787933	97787939
chr1	98014931	98014935
chr1	98843210	98843218
chr1	99013603	99013611
chr1	99407520	99407527
chr1	99411706	99411711
chr1	99910642	99910655
chr1	100003998	100004005
chr1	100431415	100431424
chr1	100624467	100624477
chr1	101644208	101644215
chr1	102441744	102441749
chr1	103992164	103992170
chr1	104068312	104068320
chr1	105172222	105172228
chr1	107555326	107555334
chr1	107580983	107580992
chr1	107670157	107670165
chr1	107883606	107883613
chr1	108015336	108015343
chr1	109548712	109548721
chr1	109707613	109707630
chr1	110107043	110107053
chr1	110881079	110881085
chr1	111023116	111023124
chr1	111684255	111684267
chr1	111970519	111970527
chr1	112000276	112000283
chr1	112287819	112287829
chr1	112348607	112348613
chr1	112522631	112522640
chr1	112841188	112841194
chr1	113133478	113133487
chr1	113133884	113133889
chr1	113792471	113792485
chr1	113985413	113985421
chr1	114220716	114220722
chr1	114343520	114343526
chr1	115211200	115211216
chr1	115469351	115469356
chr1	115727477	115727489
chr1	115829827	115829832
chr1	116371232	116371240
chr1	116371285	116371295
chr1	116619574	116619581
chr1	116619591	116619598
chr1	116930177	116930186
chr1	117389205	117389216
chr1	117610182	117610191
chr1	117659175	117659181
chr1	117714195	117714200
chr1	117907098	117907110
chr1	118302271	118302282
chr1	118610752	118610759
chr1	120584439	120584447
chr1	120640157	120640169
chr1	143905509	143905515
chr1	143927038	143927048
chr1	143958441	143958449
chr1	143970096	143970104
chr1	145026380	145026392
chr1	145159957	145159964
chr1	145179554	145179566
chr1	145236996	145237004
chr1	145555092	145555104
chr1	146809310	146809316
chr1	147293007	147293022
chr1	150244069	150244078
chr1	151707706	151707714
chr1	152101845	152101853
chr1	152154509	152154515
chr1	152973020	152973025
chr1	153188713	153188721
chr1	153195417	153195423
chr1	153201928	153201942
chr1	153325263	153325279
chr1	155561288	155561295
chr1	155572320	155572328
chr1	155682104	155682115
chr1	155940530	155940544
chr1	156130859	156130869
chr1	156133028	156133036
chr1	156452934	156452945
chr1	156452948	156452958
chr1	156477950	156477956
chr1	156620068	156620074
chr1	156630076	156630084
chr1	156661877	156661885
chr1	156702929	156702936
chr1	156874342	156874352
chr1	157124826	157124836
chr1	157600267	157600281
chr1	157948784	157948796
chr1	171292501	171292508
chr1	214156179	214156191
chr1	215181151	215181159
chr1	215253039	215253046
chr1	215697022	215697029
chr1	215700086	215700095
chr1	217121851	217121857
chr1	217155105	217155110
chr1	217255479	217255489
chr1	217308856	217308865
chr1	217921681	217921690
chr1	218489849	218489857
chr1	218838043	218838052
chr1	219408773	219408784
chr1	220084165	220084172
chr1	220393406	220393418
chr1	220505327	220505340
chr1	221309647	221309653
chr1	221738736	221738744
chr1	221877691	221877707
chr1	221903845	221903855
chr1	222207537	222207545
chr1	222297287	222297293
chr1	223804951	223804961
chr1	224871554	224871560
chr1	225022055	225022068
chr1	225699686	225699695
chr1	225850576	225850592
chr1	226208693	226208701
chr1	226340526	226340531
chr1	226553528	226553535
chr1	226884082	226884090
chr1	226899366	226899371
chr1	226951867	226951876
chr1	227060454	227060462
chr1	227169193	227169205
chr1	227172147	227172157
chr1	227172778	227172783
chr1	227585717	227585732
chr1	227623310	227623335
chr1	228102212	228102224
chr1	228110567	228110575
chr1	228254407	228254419
chr1	228558221	228558227
chr1	229644101	229644111
chr1	229768517	229768527
chr1	231664337	231664343
chr1	231887091	231887103
chr1	232605606	232605612
chr1	232749489	232749505
chr1	232764016	232764025
chr1	235388425	235388439
chr1	235621187	235621196
chr1	236143025	236143030
chr1	236629545	236629561
chr1	236857851	236857860
chr1	236876017	236876024
chr1	236958390	236958398
chr1	237067950	237067956
chr1	237160851	237160860
chr1	237849731	237849738
chr1	238022268	238022282
chr1	238701197	238701211
chr1	240297982	240297990
chr1	240399725	240399734
chr1	240604906	240604916
chr1	240877814	240877823
chr1	242248037	242248044
chr1	242688394	242688406
chr1	243621286	243621291
chr1	243941108	243941116
chr1	244129057	244129066
chr1	244237881	244237889
chr1	244386626	244386636
chr1	244596569	244596578
chr1	244853687	244853696
chr1	245930446	245930451
chr1	245950966	245950985
chr1	246198231	246198241
chr1	246198380	246198388
chr1	246577189	246577197
chr1	246577403	246577421
chr1	246958755	246958767
chr1	247067178	247067184
chr1	249111146	249111152
chr10	8080080	8080089
chr10	8637289	8637298
chr10	9655512	9655521
chr10	10109685	10109691
chr10	10731437	10731443
chr10	12112391	12112399
chr10	13203528	13203536
chr10	27821586	27821596
chr10	28534567	28534577
chr10	28663169	28663175
chr10	28987530	28987538
chr10	29130674	29130682
chr10	29201685	29201692
chr10	29399565	29399574
chr10	31074257	31074272
chr10	31312284	31312296
chr10	31410201	31410212
chr10	31557705	31557717
chr10	33400944	33400954
chr10	33459238	33459247
chr10	33585943	33585955
chr10	33592130	33592140
chr10	33625622	33625635
chr10	33738558	33738564
chr10	33927190	33927198
chr10	34022703	34022712
chr10	34022724	34022731
chr10	34110289	34110297
chr10	34227272	34227280
chr10	34410041	34410047
chr10	34456876	34456892
chr10	34463946	34463954
chr10	34608321	34608326
chr10	34618499	34618516
chr10	34684275	34684282
chr10	34733021	34733038
chr10	34734365	34734374
chr10	34984428	34984434
chr10	35010330	35010339
chr10	35207699	35207706
chr10	36084401	36084408
chr10	36246618	36246636
chr10	36514927	36514939
chr10	36562435	36562454
chr10	36711912	36711922
chr10	36792264	36792274
chr10	37227976	37227984
chr10	44339162	44339170
chr10	44456551	44456559
chr10	44884312	44884321
chr10	45072266	45072279
chr10	45422269	45422274
chr10	45916245	45916251
chr10	45916521	45916527
chr10	46009885	46009897
chr10	46492472	46492481
chr10	47081143	47081157
chr10	48923337	48923343
chr10	49982788	49982794
chr10	50318129	50318137
chr10	50725897	50725905
chr10	50746798	50746804
chr10	50746826	50746841
chr10	50829576	50829591
chr10	50857946	50857954
chr10	51990452	51990464
chr10	52142710	52142722
chr10	52232772	52232787
chr10	52359263	52359276
chr10	52812631	52812636
chr10	53342040	53342046
chr10	53889196	53889206
chr10	54155479	54155489
chr10	55780327	55780335
chr10	57013059	57013069
chr10	57388631	57388641
chr10	59417096	59417110
chr10	59657719	59657724
chr10	60229783	60229798
chr10	61438801	61438808
chr10	61449189	61449201
chr10	61569044	61569057
chr10	61645768	61645776
chr10	61654754	61654762
chr10	62679659	62679670
chr10	62692645	62692654
chr10	62713487	62713494
chr10	63805186	63805192
chr10	63838245	63838253
chr10	63947280	63947295
chr10	64028646	64028654
chr10	64133370	64133377
chr10	66054342	66054352
chr10	66124724	66124729
chr10	66580843	66580852
chr10	67875417	67875422
chr10	68065018	68065029
chr10	68787499	68787505
chr10	68818690	68818700
chr10	68839288	68839299
chr10	69655460	69655467
chr10	70532731	70532739
chr10	70619611	70619617
chr10	71218897	71218904
chr10	71570467	71570480
chr10	71818461	71818469
chr10	71908233	71908243
chr10	72571777	72571785
chr10	72701906	72701914
chr10	72707361	72707369
chr10	72892611	72892623
chr10	72977540	72977549
chr10	73261353	73261361
chr10	73279090	73279096
chr10	73368903	73368911
chr10	73525455	73525465
chr10	73608827	73608834
chr10	73937806	73937823
chr10	74015005	74015016
chr10	74830402	74830410
chr10	75172210	75172220
chr10	75410026	75410034
chr10	75541778	75541794
chr10	75639592	75639600
chr10	75659059	75659067
chr10	75665970	75665978
chr10	75894644	75894650
chr10	76673328	76673338
chr10	77815190	77815198
chr10	78161001	78161009
chr10	78493218	78493226
chr10	78754079	78754085
chr10	78809230	78809240
chr10	79679397	79679403
chr10	82086105	82086114
chr10	83538516	83538523
chr10	83678701	83678709
chr10	86052915	86052921
chr10	86297359	86297373
chr10	86895927	86895932
chr10	87714821	87714827
chr10	87813551	87813558
chr10	88460530	88460536
chr10	88777562	88777571
chr10	88817947	88817957
chr10	88842063	88842072
chr10	92550511	92550517
chr10	93077599	93077605
chr10	93177053	93177062
chr10	94291289	94291301
chr10	94455642	94455656
chr10	95222822	95222834
chr10	95326295	95326305
chr10	95418388	95418394
chr10	95459156	95459164
chr10	95961834	95961845
chr10	96203204	96203220
chr10	97007467	97007474
chr10	97171624	97171645
chr10	97316621	97316630
chr10	98667693	98667702
chr10	99291319	99291327
chr10	99349421	99349433
chr10	99565402	99565415
chr10	99894294	99894302
chr10	100141046	100141055
chr10	100932017	100932022
chr10	100978005	100978015
chr10	101311140	101311149
chr10	102090521	102090529
chr10	102244813	102244822
chr10	102376188	102376195
chr10	102376622	102376628
chr10	102476758	102476767
chr10	102503154	102503167
chr10	102506305	102506311
chr10	102531551	102531561
chr10	102568747	102568758
chr10	102624932	102624938
chr10	102870884	102870892
chr10	104108167	104108176
chr10	104135802	104135812
chr10	104135832	104135841
chr10	104169645	104169653
chr10	104278232	104278238
chr10	104438636	104438642
chr10	104440016	104440027
chr10	104843253	104843262
chr10	104954250	104954267
chr10	105476028	105476034
chr10	105531645	105531656
chr10	105543553	105543565
chr10	105671440	105671448
chr10	105768403	105768411
chr10	105880850	105880859
chr10	106196523	106196528
chr10	106207576	106207583
chr10	106437593	106437604
chr10	106496498	106496506
chr10	106767435	106767443
chr10	106849341	106849347
chr10	106891763	106891774
chr10	107683985	107683990
chr10	108197704	108197713
chr10	108386867	108386873
chr10	108769634	108769640
chr10	109843967	109843976
chr10	110283276	110283286
chr10	110646764	110646773
chr10	111828071	111828077
chr10	111940697	111940705
chr10	112164562	112164568
chr10	112231478	112231489
chr10	112437433	112437439
chr10	112544650	112544656
chr10	112546091	112546097
chr10	112632423	112632433
chr10	112890580	112890587
chr10	113045572	113045580
chr10	113849129	113849135
chr10	113909544	113909552
chr10	114254942	114254951
chr10	114274686	114274696
chr10	114320045	114320053
chr10	114374616	114374624
chr10	114413091	114413102
chr10	114447631	114447641
chr10	114628880	114628893
chr10	114742927	114742936
chr10	114881415	114881426
chr10	114986905	114986912
chr10	115038584	115038596
chr10	115251157	115251163
chr10	115557736	115557744
chr10	115568964	115568972
chr10	115753130	115753143
chr10	115918314	115918322
chr10	116905590	116905601
chr10	117035896	117035902
chr10	117230159	117230173
chr10	118060759	118060767
chr10	118119500	118119507
chr10	118541058	118541068
chr10	119291471	119291480
chr10	119313286	119313296
chr10	119478209	119478220
chr10	119660013	119660021
chr10	119826322	119826327
chr10	119944661	119944669
chr10	120024069	120024078
chr10	120273348	120273356
chr10	120832724	120832731
chr10	121332246	121332251
chr10	121807824	121807833
chr10	122158689	122158697
chr10	122212198	122212206
chr10	122890904	122890912
chr10	122951603	122951619
chr10	123031258	123031264
chr10	125402018	125402033
chr10	125643645	125643655
chr10	126158926	126158936
chr10	128210081	128210095
chr10	128957120	128957130
chr10	129461041	129461056
chr10	129976320	129976333
chr11	194067	194076
chr11	707423	707431
chr11	822138	822146
chr11	1101362	1101368
chr11	1156803	1156809
chr11	2167005	2167013
chr11	3820290	3820302
chr11	5264943	5264948
chr11	5537996	5538012
chr11	6892161	6892171
chr11	7987143	7987153
chr11	8095649	8095656
chr11	8095981	8095989
chr11	8160696	8160702
chr11	8160711	8160717
chr11	8222786	8222794
chr11	8820273	8820283
chr11	8884780	8884785
chr11	9001776	9001786
chr11	9024936	9024944
chr11	9438840	9438849
chr11	9779813	9779819
chr11	10314992	10315001
chr11	10373151	10373168
chr11	10684880	10684889
chr11	10960992	10961009
chr11	11048720	11048728
chr11	11171295	11171301
chr11	11694498	11694507
chr11	12152537	12152545
chr11	12189081	12189090
chr11	12214898	12214915
chr11	12316404	12316413
chr11	12559215	12559225
chr11	12737109	12737117
chr11	12939844	12939853
chr11	13347177	13347184
chr11	13407864	13407874
chr11	13462605	13462612
chr11	13462619	13462626
chr11	13891620	13891627
chr11	13893607	13893617
chr11	14017224	14017234
chr11	14248690	14248702
chr11	14481473	14481480
chr11	14634050	14634058
chr11	17229612	17229622
chr11	17593193	17593201
chr11	17947878	17947886
chr11	18067876	18067885
chr11	18343737	18343747
chr11	18407558	18407564
chr11	19426756	19426762
chr11	19538466	19538474
chr11	19687446	19687456
chr11	19770823	19770831
chr11	19889870	19889878
chr11	20312708	20312715
chr11	20470568	20470589
chr11	20736803	20736815
chr11	21021715	21021723
chr11	21030700	21030708
chr11	21490862	21490867
chr11	26579923	26579933
chr11	26849233	26849239
chr11	26933272	26933284
chr11	28107408	28107416
chr11	28172526	28172536
chr11	28175080	28175086
chr11	28610506	28610514
chr11	28936253	28936265
chr11	29206291	29206299
chr11	29469255	29469263
chr11	30119347	30119362
chr11	30149164	30149172
chr11	31147521	31147527
chr11	31842402	31842414
chr11	33049109	33049117
chr11	33420803	33420812
chr11	34376085	34376095
chr11	34663823	34663834
chr11	35194483	35194491
chr11	35558264	35558274
chr11	35604073	35604082
chr11	35660766	35660772
chr11	35761687	35761697
chr11	35767536	35767546
chr11	35811394	35811411
chr11	36164183	36164189
chr11	36187458	36187468
chr11	36376116	36376125
chr11	36397263	36397271
chr11	36674530	36674536
chr11	36817339	36817347
chr11	36907814	36907824
chr11	36999449	36999465
chr11	38198874	38198883
chr11	39588846	39588853
chr11	39608318	39608328
chr11	40410931	40410936
chr11	40813982	40813992
chr11	40825686	40825692
chr11	41358578	41358584
chr11	41923522	41923531
chr11	42380445	42380457
chr11	42415893	42415902
chr11	42741990	42741995
chr11	42949337	42949345
chr11	43016668	43016677
chr11	43093181	43093189
chr11	43096636	43096647
chr11	43693047	43693055
chr11	43785047	43785059
chr11	43956549	43956557
chr11	44465811	44465829
chr11	44587099	44587112
chr11	44621986	44622002
chr11	44709437	44709445
chr11	44820146	44820151
chr11	45566265	45566277
chr11	45728783	45728793
chr11	45881155	45881163
chr11	46123825	46123835
chr11	46500387	46500396
chr11	46613106	46613112
chr11	47198789	47198800
chr11	47215772	47215781
chr11	47361048	47361056
chr11	47411089	47411096
chr11	49803439	49803447
chr11	56413424	56413433
chr11	56797002	56797019
chr11	56812571	56812582
chr11	56923124	56923131
chr11	56952716	56952724
chr11	57151027	57151034
chr11	57241093	57241101
chr11	57304567	57304575
chr11	57560993	57561003
chr11	59379898	59379907
chr11	59539997	59540007
chr11	59562644	59562653
chr11	59829306	59829315
chr11	62493521	62493529
chr11	62538710	62538718
chr11	62649212	62649218
chr11	62713477	62713485
chr11	62785637	62785645
chr11	63626504	63626511
chr11	63828941	63828947
chr11	63937798	63937812
chr11	64086936	64086946
chr11	64125775	64125784
chr11	64590858	64590867
chr11	64815373	64815381
chr11	64835417	64835430
chr11	65212604	65212617
chr11	65326807	65326816
chr11	65429901	65429908
chr11	66092466	66092476
chr11	66510039	66510047
chr11	66533289	66533305
chr11	66574266	66574274
chr11	66584873	66584879
chr11	66584883	66584890
chr11	66586691	66586705
chr11	67038090	67038098
chr11	67262237	67262243
chr11	67913345	67913359
chr11	72067407	72067415
chr11	72329936	72329943
chr11	72343835	72343844
chr11	72533734	72533739
chr11	72545003	72545010
chr11	72713034	72713040
chr11	73091015	73091023
chr11	73237946	73237955
chr11	73283956	73283972
chr11	73371365	73371374
chr11	74087681	74087686
chr11	74649162	74649171
chr11	74664554	74664561
chr11	74664565	74664575
chr11	74842195	74842205
chr11	75445969	75445977
chr11	75524361	75524370
chr11	75634177	75634186
chr11	75842007	75842013
chr11	76163556	76163572
chr11	76504499	76504507
chr11	76513558	76513566
chr11	76882868	76882878
chr11	76894707	76894712
chr11	79241380	79241385
chr11	79683773	79683782
chr11	82578715	82578723
chr11	82832785	82832793
chr11	83245239	83245247
chr11	83498669	83498678
chr11	83614859	83614865
chr11	83963504	83963509
chr11	84269733	84269741
chr11	84273020	84273027
chr11	84661149	84661159
chr11	84836189	84836201
chr11	85674283	85674292
chr11	86581350	86581357
chr11	86650852	86650864
chr11	87328166	87328171
chr11	88135661	88135670
chr11	88585319	88585328
chr11	89218090	89218098
chr11	98429591	98429597
chr11	99832881	99832887
chr11	99968679	99968694
chr11	99980419	99980427
chr11	100096464	100096470
chr11	101380632	101380640
chr11	101384138	101384144
chr11	103753913	103753922
chr11	103976514	103976523
chr11	104010470	104010477
chr11	104237518	104237529
chr11	104416951	104416959
chr11	106908326	106908333
chr11	107328583	107328591
chr11	108352720	108352730
chr11	108433026	108433032
chr11	108567519	108567527
chr11	108856392	108856402
chr11	108881319	108881327
chr11	109633465	109633481
chr11	109855772	109855780
chr11	110946264	110946273
chr11	110947627	110947633
chr11	111307484	111307492
chr11	111410394	111410401
chr11	111687604	111687616
chr11	111904376	111904387
chr11	111948879	111948887
chr11	112852225	112852233
chr11	112980106	112980114
chr11	112980119	112980127
chr11	113452663	113452671
chr11	113570533	113570539
chr11	113629592	113629605
chr11	113976282	113976292
chr11	115286604	115286614
chr11	115307631	115307643
chr11	115340742	115340748
chr11	115340754	115340760
chr11	116873143	116873149
chr11	117063741	117063749
chr11	117778059	117778070
chr11	117782744	117782751
chr11	118501703	118501711
chr11	118666659	118666670
chr11	119091606	119091611
chr11	119091617	119091625
chr11	120374807	120374813
chr11	120872567	120872577
chr11	122025991	122025998
chr11	122290830	122290840
chr11	122744157	122744172
chr11	122894006	122894018
chr11	123224875	123224881
chr11	125462402	125462410
chr11	126443903	126443916
chr11	127176610	127176616
chr11	128198917	128198927
chr11	128408695	128408703
chr11	128414263	128414272
chr11	130079134	130079139
chr11	130910877	130910885
chr11	131495425	131495433
chr11	131835043	131835058
chr11	133893528	133893536
chr12	210412	210421
chr12	431885	431892
chr12	1545369	1545377
chr12	1553675	1553685
chr12	1936003	1936014
chr12	2312603	2312609
chr12	2598244	2598252
chr12	2603161	2603170
chr12	3130185	3130191
chr12	3271550	3271556
chr12	3312042	3312051
chr12	3786658	3786668
chr12	4229671	4229681
chr12	4229759	4229767
chr12	4530842	4530856
chr12	5179441	5179449
chr12	5181728	5181739
chr12	5336001	5336017
chr12	5696229	5696234
chr12	5791591	5791598
chr12	5991902	5991921
chr12	5992732	5992744
chr12	6471470	6471476
chr12	6485098	6485105
chr12	6642953	6642962
chr12	6874487	6874498
chr12	6945035	6945044
chr12	7068671	7068685
chr12	7123992	7124000
chr12	9917433	9917444
chr12	10203397	10203409
chr12	10206462	10206471
chr12	11835909	11835919
chr12	11842780	11842788
chr12	12057979	12057990
chr12	12860633	12860641
chr12	13379976	13379985
chr12	13639099	13639112
chr12	13711053	13711058
chr12	14123595	14123605
chr12	14413578	14413586
chr12	14539565	14539574
chr12	14720808	14720816
chr12	15039188	15039196
chr12	15360108	15360116
chr12	16499254	16499262
chr12	16511112	16511121
chr12	16891316	16891324
chr12	17795054	17795065
chr12	18800425	18800431
chr12	18876210	18876216
chr12	19020864	19020870
chr12	19331955	19331963
chr12	19391044	19391051
chr12	20669669	20669678
chr12	20742199	20742205
chr12	22272870	22272880
chr12	23329838	23329856
chr12	23812590	23812595
chr12	23812602	23812613
chr12	37904299	37904306
chr12	37904356	37904361
chr12	39969086	39969100
chr12	40701908	40701915
chr12	40963259	40963270
chr12	41657999	41658007
chr12	42537840	42537848
chr12	43191525	43191531
chr12	43573132	43573141
chr12	44192539	44192546
chr12	44328556	44328566
chr12	44358877	44358891
chr12	44830907	44830916
chr12	44946751	44946759
chr12	44946761	44946767
chr12	45495029	45495040
chr12	46157295	46157311
chr12	65473442	65473458
chr12	66237527	66237532
chr12	66237534	66237543
chr12	66247029	66247041
chr12	66452370	66452376
chr12	66482505	66482515
chr12	66544715	66544728
chr12	67051032	67051041
chr12	67177137	67177142
chr12	67256462	67256470
chr12	67258508	67258515
chr12	68193870	68193877
chr12	68432170	68432177
chr12	68554742	68554758
chr12	68645901	68645913
chr12	68648195	68648204
chr12	68815593	68815600
chr12	68962427	68962438
chr12	69590264	69590271
chr12	69962417	69962422
chr12	69979188	69979201
chr12	70064592	70064601
chr12	70305234	70305243
chr12	70472041	70472049
chr12	70639464	70639471
chr12	71317105	71317113
chr12	71366573	71366577
chr12	72004753	72004761
chr12	72379872	72379883
chr12	73061167	73061173
chr12	74150162	74150178
chr12	74923605	74923612
chr12	74923622	74923631
chr12	75156969	75156978
chr12	75567937	75567945
chr12	75630132	75630140
chr12	75961476	75961481
chr12	76113900	76113910
chr12	76134161	76134171
chr12	77458538	77458548
chr12	77988689	77988697
chr12	78320207	78320212
chr12	79308378	79308386
chr12	79912763	79912771
chr12	79912773	79912779
chr12	80326357	80326369
chr12	80460121	80460137
chr12	80615348	80615356
chr12	89699021	89699029
chr12	90047037	90047042
chr12	90464703	90464713
chr12	90561445	90561454
chr12	91091145	91091155
chr12	92205666	92205680
chr12	92328214	92328228
chr12	92492827	92492835
chr12	92495825	92495833
chr12	92909056	92909063
chr12	92970709	92970719
chr12	93098505	93098515
chr12	93155303	93155311
chr12	93443851	93443859
chr12	93669555	93669563
chr12	94055037	94055048
chr12	94171704	94171711
chr12	94206153	94206160
chr12	94215919	94215926
chr12	94364700	94364710
chr12	94585581	94585595
chr12	94664902	94664912
chr12	94725453	94725459
chr12	94801555	94801563
chr12	94801900	94801908
chr12	94995838	94995849
chr12	95501966	95501971
chr12	95630681	95630699
chr12	96062468	96062476
chr12	96202412	96202420
chr12	96382938	96382948
chr12	96389356	96389363
chr12	96465118	96465128
chr12	96487538	96487548
chr12	96502413	96502419
chr12	96520614	96520622
chr12	97002130	97002136
chr12	97260209	97260219
chr12	97642762	97642770
chr12	97700955	97700969
chr12	97701309	97701314
chr12	97760428	97760436
chr12	97902410	97902416
chr12	97902416	97902421
chr12	97926267	97926277
chr12	98548735	98548747
chr12	98693616	98693626
chr12	98721890	98721896
chr12	99171075	99171081
chr12	99586124	99586130
chr12	99776851	99776860
chr12	101118503	101118516
chr12	102042276	102042282
chr12	102060649	102060655
chr12	102082777	102082788
chr12	102826715	102826723
chr12	103183845	103183863
chr12	103798019	103798033
chr12	104045571	104045576
chr12	104045576	104045586
chr12	105333780	105333787
chr12	106066372	106066389
chr12	106195396	106195406
chr12	106480752	106480757
chr12	107861698	107861708
chr12	108698683	108698693
chr12	108702493	108702503
chr12	109108785	109108790
chr12	109723850	109723857
chr12	121625759	121625770
chr12	121655736	121655752
chr12	121668261	121668270
chr12	121890661	121890678
chr12	121937868	121937882
chr12	121990704	121990712
chr12	122012225	122012233
chr12	122244531	122244540
chr12	122356408	122356417
chr12	123026579	123026593
chr12	123404749	123404759
chr12	123480988	123480996
chr12	123489741	123489747
chr12	123596589	123596598
chr12	124874459	124874475
chr12	124879859	124879867
chr12	132318855	132318865
chr12	132395061	132395068
chr12	132625334	132625340
chr12	133104511	133104516
chr12	133195281	133195291
chr13	19283818	19283826
chr13	19283826	19283831
chr13	20325677	20325682
chr13	22683522	22683530
chr13	23318642	23318648
chr13	23318704	23318711
chr13	23319644	23319652
chr13	48547213	48547219
chr13	48809173	48809180
chr13	48827333	48827339
chr13	49106381	49106389
chr13	49395606	49395615
chr13	49474568	49474582
chr13	49552744	49552753
chr13	50095892	50095905
chr13	50484117	50484125
chr13	50784726	50784734
chr13	52542838	52542851
chr13	53608230	53608238
chr13	53631976	53631989
chr13	53870507	53870513
chr13	54057381	54057392
chr13	54175892	54175900
chr13	54227212	54227221
chr13	57031799	57031805
chr13	57353345	57353351
chr13	58242517	58242525
chr13	58582333	58582343
chr13	58582664	58582674
chr13	58637147	58637155
chr13	59057655	59057663
chr13	59058004	59058014
chr13	59477505	59477514
chr13	59822488	59822495
chr13	59933618	59933623
chr13	60054188	60054195
chr13	60054306	60054318
chr13	60465618	60465624
chr13	61120846	61120854
chr13	61991166	61991174
chr13	62274113	62274122
chr13	62950251	62950259
chr13	66252140	66252149
chr13	67017882	67017889
chr13	67139327	67139333
chr13	67904817	67904825
chr13	67909304	67909313
chr13	68021292	68021308
chr13	68233354	68233364
chr13	68582206	68582214
chr13	70081657	70081668
chr13	71321916	71321932
chr13	71424043	71424048
chr13	72372426	72372433
chr13	72422163	72422169
chr13	73106571	73106576
chr13	73335259	73335266
chr13	73801411	73801420
chr13	74083338	74083344
chr13	75450351	75450358
chr13	75477860	75477870
chr13	75663683	75663696
chr13	75720033	75720042
chr13	76884931	76884940
chr13	77173034	77173043
chr13	77287649	77287659
chr13	77981216	77981223
chr13	78272868	78272879
chr13	78839132	78839141
chr13	78986434	78986445
chr13	79041511	79041517
chr13	79217610	79217617
chr13	79482099	79482107
chr13	79821365	79821381
chr13	80323701	80323715
chr13	80478705	80478711
chr13	80512394	80512402
chr13	80791041	80791054
chr13	80796894	80796902
chr13	80937689	80937699
chr13	81055172	81055181
chr13	81290813	81290821
chr13	81634376	81634385
chr13	81696957	81696963
chr13	84194143	84194159
chr13	85305091	85305101
chr13	85626025	85626034
chr13	85828607	85828614
chr13	86296193	86296201
chr13	86639682	86639687
chr13	86962494	86962503
chr13	88285426	88285434
chr13	88364587	88364593
chr13	91620088	91620097
chr13	91645298	91645306
chr13	93034933	93034943
chr13	93469477	93469483
chr13	93516053	93516058
chr13	93898778	93898786
chr13	94035455	94035466
chr13	94443877	94443887
chr13	94813319	94813337
chr13	94959491	94959509
chr13	94993421	94993433
chr13	95148427	95148435
chr13	95256177	95256186
chr13	96411529	96411537
chr13	97130171	97130180
chr13	97308555	97308562
chr13	97478405	97478415
chr13	97904068	97904073
chr13	98222587	98222595
chr13	100525876	100525884
chr13	101763796	101763807
chr13	102123849	102123858
chr13	102795728	102795734
chr13	102893119	102893128
chr13	103584513	103584522
chr13	103946315	103946330
chr13	104055713	104055721
chr13	104328329	104328337
chr13	105087039	105087046
chr13	105087334	105087342
chr13	105397179	105397186
chr13	105737227	105737233
chr13	105811756	105811766
chr13	106650714	106650729
chr13	106737691	106737701
chr13	106814549	106814568
chr13	106979017	106979023
chr13	106984913	106984921
chr13	107355158	107355164
chr13	107592071	107592082
chr13	107753673	107753684
chr13	107862806	107862818
chr13	107862828	107862836
chr13	108037988	108038000
chr13	108358333	108358340
chr13	108432411	108432418
chr13	108432425	108432430
chr13	108513555	108513561
chr14	19705764	19705785
chr14	21922398	21922416
chr14	22738341	22738350
chr14	22871292	22871298
chr14	24612317	24612334
chr14	25431088	25431101
chr14	25463877	25463886
chr14	25472250	25472262
chr14	25580633	25580643
chr14	25977277	25977284
chr14	26348998	26349006
chr14	26569007	26569013
chr14	26717248	26717257
chr14	26878685	26878694
chr14	28453834	28453839
chr14	28453852	28453860
chr14	28609197	28609206
chr14	28950841	28950852
chr14	29000838	29000847
chr14	29699407	29699415
chr14	29995545	29995555
chr14	30057963	30057972
chr14	30061352	30061368
chr14	30206230	30206236
chr14	30782258	30782267
chr14	30828485	30828498
chr14	31153350	31153358
chr14	31416207	31416213
chr14	31416217	31416224
chr14	31731763	31731774
chr14	32436123	32436134
chr14	32517430	32517439
chr14	32683495	32683507
chr14	33082491	33082497
chr14	33123753	33123759
chr14	33157424	33157430
chr14	33162572	33162586
chr14	33243285	33243300
chr14	34064869	34064875
chr14	35150062	35150077
chr14	35256143	35256159
chr14	35261604	35261611
chr14	35295158	35295165
chr14	35713601	35713610
chr14	35778054	35778063
chr14	36092511	36092517
chr14	36478819	36478826
chr14	36781812	36781820
chr14	36927653	36927663
chr14	37449310	37449315
chr14	38071444	38071450
chr14	38604808	38604815
chr14	38784009	38784017
chr14	41276433	41276441
chr14	42082210	42082222
chr14	44025624	44025631
chr14	44638293	44638308
chr14	44771987	44772003
chr14	44906843	44906861
chr14	45559270	45559279
chr14	46270496	46270501
chr14	47312831	47312846
chr14	47579630	47579646
chr14	48147663	48147670
chr14	48846789	48846800
chr14	49116025	49116037
chr14	49586794	49586801
chr14	50053246	50053257
chr14	50374813	50374821
chr14	50497945	50497953
chr14	50703010	50703019
chr14	51207556	51207565
chr14	51296633	51296638
chr14	51540818	51540823
chr14	51647193	51647203
chr14	52743650	52743658
chr14	53101196	53101204
chr14	53256646	53256655
chr14	53341793	53341804
chr14	53620408	53620414
chr14	54685007	54685016
chr14	54768440	54768446
chr14	55060960	55060968
chr14	55314829	55314838
chr14	55370152	55370165
chr14	56118369	56118375
chr14	56184636	56184645
chr14	56243581	56243587
chr14	57046913	57046919
chr14	57363601	57363609
chr14	57369031	57369039
chr14	57549592	57549600
chr14	57684525	57684533
chr14	58299876	58299884
chr14	58530354	58530362
chr14	58596463	58596475
chr14	58599722	58599728
chr14	58612513	58612523
chr14	58643711	58643721
chr14	58925013	58925023
chr14	59163952	59163957
chr14	59288200	59288210
chr14	59295291	59295298
chr14	59768135	59768144
chr14	60191479	60191485
chr14	60248098	60248104
chr14	60318676	60318686
chr14	60533335	60533344
chr14	61127489	61127498
chr14	61192644	61192650
chr14	61469992	61469999
chr14	61496146	61496154
chr14	61496919	61496931
chr14	61727787	61727793
chr14	61888775	61888784
chr14	62019036	62019045
chr14	62228496	62228504
chr14	62456317	62456328
chr14	62603845	62603854
chr14	62849359	62849368
chr14	63509066	63509075
chr14	63898501	63898509
chr14	63909558	63909565
chr14	64066778	64066784
chr14	64606009	64606021
chr14	64658919	64658924
chr14	64748017	64748031
chr14	64951095	64951103
chr14	65201900	65201914
chr14	65473336	65473345
chr14	65482554	65482572
chr14	65777378	65777388
chr14	66190060	66190068
chr14	66236135	66236145
chr14	66286944	66286952
chr14	66625292	66625302
chr14	66930177	66930189
chr14	66949622	66949639
chr14	67847308	67847315
chr14	68122183	68122192
chr14	68454876	68454883
chr14	68647162	68647170
chr14	68656746	68656753
chr14	68759913	68759918
chr14	69152706	69152716
chr14	69446552	69446563
chr14	69459619	69459627
chr14	72676057	72676063
chr14	72992794	72992804
chr14	73166759	73166767
chr14	73168916	73168922
chr14	73288148	73288154
chr14	73323947	73323952
chr14	73763434	73763440
chr14	73967109	73967118
chr14	74550335	74550343
chr14	74640190	74640196
chr14	75277869	75277875
chr14	75319591	75319602
chr14	75426457	75426462
chr14	75426518	75426527
chr14	75903903	75903911
chr14	76090096	76090110
chr14	76457799	76457805
chr14	76745834	76745844
chr14	77139096	77139103
chr14	77641982	77641988
chr14	78503704	78503713
chr14	78718250	78718257
chr14	78721045	78721053
chr14	79257579	79257590
chr14	79497031	79497044
chr14	79590470	79590479
chr14	80289972	80289983
chr14	80392239	80392247
chr14	80867430	80867436
chr14	82141750	82141758
chr14	82332614	82332627
chr14	85898970	85898977
chr14	86069821	86069829
chr14	86218208	86218213
chr14	86255306	86255316
chr14	86474240	86474247
chr14	87135069	87135075
chr14	87546181	87546189
chr14	87577236	87577248
chr14	87682856	87682864
chr14	88332654	88332661
chr14	88344777	88344782
chr14	89207548	89207557
chr14	89572847	89572855
chr14	90986145	90986153
chr14	91285235	91285247
chr14	97570829	97570838
chr14	97570846	97570855
chr14	99381495	99381513
chr14	100126508	100126515
chr14	101189603	101189609
chr14	101203126	101203133
chr14	101344847	101344853
chr14	101363274	101363282
chr14	101364141	101364158
chr14	101532672	101532678
chr14	101532678	101532685
chr14	101653574	101653590
chr14	102730029	102730036
chr14	103595118	103595127
chr14	103933364	103933371
chr14	104577720	104577730
chr14	105619996	105620002
chr14	105620037	105620045
chr15	22655294	22655300
chr15	26314715	26314728
chr15	26558000	26558006
chr15	27016968	27016978
chr15	33080069	33080079
chr15	33413715	33413721
chr15	33426803	33426811
chr15	33981590	33981595
chr15	33981597	33981603
chr15	33988311	33988317
chr15	34048275	34048281
chr15	35350169	35350175
chr15	35499719	35499727
chr15	35536060	35536067
chr15	35857034	35857043
chr15	35870062	35870072
chr15	35870464	35870470
chr15	36163293	36163301
chr15	36725105	36725112
chr15	36865626	36865636
chr15	37088836	37088841
chr15	37390633	37390645
chr15	37418030	37418036
chr15	37565049	37565055
chr15	37975644	37975650
chr15	38529281	38529288
chr15	38543678	38543687
chr15	38565915	38565921
chr15	38568423	38568431
chr15	38568602	38568607
chr15	39365888	39365902
chr15	39431677	39431682
chr15	39723715	39723725
chr15	39823300	39823313
chr15	40178018	40178030
chr15	40228165	40228175
chr15	40882156	40882170
chr15	41363975	41363981
chr15	41950878	41950884
chr15	42103785	42103797
chr15	42489916	42489922
chr15	42791571	42791577
chr15	42792299	42792309
chr15	42836406	42836415
chr15	43313969	43313975
chr15	43948910	43948918
chr15	43949448	43949464
chr15	44201293	44201303
chr15	44262966	44262974
chr15	44438190	44438195
chr15	44491774	44491788
chr15	45002536	45002546
chr15	45021015	45021026
chr15	45677202	45677211
chr15	45697469	45697475
chr15	45936239	45936249
chr15	45994578	45994591
chr15	46932425	46932431
chr15	47109656	47109664
chr15	47228222	47228231
chr15	47329046	47329052
chr15	47340257	47340264
chr15	47845400	47845406
chr15	47953539	47953549
chr15	48077223	48077231
chr15	48907534	48907541
chr15	48941294	48941300
chr15	49091097	49091105
chr15	49624326	49624332
chr15	50932031	50932039
chr15	50999622	50999628
chr15	52483616	52483623
chr15	53055035	53055048
chr15	53217441	53217450
chr15	53804895	53804903
chr15	54034943	54034949
chr15	54046302	54046309
chr15	54256724	54256730
chr15	54786330	54786337
chr15	54786339	54786347
chr15	54901082	54901090
chr15	56030158	56030167
chr15	57190316	57190330
chr15	57259356	57259362
chr15	57384981	57384997
chr15	58188507	58188515
chr15	58337184	58337190
chr15	59618408	59618420
chr15	59718124	59718135
chr15	59981680	59981688
chr15	60063590	60063615
chr15	60107495	60107506
chr15	60291756	60291762
chr15	60521889	60521899
chr15	61026183	61026192
chr15	61400357	61400370
chr15	61808330	61808338
chr15	61819041	61819049
chr15	61899122	61899131
chr15	62222148	62222164
chr15	62222225	62222230
chr15	62741007	62741017
chr15	62756794	62756802
chr15	63540755	63540766
chr15	67712517	67712533
chr15	68283785	68283795
chr15	68352283	68352288
chr15	68352654	68352660
chr15	69790928	69790938
chr15	69895311	69895324
chr15	70875348	70875357
chr15	70875665	70875670
chr15	70978959	70978969
chr15	71498322	71498333
chr15	72516887	72516896
chr15	73429116	73429128
chr15	73665668	73665675
chr15	73867769	73867778
chr15	75075209	75075217
chr15	75339428	75339436
chr15	75497292	75497302
chr15	75751937	75751944
chr15	76004737	76004747
chr15	76523109	76523115
chr15	76866330	76866338
chr15	77352088	77352097
chr15	77837093	77837103
chr15	77915774	77915783
chr15	77944804	77944819
chr15	78171359	78171369
chr15	78832714	78832723
chr15	91416830	91416842
chr15	94127499	94127515
chr15	95691480	95691489
chr15	96127672	96127682
chr15	96457941	96457950
chr15	96657437	96657444
chr15	99658049	99658055
chr15	100015247	100015254
chr16	219322	219332
chr16	324889	324896
chr16	1380703	1380709
chr16	2094334	2094346
chr16	3045314	3045320
chr16	3047978	3047984
chr16	3048252	3048258
chr16	4159020	4159028
chr16	4290732	4290741
chr16	4993774	4993785
chr16	6444738	6444745
chr16	6876583	6876591
chr16	7338870	7338880
chr16	13378777	13378786
chr16	14592018	14592028
chr16	14704361	14704366
chr16	14704390	14704398
chr16	19890445	19890451
chr16	20134165	20134179
chr16	20154796	20154805
chr16	20491484	20491497
chr16	22409799	22409805
chr16	22660128	22660138
chr16	22812206	22812214
chr16	23939772	23939781
chr16	24976009	24976019
chr16	25042857	25042867
chr16	25236780	25236786
chr16	25281353	25281361
chr16	25601575	25601580
chr16	26451684	26451690
chr16	27329818	27329826
chr16	28511901	28511913
chr16	31436952	31436966
chr16	31509460	31509465
chr16	32222223	32222229
chr16	32729843	32729849
chr16	32929191	32929197
chr16	33163200	33163206
chr16	46661131	46661139
chr16	46919332	46919340
chr16	46942958	46942972
chr16	47482502	47482510
chr16	47497516	47497522
chr16	47498068	47498075
chr16	48098013	48098021
chr16	48923757	48923764
chr16	48993613	48993622
chr16	49018412	49018420
chr16	49068801	49068812
chr16	75018385	75018395
chr16	75260273	75260286
chr16	76678774	76678780
chr16	76689308	76689316
chr16	78993535	78993546
chr16	79255272	79255285
chr16	79729390	79729399
chr16	79869280	79869288
chr16	80136743	80136751
chr16	80715378	80715391
chr16	82442759	82442769
chr16	82833795	82833803
chr17	167763	167773
chr17	533226	533239
chr17	753895	753904
chr17	922617	922623
chr17	1167345	1167351
chr17	1338691	1338697
chr17	1746936	1746942
chr17	1822119	1822129
chr17	1951511	1951519
chr17	2009548	2009556
chr17	2114986	2114991
chr17	2221420	2221426
chr17	2429851	2429861
chr17	2499537	2499543
chr17	2614648	2614653
chr17	2618973	2618982
chr17	2715527	2715535
chr17	3459540	3459546
chr17	3545155	3545163
chr17	3630650	3630662
chr17	3859141	3859146
chr17	3880758	3880770
chr17	4015770	4015775
chr17	4025981	4025987
chr17	4025998	4026005
chr17	4074620	4074633
chr17	4409598	4409605
chr17	7509645	7509655
chr17	7533355	7533368
chr17	7766146	7766152
chr17	8062392	8062398
chr17	8955256	8955262
chr17	9008552	9008560
chr17	9129901	9129910
chr17	9149107	9149117
chr17	10236577	10236582
chr17	11402268	11402273
chr17	11893770	11893778
chr17	12118801	12118811
chr17	12187948	12187956
chr17	13258811	13258820
chr17	14031512	14031516
chr17	14051137	14051144
chr17	14209464	14209469
chr17	14401297	14401305
chr17	15944015	15944022
chr17	15944040	15944047
chr17	15978511	15978519
chr17	16299816	16299825
chr17	33893926	33893935
chr17	33997428	33997439
chr17	34156841	34156848
chr17	36592365	36592371
chr17	36726599	36726607
chr17	36728657	36728667
chr17	36763010	36763020
chr17	37036812	37036824
chr17	37266887	37266892
chr17	37365019	37365025
chr17	37683577	37683585
chr17	37793303	37793314
chr17	37823826	37823834
chr17	37824574	37824580
chr17	37832653	37832661
chr17	37974780	37974788
chr17	37974792	37974803
chr17	38129081	38129087
chr17	38209502	38209508
chr17	38250843	38250852
chr17	38340997	38341006
chr17	38467679	38467686
chr17	38500213	38500219
chr17	38511840	38511845
chr17	38570425	38570436
chr17	38764831	38764837
chr17	38810293	38810303
chr17	39091926	39091935
chr17	39139288	39139294
chr17	39770120	39770127
chr17	39868198	39868205
chr17	40089485	40089495
chr17	40458050	40458056
chr17	40465048	40465055
chr17	40830439	40830452
chr17	41736563	41736573
chr17	41751346	41751354
chr17	42174585	42174594
chr17	42338797	42338803
chr17	42388183	42388191
chr17	42439689	42439702
chr17	42548190	42548198
chr17	42548199	42548207
chr17	42550461	42550471
chr17	42993829	42993839
chr17	43067053	43067059
chr17	43233653	43233665
chr17	43248896	43248908
chr17	43387912	43387917
chr17	43482592	43482600
chr17	45738245	45738253
chr17	45790308	45790316
chr17	46081350	46081356
chr17	46105754	46105769
chr17	46223495	46223508
chr17	46230453	46230460
chr17	46317180	46317189
chr17	46461059	46461067
chr17	46711917	46711930
chr17	46795512	46795519
chr17	46894755	46894766
chr17	47296763	47296775
chr17	47491992	47492005
chr17	47531414	47531422
chr17	47821328	47821335
chr17	48070432	48070440
chr17	48627164	48627172
chr17	48769830	48769838
chr17	49024496	49024505
chr17	49195523	49195528
chr17	49195543	49195552
chr17	50185462	50185471
chr17	50238238	50238244
chr17	50569407	50569422
chr17	51511471	51511477
chr17	52042606	52042616
chr17	52119138	52119156
chr17	53222509	53222520
chr17	53278723	53278731
chr17	53460902	53460908
chr17	53527076	53527085
chr17	54046379	54046386
chr17	54282137	54282146
chr17	54285912	54285920
chr17	54782205	54782215
chr17	57043757	57043766
chr17	57593484	57593492
chr17	57650356	57650366
chr17	57665131	57665139
chr17	57700039	57700045
chr17	57866908	57866917
chr17	57886350	57886359
chr17	59139942	59139949
chr17	59139956	59139962
chr17	59310142	59310150
chr17	59377959	59377967
chr17	59493104	59493113
chr17	59533729	59533734
chr17	59674854	59674872
chr17	59941055	59941064
chr17	60171972	60171981
chr17	60663870	60663878
chr17	60780408	60780418
chr17	61035051	61035061
chr17	61455472	61455480
chr17	61547598	61547606
chr17	61710905	61710913
chr17	61712990	61712998
chr17	62067208	62067213
chr17	62223153	62223161
chr17	62602134	62602142
chr17	66593511	66593517
chr17	67193196	67193204
chr17	67268675	67268683
chr17	67802548	67802556
chr17	67886902	67886915
chr17	68204196	68204206
chr17	68307886	68307893
chr17	68494805	68494815
chr17	68851660	68851666
chr17	68865245	68865252
chr17	68885469	68885477
chr17	69012961	69012969
chr17	69061880	69061887
chr17	69239322	69239330
chr17	69334914	69334926
chr17	69510232	69510237
chr17	69687859	69687865
chr17	72918435	72918445
chr17	72970096	72970106
chr17	73237368	73237377
chr17	73608341	73608349
chr17	73612529	73612535
chr17	73630283	73630290
chr17	73746135	73746145
chr17	73866083	73866090
chr17	74268240	74268251
chr17	74275053	74275059
chr17	74275386	74275392
chr17	76124870	76124875
chr17	77188763	77188773
chr17	78175727	78175733
chr17	78398963	78398971
chr17	79580336	79580342
chr17	80541103	80541109
chr17	80794278	80794286
chr18	318809	318815
chr18	463608	463614
chr18	613760	613766
chr18	829943	829951
chr18	2240037	2240047
chr18	2337703	2337714
chr18	3072017	3072026
chr18	5545858	5545864
chr18	5642641	5642647
chr18	5693141	5693150
chr18	5977965	5977973
chr18	6828702	6828711
chr18	7000222	7000227
chr18	7045864	7045875
chr18	7420577	7420587
chr18	8174441	8174451
chr18	8258176	8258188
chr18	8615574	8615582
chr18	9771664	9771672
chr18	11041003	11041017
chr18	12513445	12513450
chr18	12831089	12831097
chr18	13277183	13277195
chr18	13382710	13382718
[truncated: 3,124 more rows]

## Sheet: example 3
Top 5k independently eroded binding sites for White rhinoceros and Weddell seal including ties
Highlighted binding sites are those associated with the most enriched term
chrom	start	end
chr1	1239161	1239169
chr1	1571559	1571566
chr1	1706941	1706954
chr1	1871421	1871427
chr1	2006003	2006013
chr1	2560411	2560419
chr1	2949463	2949471
chr1	3038148	3038154
chr1	3383283	3383289
chr1	3418735	3418741
chr1	4620194	4620206
chr1	4766717	4766723
chr1	4833077	4833086
chr1	4996099	4996107
chr1	6336735	6336747
chr1	6569529	6569539
chr1	6838333	6838340
chr1	7309037	7309044
chr1	8264381	8264388
chr1	8264392	8264400
chr1	8425729	8425734
chr1	9005750	9005756
chr1	9085965	9085972
chr1	9138939	9138944
chr1	9257683	9257692
chr1	9340712	9340720
chr1	10425086	10425094
chr1	10470124	10470132
chr1	11231282	11231290
chr1	11231302	11231314
chr1	11358671	11358679
chr1	11706545	11706558
chr1	11741705	11741713
chr1	12090864	12090870
chr1	12107913	12107921
chr1	12493145	12493151
chr1	14219737	14219746
chr1	14981699	14981705
chr1	15020090	15020102
chr1	15085722	15085734
chr1	15229051	15229059
chr1	16354993	16354999
chr1	16407251	16407261
chr1	18482320	18482328
chr1	18933282	18933293
chr1	18933491	18933498
chr1	19415831	19415837
chr1	20388928	20388937
chr1	20499481	20499489
chr1	20512465	20512478
chr1	20661842	20661850
chr1	22178205	22178210
chr1	23713678	23713686
chr1	24794374	24794383
chr1	25472574	25472582
chr1	26249426	26249436
chr1	26688048	26688053
chr1	26883270	26883276
chr1	27176164	27176173
chr1	27183860	27183868
chr1	27298957	27298963
chr1	27337833	27337841
chr1	27344873	27344881
chr1	27564045	27564052
chr1	28919370	28919376
chr1	31388128	31388137
chr1	32390016	32390025
chr1	32476399	32476407
chr1	32543331	32543339
chr1	32665992	32666003
chr1	32830341	32830349
chr1	32860303	32860311
chr1	33122902	33122910
chr1	33215723	33215733
chr1	33399197	33399204
chr1	33592909	33592915
chr1	33741456	33741470
chr1	33945976	33945982
chr1	33965138	33965148
chr1	34257408	34257414
chr1	34661653	34661666
chr1	35965841	35965850
chr1	36008222	36008230
chr1	36089028	36089036
chr1	36537786	36537794
chr1	36853407	36853412
chr1	37950358	37950374
chr1	38055205	38055211
chr1	38055213	38055221
chr1	38055222	38055244
chr1	38316263	38316270
chr1	39014687	39014693
chr1	39479312	39479318
chr1	39733419	39733433
chr1	39738776	39738785
chr1	39867897	39867908
chr1	40331209	40331217
chr1	41863934	41863943
chr1	41947180	41947188
chr1	42309411	42309416
chr1	42946906	42946917
chr1	43397549	43397555
chr1	43405124	43405130
chr1	44869703	44869716
chr1	45053146	45053151
chr1	45060002	45060008
chr1	45105407	45105415
chr1	45376650	45376655
chr1	45573002	45573008
chr1	45574051	45574059
chr1	45792352	45792369
chr1	45863365	45863373
chr1	46732685	46732694
chr1	46969542	46969550
chr1	47401784	47401789
chr1	47403930	47403936
chr1	47780163	47780171
chr1	47788587	47788595
chr1	48417161	48417169
chr1	48673067	48673077
chr1	48772415	48772426
chr1	49199602	49199610
chr1	49312632	49312640
chr1	49633514	49633522
chr1	49932326	49932336
chr1	50597033	50597041
chr1	51426665	51426673
chr1	51731046	51731056
chr1	51762868	51762879
chr1	51909645	51909659
chr1	52184194	52184202
chr1	52445265	52445273
chr1	52747564	52747578
chr1	53242548	53242557
chr1	53834292	53834297
chr1	53882866	53882872
chr1	53996624	53996630
chr1	54363216	54363222
chr1	54750452	54750461
chr1	54983301	54983308
chr1	55197081	55197087
chr1	55841115	55841128
chr1	56242625	56242632
chr1	57839179	57839187
chr1	57860615	57860623
chr1	57891505	57891513
chr1	59194078	59194086
chr1	59274641	59274649
chr1	60291926	60291937
chr1	61698767	61698777
chr1	62225993	62226007
chr1	62559767	62559774
chr1	63021003	63021012
chr1	63183433	63183440
chr1	63440284	63440293
chr1	64825002	64825012
chr1	64837076	64837084
chr1	64952128	64952134
chr1	65475217	65475228
chr1	65838521	65838526
chr1	65951253	65951261
chr1	65982185	65982193
chr1	66336211	66336225
chr1	66517876	66517882
chr1	66639446	66639454
chr1	66696422	66696428
chr1	66800622	66800629
chr1	70045995	70046003
chr1	70169483	70169491
chr1	70189228	70189240
chr1	71731548	71731560
chr1	72155424	72155434
chr1	72295900	72295909
chr1	72353723	72353730
chr1	72491838	72491848
chr1	73643553	73643561
chr1	74267191	74267197
chr1	74380124	74380132
chr1	74409011	74409029
chr1	74866651	74866659
chr1	74897795	74897803
chr1	75897620	75897635
chr1	76362781	76362789
chr1	76535759	76535770
chr1	78248768	78248775
chr1	78451794	78451811
chr1	78539092	78539098
chr1	79888394	79888403
chr1	79941120	79941126
chr1	81531687	81531695
chr1	81679206	81679215
chr1	81682997	81683006
chr1	81719798	81719804
chr1	81884460	81884468
chr1	82084922	82084930
chr1	82296500	82296507
chr1	82365916	82365922
chr1	82562160	82562168
chr1	82660689	82660697
chr1	82736547	82736555
chr1	83538482	83538489
chr1	84460885	84460893
chr1	84892896	84892908
chr1	85275119	85275125
chr1	86615553	86615562
chr1	86823338	86823350
chr1	87430379	87430388
chr1	88741826	88741834
chr1	88767417	88767424
chr1	88767433	88767440
chr1	89298262	89298274
chr1	89615383	89615393
chr1	89615482	89615488
chr1	90307459	90307467
chr1	91187402	91187415
chr1	91866423	91866436
chr1	92038824	92038830
chr1	92038838	92038848
chr1	92373656	92373664
chr1	92529989	92529997
chr1	92785141	92785152
chr1	94164371	94164382
chr1	94618000	94618013
chr1	95439256	95439268
chr1	96976186	96976195
chr1	97432822	97432829
chr1	99521559	99521565
chr1	100818900	100818910
chr1	101377070	101377076
chr1	101715606	101715611
chr1	102236856	102236862
chr1	102361018	102361028
chr1	102729043	102729052
chr1	107230037	107230043
chr1	107291653	107291662
chr1	107360674	107360685
chr1	107511669	107511674
chr1	107590303	107590308
chr1	107973823	107973828
chr1	108197370	108197377
chr1	109241741	109241750
chr1	109336877	109336888
chr1	109379147	109379154
chr1	109533589	109533601
chr1	109642750	109642758
chr1	110151173	110151181
chr1	110534666	110534676
chr1	110816584	110816592
chr1	111287765	111287773
chr1	113671634	113671642
chr1	114045965	114045973
chr1	115815695	115815706
chr1	116487321	116487332
chr1	116563225	116563231
chr1	117657630	117657638
chr1	119354568	119354574
chr1	120572295	120572304
chr1	120581996	120582005
chr1	120585708	120585713
chr1	144044900	144044906
chr1	145545333	145545344
chr1	145826353	145826362
chr1	145827167	145827180
chr1	147695137	147695144
chr1	147962151	147962157
chr1	148791155	148791167
chr1	148799328	148799334
chr1	149066788	149066796
chr1	149066802	149066812
chr1	149546201	149546207
chr1	150101199	150101208
chr1	150812780	150812789
chr1	151301599	151301607
chr1	153224578	153224586
chr1	153328999	153329009
chr1	153792602	153792611
chr1	154141629	154141636
chr1	154579926	154579934
chr1	155140516	155140530
chr1	156402070	156402077
chr1	157094013	157094022
chr1	157809654	157809661
chr1	159878083	159878091
chr1	159880673	159880681
chr1	160427194	160427202
chr1	161699951	161699960
chr1	161736312	161736324
chr1	162680072	162680087
chr1	162699503	162699508
chr1	163576895	163576902
chr1	163696078	163696084
chr1	165200363	165200369
chr1	165601528	165601534
chr1	165869903	165869909
chr1	165874770	165874776
chr1	166942414	166942423
chr1	167135619	167135625
chr1	167514107	167514115
chr1	167575067	167575076
chr1	171233254	171233263
chr1	172305718	172305730
chr1	172323303	172323309
chr1	173160575	173160584
chr1	174004167	174004175
chr1	174008842	174008850
chr1	174968546	174968554
chr1	176418998	176419003
chr1	176448525	176448541
chr1	176835189	176835195
chr1	176837116	176837126
chr1	176965515	176965523
chr1	176971904	176971910
chr1	177647364	177647369
chr1	178058770	178058778
chr1	178228999	178229006
chr1	179049519	179049526
chr1	179050569	179050579
chr1	179311509	179311519
chr1	179564205	179564219
chr1	180060671	180060679
chr1	181172250	181172258
chr1	181548642	181548650
chr1	182288533	182288541
chr1	182382457	182382465
chr1	183000775	183000785
chr1	184376430	184376437
chr1	184580940	184580947
chr1	186808557	186808567
chr1	187613037	187613045
chr1	190241362	190241371
chr1	190281216	190281224
chr1	190313819	190313828
chr1	190314195	190314205
chr1	190363781	190363789
chr1	190374658	190374670
chr1	190435183	190435188
chr1	190481424	190481429
chr1	190482762	190482768
chr1	190496015	190496025
chr1	190498920	190498928
chr1	190507872	190507882
chr1	191295144	191295161
chr1	193098569	193098577
chr1	193333742	193333754
chr1	193644259	193644265
chr1	193694162	193694170
chr1	196471897	196471903
chr1	197810257	197810267
chr1	198111018	198111026
chr1	200034234	200034243
chr1	200593836	200593851
chr1	200836085	200836091
chr1	201288396	201288404
chr1	201369435	201369445
chr1	201531462	201531469
chr1	201612843	201612858
chr1	201619574	201619584
chr1	201987616	201987626
chr1	203049973	203049979
chr1	203115977	203115985
chr1	203279868	203279875
chr1	203279875	203279880
chr1	203290181	203290190
chr1	203613088	203613094
chr1	204062629	204062634
chr1	204371076	204371087
chr1	204424669	204424682
chr1	204475976	204475986
chr1	204476288	204476297
chr1	204496493	204496504
chr1	206831266	206831276
chr1	208610701	208610711
chr1	209126103	209126111
chr1	209819317	209819326
chr1	209847426	209847435
chr1	210306125	210306146
chr1	212001256	212001262
chr1	212395081	212395087
chr1	213181543	213181550
chr1	214831634	214831639
chr1	215084999	215085006
chr1	215242213	215242222
chr1	216992609	216992619
chr1	217308177	217308189
chr1	217721793	217721802
chr1	219049445	219049454
chr1	219084104	219084112
chr1	219632583	219632588
chr1	220759861	220759870
chr1	221061974	221061984
chr1	221983617	221983625
chr1	222297286	222297293
chr1	223680350	223680355
chr1	224543573	224543582
chr1	224594385	224594400
chr1	226086805	226086821
chr1	226086920	226086927
chr1	226086927	226086937
chr1	226086967	226086973
chr1	226102854	226102863
chr1	226410541	226410554
chr1	227288529	227288542
chr1	240792921	240792933
chr1	241670756	241670763
chr1	243121700	243121707
chr1	245248280	245248288
chr1	245848322	245848328
chr1	247054979	247054988
chr10	643732	643738
chr10	1043745	1043750
chr10	1233008	1233022
chr10	1343820	1343831
chr10	1356079	1356088
chr10	1388409	1388417
chr10	3010496	3010506
chr10	3495101	3495109
chr10	3869665	3869671
chr10	3869691	3869697
chr10	4002426	4002436
chr10	4705104	4705111
chr10	6255192	6255197
chr10	7412880	7412890
chr10	7568049	7568059
chr10	7612920	7612926
chr10	7845552	7845559
chr10	8005808	8005818
chr10	8369066	8369074
chr10	8606165	8606175
chr10	8988447	8988456
chr10	9069438	9069446
chr10	9895031	9895039
chr10	9961175	9961193
chr10	10453023	10453032
chr10	10466756	10466765
chr10	11617621	11617628
chr10	11703757	11703765
chr10	12263003	12263011
chr10	12443357	12443364
chr10	12708260	12708266
chr10	12795235	12795250
chr10	13347813	13347821
chr10	13627679	13627687
chr10	13737936	13737944
chr10	13790618	13790626
chr10	13879079	13879089
chr10	14246716	14246721
chr10	15794909	15794918
chr10	16575302	16575309
chr10	16989871	16989878
chr10	17407345	17407354
chr10	18441607	18441616
chr10	18798362	18798368
chr10	19118162	19118170
chr10	19308426	19308440
chr10	20283229	20283238
chr10	20900040	20900046
chr10	20966306	20966313
chr10	21068490	21068498
chr10	21343393	21343402
chr10	21414381	21414387
chr10	22097078	22097088
chr10	27980415	27980426
chr10	28616207	28616215
chr10	30998097	30998105
chr10	31263445	31263452
chr10	31506624	31506630
chr10	31742550	31742558
chr10	32163232	32163241
chr10	32504210	32504222
chr10	33226591	33226598
chr10	33295731	33295740
chr10	33347796	33347806
chr10	34284231	34284239
chr10	36246619	36246626
chr10	36515356	36515362
chr10	37207616	37207623
chr10	37221183	37221191
chr10	37239077	37239087
chr10	37271055	37271062
chr10	37300322	37300332
chr10	37319711	37319719
chr10	37393355	37393366
chr10	37843715	37843725
chr10	38468807	38468817
chr10	38468855	38468865
chr10	38476428	38476434
chr10	38497247	38497253
chr10	38497563	38497575
chr10	38498359	38498368
chr10	38498385	38498395
chr10	38498495	38498507
chr10	38504024	38504034
chr10	38912984	38912997
chr10	38913150	38913159
chr10	38913242	38913251
chr10	38981746	38981754
chr10	42908521	42908530
chr10	42909319	42909331
chr10	42910446	42910455
chr10	42915123	42915131
chr10	42915132	42915138
chr10	42928083	42928095
chr10	42928104	42928113
chr10	43213697	43213709
chr10	43214704	43214713
chr10	43214736	43214745
chr10	43214747	43214763
chr10	43619891	43619899
chr10	45350543	45350560
chr10	45422267	45422276
chr10	49866471	49866479
chr10	51990505	51990514
chr10	52017096	52017104
chr10	52247694	52247702
chr10	52763094	52763100
chr10	52917882	52917887
chr10	53421991	53422007
chr10	53667158	53667163
chr10	55797498	55797511
chr10	56132917	56132927
chr10	56436350	56436360
chr10	57385991	57386000
chr10	58937260	58937269
chr10	59975483	59975496
chr10	60079470	60079478
chr10	60276804	60276811
chr10	60484113	60484118
chr10	60938622	60938631
chr10	61469105	61469113
chr10	62836940	62836949
chr10	62836951	62836960
chr10	63422672	63422682
chr10	63452153	63452161
chr10	63946682	63946692
chr10	64892840	64892850
chr10	64928904	64928913
chr10	64997980	64997986
chr10	65957095	65957103
chr10	67419748	67419756
chr10	67719604	67719612
chr10	69274502	69274509
chr10	69275694	69275702
chr10	69562453	69562463
chr10	70454670	70454677
chr10	70576387	70576402
chr10	71213792	71213810
chr10	71470250	71470256
chr10	71517312	71517321
chr10	72097229	72097235
chr10	72156571	72156587
chr10	72291973	72291981
chr10	72900906	72900912
chr10	73011112	73011124
chr10	73435552	73435561
chr10	73825818	73825831
chr10	74087018	74087023
chr10	74669711	74669720
chr10	75317946	75317953
chr10	75663022	75663034
chr10	76598946	76598951
chr10	76738663	76738672
chr10	76818505	76818513
chr10	77327004	77327012
chr10	77876030	77876035
chr10	78670976	78670988
chr10	79024220	79024230
chr10	79067748	79067754
chr10	79633819	79633827
chr10	80683981	80683990
chr10	82304301	82304315
chr10	82881445	82881457
chr10	82960525	82960534
chr10	83334780	83334797
chr10	84375773	84375779
chr10	84375963	84375973
chr10	84689347	84689354
chr10	86560358	86560366
chr10	89195654	89195667
chr10	90072632	90072637
chr10	90435751	90435759
chr10	92303261	92303269
chr10	92933920	92933925
chr10	92933935	92933945
chr10	92933952	92933958
chr10	93466139	93466147
chr10	94053560	94053568
chr10	94752701	94752712
chr10	95414877	95414887
chr10	95851289	95851300
chr10	98319816	98319826
chr10	98406573	98406584
chr10	99065716	99065722
chr10	99406864	99406871
chr10	99967804	99967812
chr10	100227364	100227381
chr10	100235208	100235215
chr10	100386851	100386857
chr10	101732994	101733003
chr10	101738756	101738766
chr10	101825205	101825213
chr10	101980870	101980880
chr10	102099582	102099595
chr10	102192315	102192326
chr10	102493713	102493720
chr10	102500183	102500190
chr10	102624986	102624996
chr10	102631304	102631314
chr10	102655069	102655077
chr10	102855611	102855620
chr10	102957727	102957735
chr10	103158373	103158381
chr10	103418322	103418331
chr10	104432816	104432822
chr10	104812246	104812252
chr10	105544755	105544763
chr10	105547456	105547461
chr10	106308048	106308058
chr10	106511669	106511676
chr10	106517571	106517579
chr10	107732518	107732524
chr10	108302686	108302696
chr10	108652516	108652525
chr10	111817910	111817917
chr10	112663366	112663376
chr10	114054199	114054207
chr10	114128074	114128079
chr10	114758927	114758937
chr10	114924855	114924863
chr10	115364186	115364194
chr10	115727131	115727139
chr10	115950872	115950880
chr10	116288034	116288039
chr10	116653062	116653076
chr10	117572634	117572640
chr10	117906661	117906674
chr10	118357809	118357817
chr10	118765430	118765437
chr10	119317109	119317115
chr10	119502864	119502872
chr10	120260554	120260564
chr10	121493798	121493805
chr10	121548777	121548785
chr10	122618702	122618709
chr10	123198132	123198140
chr10	125755544	125755555
chr10	126812309	126812318
chr10	126838166	126838173
chr10	127344802	127344810
chr10	127760312	127760322
chr10	129866642	129866651
chr10	129899319	129899330
chr10	130191332	130191337
chr10	130253466	130253474
chr11	1008902	1008908
chr11	1029435	1029445
chr11	1075286	1075298
chr11	1097918	1097924
chr11	1221588	1221593
chr11	2000115	2000121
chr11	2580973	2580982
chr11	2744901	2744915
chr11	2840042	2840051
chr11	3424812	3424819
chr11	3439424	3439432
chr11	3449588	3449604
chr11	3458769	3458777
chr11	3458918	3458932
chr11	5646138	5646151
chr11	6699846	6699855
chr11	6892159	6892165
chr11	6900767	6900776
chr11	7520330	7520338
chr11	7692157	7692163
chr11	8556044	8556054
chr11	9130600	9130610
chr11	9159468	9159479
chr11	9537612	9537620
chr11	9781445	9781451
chr11	10919350	10919356
chr11	11303581	11303593
chr11	11930007	11930012
chr11	12798645	12798653
chr11	12938255	12938263
chr11	13355036	13355052
chr11	14173939	14173954
chr11	14542440	14542447
chr11	14890231	14890243
chr11	15320568	15320574
chr11	15329603	15329614
chr11	16161567	16161580
chr11	16315841	16315847
chr11	17228003	17228012
chr11	17761297	17761305
chr11	17859950	17859959
chr11	19215930	19215939
chr11	19749651	19749659
chr11	20149984	20150000
chr11	21465893	21465906
chr11	22411255	22411265
chr11	26284079	26284087
chr11	27420121	27420131
chr11	28037847	28037856
chr11	28139527	28139535
chr11	28839965	28839971
chr11	29017115	29017129
chr11	29336156	29336164
chr11	29586995	29587002
chr11	29597927	29597935
chr11	29770319	29770333
chr11	29986819	29986826
chr11	30018290	30018297
chr11	30563479	30563490
chr11	31541064	31541072
chr11	31689961	31689971
chr11	31901891	31901902
chr11	32212600	32212615
chr11	32293750	32293759
chr11	32506493	32506507
chr11	32506519	32506527
chr11	33514682	33514689
chr11	33796197	33796210
chr11	34296467	34296475
chr11	34323229	34323238
chr11	35224821	35224831
chr11	35233267	35233279
chr11	35609899	35609912
chr11	37198452	37198458
chr11	37475266	37475285
chr11	38081244	38081261
chr11	40825695	40825704
chr11	41015016	41015021
chr11	41102241	41102251
chr11	41566187	41566197
chr11	43537153	43537164
chr11	43702086	43702097
chr11	44826459	44826467
chr11	44968421	44968427
chr11	44978518	44978530
chr11	44984883	44984893
chr11	45179110	45179118
chr11	45756706	45756716
chr11	46030853	46030859
chr11	46539054	46539061
chr11	46926561	46926570
chr11	47255291	47255296
chr11	48063511	48063519
chr11	48112313	48112322
chr11	49250849	49250867
chr11	49274084	49274097
chr11	49311297	49311311
chr11	49363958	49363964
chr11	49365801	49365809
chr11	49365830	49365836
chr11	49402293	49402299
chr11	49402309	49402317
chr11	49406892	49406900
chr11	49407528	49407543
chr11	49606809	49606817
chr11	49745187	49745195
chr11	49780921	49780927
chr11	57071426	57071432
chr11	57254758	57254765
chr11	57411759	57411766
chr11	58320876	58320888
chr11	58478971	58478981
chr11	60719873	60719881
chr11	60829111	60829120
chr11	61740626	61740642
chr11	62229334	62229342
chr11	62673755	62673765
chr11	63828941	63828947
chr11	63851258	63851264
chr11	63918317	63918323
chr11	64139774	64139781
chr11	64955406	64955412
chr11	65146506	65146519
chr11	66696318	66696327
chr11	67438746	67438756
chr11	67814829	67814837
chr11	68038295	68038305
chr11	71366781	71366789
chr11	71483324	71483338
chr11	71483479	71483487
chr11	71492727	71492743
chr11	72119742	72119748
chr11	72145774	72145787
chr11	72437266	72437272
chr11	72459596	72459601
chr11	73099814	73099821
chr11	73550275	73550285
chr11	74294845	74294853
chr11	75210348	75210354
chr11	75882925	75882933
chr11	77328997	77329006
chr11	78734307	78734323
chr11	78961774	78961789
chr11	79480196	79480202
chr11	79784324	79784331
chr11	79838736	79838745
chr11	79840026	79840034
chr11	79879353	79879361
chr11	79948286	79948294
chr11	80060261	80060266
chr11	80349059	80349069
chr11	80428672	80428679
chr11	82093987	82093995
chr11	82309343	82309352
chr11	82936193	82936201
chr11	83879932	83879943
chr11	84093935	84093945
chr11	84117237	84117244
chr11	84302196	84302210
chr11	84836189	84836201
chr11	84850520	84850534
chr11	85578091	85578098
chr11	87376744	87376750
chr11	89056443	89056453
chr11	94324487	94324495
chr11	94372148	94372164
chr11	94763750	94763758
chr11	95040739	95040745
chr11	95599825	95599833
chr11	96021751	96021760
chr11	96081053	96081061
chr11	96856331	96856344
chr11	98440386	98440404
chr11	99185961	99185971
chr11	99438564	99438570
chr11	99491201	99491215
chr11	99765228	99765238
chr11	100641625	100641631
chr11	100919071	100919077
chr11	104510281	104510286
chr11	104510288	104510306
chr11	105379511	105379523
chr11	106369182	106369190
chr11	106860182	106860192
chr11	107196675	107196683
chr11	108391920	108391925
chr11	108781261	108781273
chr11	108933503	108933510
chr11	109890205	109890218
chr11	111398747	111398755
chr11	111401724	111401733
chr11	111909258	111909266
chr11	112025271	112025280
chr11	112142995	112143003
chr11	112160361	112160370
chr11	112239426	112239438
chr11	112606600	112606606
chr11	112771123	112771131
chr11	112791682	112791692
chr11	113940116	113940124
chr11	114021726	114021741
chr11	114034169	114034181
chr11	114308248	114308255
chr11	115246677	115246683
chr11	116206174	116206184
chr11	116374427	116374435
chr11	117014165	117014172
chr11	117397185	117397198
chr11	117952008	117952017
chr11	118354785	118354794
chr11	118485596	118485602
chr11	119471617	119471623
chr11	120184756	120184766
chr11	123446904	123446916
chr11	124026397	124026403
chr11	124910233	124910238
chr11	126344354	126344362
chr11	127299759	127299770
chr11	127444389	127444401
chr11	127807973	127807982
chr11	128067407	128067422
chr11	128893028	128893035
chr11	129153623	129153638
chr11	129895754	129895764
chr11	129924575	129924588
chr11	130070116	130070122
chr11	130305277	130305285
chr11	130851053	130851060
chr11	131717234	131717240
chr11	131717247	131717254
chr11	132187157	132187163
chr11	132611562	132611575
chr11	133857481	133857494
chr11	134373050	134373056
chr11	134801060	134801075
chr12	175755	175765
chr12	183729	183735
chr12	185508	185516
chr12	770966	770973
chr12	834072	834080
chr12	983380	983388
chr12	1930525	1930533
chr12	2173360	2173370
chr12	3030294	3030302
chr12	3861589	3861598
chr12	3883874	3883882
chr12	5134834	5134842
chr12	5208510	5208524
chr12	5402728	5402738
chr12	5409290	5409300
chr12	5621150	5621156
chr12	5664508	5664515
chr12	5689865	5689878
chr12	6435926	6435936
chr12	7106879	7106886
chr12	8988705	8988713
chr12	9979632	9979640
chr12	10321662	10321670
chr12	12890741	12890750
chr12	13350859	13350869
chr12	13886244	13886256
chr12	15534576	15534587
chr12	15557625	15557634
chr12	15722122	15722135
chr12	16130724	16130732
chr12	17021472	17021479
chr12	17138775	17138784
chr12	17885709	17885715
chr12	18612334	18612356
chr12	19766726	19766736
chr12	20050052	20050060
chr12	20534755	20534767
chr12	20893766	20893772
chr12	21453045	21453054
chr12	21710529	21710536
chr12	22024235	22024241
chr12	22265591	22265598
chr12	22405853	22405861
chr12	22748629	22748634
chr12	22866395	22866406
chr12	22951192	22951207
chr12	24324501	24324510
chr12	25235221	25235229
chr12	25307569	25307577
chr12	27447937	27447943
chr12	27447946	27447954
chr12	28743334	28743342
chr12	31061798	31061815
chr12	31123818	31123830
chr12	31124716	31124725
chr12	31151333	31151342
chr12	31277278	31277292
chr12	33339373	33339380
chr12	33531838	33531847
chr12	33614876	33614891
chr12	41963363	41963378
chr12	42041497	42041505
chr12	42104159	42104167
chr12	42353626	42353635
chr12	42502561	42502571
chr12	43187613	43187622
chr12	44199806	44199818
chr12	44780613	44780625
chr12	46113182	46113195
chr12	46151544	46151554
chr12	46205011	46205020
chr12	48059939	48059950
chr12	49048600	49048608
chr12	49475130	49475145
chr12	50053147	50053157
chr12	50109801	50109809
chr12	50139117	50139127
chr12	50258412	50258423
chr12	50661764	50661770
chr12	51076092	51076099
chr12	51715905	51715911
chr12	51986749	51986761
chr12	53229981	53229989
chr12	53259297	53259304
chr12	53272439	53272455
chr12	53374778	53374790
chr12	53401236	53401242
chr12	53498060	53498067
chr12	54865389	54865399
chr12	55435236	55435244
chr12	55543781	55543787
chr12	56138534	56138544
chr12	56168993	56169001
chr12	56399742	56399751
chr12	56408417	56408425
chr12	56807435	56807441
chr12	57622850	57622860
chr12	59731014	59731028
chr12	62134517	62134525
chr12	62147964	62147976
chr12	63208615	63208630
chr12	64001429	64001436
chr12	64077906	64077912
chr12	64081468	64081476
chr12	64359092	64359100
chr12	64406825	64406839
chr12	64822242	64822253
chr12	65410464	65410476
chr12	65681214	65681221
chr12	65698573	65698589
chr12	66242809	66242823
chr12	66933305	66933315
chr12	66993119	66993132
chr12	67052243	67052248
chr12	67258525	67258536
chr12	67413572	67413578
chr12	67488440	67488453
chr12	67750559	67750567
chr12	68092174	68092187
chr12	68635379	68635387
chr12	68932715	68932721
chr12	68978234	68978245
chr12	69112976	69112981
chr12	69112985	69112990
chr12	69439857	69439868
chr12	69643201	69643206
chr12	69786426	69786436
chr12	69887551	69887568
chr12	69905978	69905990
chr12	70135641	70135648
chr12	70206898	70206905
chr12	70365352	70365361
chr12	70673852	70673860
chr12	71158779	71158785
chr12	72054330	72054339
chr12	72341922	72341929
chr12	73014066	73014073
chr12	73025484	73025493
chr12	73064955	73064962
chr12	73182328	73182336
chr12	77466069	77466085
chr12	78060864	78060871
chr12	78452398	78452404
chr12	78625920	78625929
chr12	78685972	78685978
chr12	78769392	78769402
chr12	79036563	79036573
chr12	79115867	79115875
chr12	79660795	79660800
chr12	79730388	79730396
chr12	81009964	81009974
chr12	81556912	81556917
chr12	81594714	81594724
chr12	81800778	81800786
chr12	81847022	81847031
chr12	82832958	82832964
chr12	82989536	82989545
chr12	82999758	82999764
chr12	83209382	83209390
chr12	83241180	83241188
chr12	83276889	83276896
chr12	84857990	84857999
chr12	85545411	85545422
chr12	86644155	86644166
chr12	86688073	86688078
chr12	86807979	86807994
chr12	88118884	88118892
chr12	88119002	88119010
chr12	88353702	88353714
chr12	88454363	88454369
chr12	88908955	88908970
chr12	89222173	89222183
chr12	90008376	90008383
chr12	90058599	90058608
chr12	90539231	90539236
chr12	91815335	91815344
chr12	91815357	91815364
chr12	91966100	91966107
chr12	92626735	92626750
chr12	92852172	92852181
chr12	92902698	92902706
chr12	94986669	94986685
chr12	95300023	95300041
chr12	95528194	95528201
chr12	96158501	96158507
chr12	96587699	96587706
chr12	96794441	96794450
chr12	97647264	97647272
chr12	97892487	97892493
chr12	98281755	98281764
chr12	98515123	98515138
chr12	98748814	98748829
chr12	99215715	99215723
chr12	99403658	99403664
chr12	99573758	99573764
chr12	100489735	100489744
chr12	101590015	101590023
chr12	101745992	101746001
chr12	105088648	105088656
chr12	105787368	105787379
chr12	107923989	107923995
chr12	108638590	108638596
chr12	109874173	109874180
chr12	110287135	110287143
chr12	122230185	122230194
chr12	123621894	123621902
chr12	123631203	123631211
chr12	123717832	123717842
chr12	123946810	123946818
chr12	126702094	126702105
chr12	128606677	128606689
chr12	130275490	130275504
chr12	131412198	131412204
chr13	19724752	19724762
chr13	19724797	19724810
chr13	19725529	19725539
chr13	19726229	19726236
chr13	19726311	19726319
chr13	19941400	19941411
chr13	21444905	21444914
chr13	21567659	21567668
chr13	22249929	22249938
chr13	22651504	22651513
chr13	22787224	22787235
chr13	26844048	26844055
chr13	26844060	26844073
chr13	30739730	30739737
chr13	30855876	30855883
chr13	31013308	31013315
chr13	32656327	32656332
chr13	32826603	32826608
chr13	32832765	32832772
chr13	32980579	32980585
chr13	33413363	33413371
chr13	33748378	33748386
chr13	34150706	34150714
chr13	35363867	35363873
chr13	35955874	35955882
chr13	37452333	37452342
chr13	40085311	40085317
chr13	40415232	40415241
chr13	40848159	40848165
chr13	41147049	41147062
chr13	41147871	41147878
chr13	41148240	41148248
chr13	41148255	41148263
chr13	41148654	41148662
chr13	41485730	41485742
chr13	41701315	41701322
chr13	43394530	43394538
chr13	43657060	43657066
chr13	44046772	44046780
chr13	44224178	44224183
chr13	44267697	44267703
chr13	44806290	44806298
chr13	45761154	45761162
chr13	46727538	46727547
chr13	46860685	46860695
chr13	46870060	46870070
chr13	47410136	47410145
chr13	48281631	48281641
chr13	48407064	48407079
chr13	48542582	48542587
chr13	48810981	48810987
chr13	49153486	49153498
chr13	49764916	49764923
chr13	50061451	50061456
chr13	50380516	50380526
chr13	50431334	50431341
chr13	50431341	50431349
chr13	50512166	50512177
chr13	50829173	50829181
chr13	51236019	51236028
chr13	51236028	51236034
chr13	52005760	52005770
chr13	52027813	52027821
chr13	53313411	53313420
chr13	53337675	53337681
chr13	53342978	53342986
chr13	53672472	53672482
chr13	53719867	53719883
chr13	54012585	54012593
chr13	54057280	54057285
chr13	54201708	54201714
chr13	54359451	54359457
chr13	54709409	54709416
chr13	54760616	54760624
chr13	56003218	56003224
chr13	58021575	58021582
chr13	58295828	58295833
chr13	59339684	59339692
chr13	59355563	59355572
chr13	59844475	59844481
chr13	60499127	60499137
chr13	60578202	60578211
chr13	60601920	60601928
chr13	60764773	60764781
chr13	61303263	61303275
chr13	64563837	64563845
chr13	65991905	65991911
chr13	66234825	66234834
chr13	66575101	66575109
chr13	66661158	66661167
chr13	67061752	67061759
chr13	67475536	67475547
chr13	67671648	67671654
chr13	67824798	67824804
chr13	68356585	68356601
chr13	68801728	68801735
chr13	70081657	70081668
chr13	71170415	71170424
chr13	71491351	71491360
chr13	72051172	72051184
chr13	72112481	72112487
chr13	72307253	72307260
chr13	72316037	72316044
chr13	72839286	72839300
chr13	73498140	73498150
chr13	73638671	73638680
chr13	74928909	74928921
chr13	75106121	75106129
chr13	75178769	75178781
chr13	75828982	75828991
chr13	76171220	76171228
chr13	76185519	76185524
chr13	77389679	77389689
chr13	78023765	78023777
chr13	78882593	78882601
chr13	80057383	80057397
chr13	80426817	80426830
chr13	80507971	80507976
chr13	80508083	80508101
chr13	81784472	81784487
chr13	82027709	82027718
chr13	83658978	83658984
chr13	85419151	85419161
chr13	86738437	86738445
chr13	88354965	88354971
chr13	88592845	88592853
chr13	90550706	90550718
chr13	90801527	90801536
chr13	91394670	91394679
chr13	91573578	91573588
chr13	91724091	91724097
chr13	92491715	92491722
chr13	92491739	92491746
chr13	93261990	93261996
chr13	93469477	93469483
chr13	93470596	93470602
chr13	93849573	93849582
chr13	94220665	94220671
chr13	94369841	94369849
chr13	94956004	94956016
chr13	96168359	96168373
chr13	96294718	96294732
chr13	96788408	96788416
chr13	97341880	97341886
chr13	98093246	98093257
chr13	98329550	98329565
chr13	98641076	98641082
chr13	98899914	98899921
chr13	98985243	98985249
chr13	100153485	100153493
chr13	100613402	100613408
chr13	101640071	101640078
chr13	101677778	101677790
chr13	101873538	101873542
chr13	102143579	102143589
chr13	102675379	102675388
chr13	102853157	102853169
chr13	105681595	105681602
chr13	105812087	105812093
chr13	106687410	106687417
chr13	106865834	106865844
chr13	106955361	106955370
chr13	107156176	107156189
chr13	107360725	107360733
chr13	109984296	109984312
chr13	110022051	110022057
chr13	110998222	110998232
chr13	111778536	111778544
chr13	114837073	114837080
chr14	19426995	19427003
chr14	23530028	23530038
chr14	24559913	24559921
chr14	24583145	24583151
chr14	25393417	25393429
chr14	25412142	25412150
chr14	25580555	25580566
chr14	25588984	25588990
chr14	25589023	25589041
chr14	26155533	26155540
chr14	26406353	26406361
chr14	27369195	27369204
chr14	28102611	28102619
chr14	28191300	28191305
chr14	28953537	28953545
chr14	29816160	29816170
chr14	30057980	30057990
chr14	30259528	30259536
chr14	30283449	30283457
chr14	30355210	30355218
chr14	31244279	31244292
chr14	31586273	31586285
chr14	31810564	31810570
chr14	31810571	31810578
chr14	33148844	33148851
chr14	33720179	33720185
chr14	33875139	33875145
chr14	34403211	34403219
chr14	34512321	34512327
chr14	34684324	34684336
chr14	35074466	35074471
chr14	35095368	35095377
chr14	35423874	35423881
chr14	35494436	35494445
chr14	37371866	37371872
chr14	37892602	37892609
chr14	37892620	37892629
chr14	38120664	38120674
chr14	38438815	38438821
chr14	38549144	38549153
chr14	38629396	38629402
chr14	38696999	38697006
chr14	38842444	38842455
chr14	38842455	38842466
chr14	39748397	39748405
chr14	40394548	40394556
chr14	40583219	40583227
chr14	40905619	40905627
chr14	43412538	43412548
chr14	45069943	45069958
chr14	45150286	45150297
chr14	45701305	45701316
chr14	45796690	45796700
chr14	47372482	47372491
chr14	47496399	47496409
chr14	47832350	47832362
chr14	48026790	48026797
chr14	48038385	48038391
chr14	48975258	48975266
chr14	49273699	49273712
chr14	49483755	49483763
chr14	50625594	50625603
chr14	51544816	51544823
chr14	52012014	52012022
chr14	52168372	52168381
chr14	52350601	52350607
chr14	52940491	52940499
chr14	53293734	53293740
chr14	53417049	53417056
chr14	54148623	54148631
chr14	55076713	55076719
chr14	56051888	56051896
chr14	56088880	56088888
chr14	56868839	56868847
chr14	57485888	57485897
chr14	57649871	57649887
chr14	59193118	59193128
chr14	59548882	59548887
chr14	59557112	59557120
chr14	59565744	59565749
chr14	59769279	59769287
chr14	60432107	60432114
chr14	60558065	60558078
chr14	60579913	60579919
chr14	61264679	61264685
chr14	61646651	61646663
chr14	62261570	62261585
chr14	62450218	62450226
chr14	63025748	63025757
chr14	63763750	63763766
chr14	63889483	63889488
chr14	63894377	63894383
chr14	64193186	64193201
chr14	64454006	64454014
chr14	64500432	64500441
chr14	64500445	64500454
chr14	64500459	64500464
chr14	64997937	64997951
chr14	65104562	65104578
chr14	65329616	65329622
chr14	65436553	65436562
chr14	66132856	66132866
chr14	66658012	66658022
chr14	66926876	66926891
chr14	67447276	67447285
chr14	68085595	68085609
chr14	68613197	68613212
chr14	68749026	68749036
chr14	68848085	68848096
chr14	69155876	69155890
chr14	69202769	69202778
chr14	70389637	70389642
chr14	70421613	70421620
chr14	70475398	70475409
chr14	70589056	70589065
chr14	70620415	70620423
chr14	71448535	71448543
chr14	72025745	72025758
chr14	72429049	72429057
chr14	72435957	72435962
chr14	73019728	73019734
chr14	73788590	73788596
chr14	74271195	74271200
chr14	74368693	74368701
chr14	75454329	75454337
chr14	75517742	75517749
chr14	75588593	75588601
chr14	75709204	75709213
chr14	75877464	75877478
chr14	75954913	75954918
chr14	77194374	77194383
chr14	77399433	77399441
chr14	77399501	77399512
chr14	77420144	77420152
chr14	77817534	77817542
chr14	78645294	78645301
chr14	79590470	79590480
chr14	80867430	80867436
chr14	82161045	82161052
chr14	82376047	82376053
chr14	83142707	83142714
chr14	83758235	83758245
chr14	83844987	83844994
chr14	83995253	83995271
chr14	84056582	84056587
chr14	84100195	84100204
chr14	85266930	85266937
chr14	85302271	85302277
chr14	85704913	85704926
chr14	85977546	85977554
chr14	86041312	86041322
chr14	89004038	89004046
chr14	89690310	89690319
chr14	90832857	90832873
chr14	91289426	91289435
chr14	91936418	91936426
chr14	92302193	92302199
chr14	93153827	93153833
chr14	93652130	93652139
chr14	93686002	93686012
chr14	94145827	94145839
chr14	94254276	94254285
chr14	94439132	94439141
chr14	94441992	94441999
chr14	94971889	94971895
chr14	94980575	94980583
chr14	96402817	96402829
chr14	96928722	96928735
chr14	99219098	99219106
chr14	99248960	99248973
chr14	99285986	99285993
chr14	99654029	99654035
chr14	99855966	99855977
chr14	100192679	100192689
chr14	100200182	100200189
chr14	100611165	100611174
chr14	103998652	103998658
chr14	104167514	104167521
chr14	105604410	105604419
chr14	105665682	105665692
chr14	106065222	106065230
chr15	20412721	20412728
chr15	20412741	20412749
chr15	20413587	20413593
chr15	20478039	20478052
chr15	22791358	22791368
chr15	22798635	22798647
chr15	23168413	23168422
chr15	27217529	27217539
chr15	30462534	30462542
chr15	30475779	30475787
chr15	30480645	30480653
chr15	30486716	30486721
chr15	31125166	31125174
chr15	31196678	31196693
chr15	32402187	32402193
chr15	32636351	32636356
chr15	32660208	32660216
chr15	32810328	32810337
chr15	33008244	33008253
chr15	33320780	33320789
chr15	33387875	33387882
chr15	33663539	33663553
chr15	33788089	33788105
chr15	34018877	34018884
chr15	34636884	34636892
chr15	36212569	36212584
chr15	36452496	36452502
chr15	36452502	36452511
chr15	36794472	36794477
chr15	36844280	36844288
chr15	36887563	36887570
chr15	36907711	36907718
chr15	36940015	36940021
chr15	37363585	37363593
chr15	38556150	38556161
chr15	40278250	40278258
chr15	40303687	40303701
chr15	40721951	40721959
chr15	40749574	40749580
chr15	41377919	41377931
chr15	41792109	41792115
chr15	41991685	41991692
chr15	42225466	42225472
chr15	42225472	42225479
chr15	42435803	42435815
chr15	42932421	42932429
chr15	43251005	43251015
chr15	43622827	43622836
chr15	44307648	44307657
chr15	44310124	44310130
chr15	44480086	44480097
chr15	44480102	44480110
chr15	44505035	44505050
chr15	44673804	44673809
chr15	45141457	45141469
chr15	45153211	45153217
chr15	46182199	46182205
chr15	47095904	47095912
chr15	47649228	47649236
chr15	48366089	48366095
chr15	48366097	48366104
chr15	49097666	49097677
chr15	50044343	50044353
chr15	50196155	50196172
chr15	51206335	51206349
chr15	52115716	52115725
chr15	52639658	52639665
chr15	52674797	52674809
chr15	52699006	52699011
chr15	53485570	53485580
chr15	55572305	55572314
chr15	55835184	55835190
chr15	57488242	57488247
chr15	57622315	57622324
chr15	58181483	58181501
chr15	58432069	58432075
chr15	58539835	58539843
chr15	60026997	60027007
chr15	60329971	60329978
chr15	60382659	60382667
chr15	61146495	61146501
chr15	61346970	61346975
chr15	62212060	62212070
chr15	62339864	62339876
chr15	62828072	62828084
chr15	63946753	63946768
chr15	64061738	64061749
chr15	64782806	64782814
chr15	64804684	64804692
chr15	65066109	65066117
chr15	65322017	65322030
chr15	65805024	65805031
chr15	65843360	65843372
chr15	66165845	66165853
chr15	66662789	66662799
chr15	67782856	67782861
chr15	67817497	67817509
chr15	67954990	67955000
chr15	68072089	68072097
chr15	68124841	68124849
chr15	68238767	68238775
chr15	68572402	68572408
chr15	68576044	68576055
chr15	68633069	68633077
chr15	68676266	68676279
chr15	68852112	68852126
chr15	68852126	68852138
chr15	69532344	69532351
chr15	70323835	70323841
chr15	70921899	70921905
chr15	71062471	71062481
chr15	71920304	71920312
chr15	71920313	71920320
chr15	71951737	71951745
chr15	73369699	73369709
chr15	73418722	73418732
chr15	73822691	73822698
chr15	73822699	73822705
chr15	74670909	74670918
chr15	74707796	74707805
chr15	79048524	79048533
chr15	79054030	79054038
chr15	79054049	79054057
chr15	79415428	79415442
chr15	79685591	79685601
chr15	81128946	81128954
chr15	91090916	91090928
chr15	91782477	91782490
chr15	93140646	93140657
chr15	93498890	93498898
chr15	95192330	95192339
chr15	95353195	95353207
chr15	97402600	97402610
chr15	97948256	97948264
chr15	98138288	98138299
chr15	98359878	98359891
chr15	100104412	100104418
chr15	100412871	100412881
chr15	101083670	101083675
chr15	102067459	102067468
chr15	102307494	102307500
chr16	844290	844296
chr16	1072513	1072523
chr16	1151640	1151647
chr16	1330379	1330387
chr16	1497317	1497323
chr16	1826371	1826377
chr16	1917777	1917784
chr16	2141663	2141673
chr16	2143357	2143365
chr16	2165226	2165232
chr16	2172880	2172886
chr16	2565042	2565053
chr16	3200640	3200648
chr16	3302084	3302090
chr16	3789046	3789051
chr16	4283332	4283341
chr16	4304194	4304202
chr16	4636293	4636303
chr16	4734102	4734110
chr16	5110194	5110204
chr16	5129738	5129745
chr16	6504836	6504841
chr16	6815387	6815395
chr16	7580041	7580051
chr16	7714307	7714315
chr16	8436865	8436871
chr16	9658376	9658382
chr16	10915173	10915181
chr16	10916051	10916062
chr16	11295798	11295807
chr16	11874434	11874443
chr16	12115776	12115789
chr16	12944821	12944830
chr16	13009908	13009919
chr16	13058831	13058838
chr16	13106505	13106511
chr16	13131253	13131263
chr16	13506403	13506411
chr16	13513329	13513339
chr16	14012418	14012424
chr16	14136375	14136384
chr16	14641791	14641806
chr16	15705341	15705350
chr16	15877434	15877443
chr16	16450895	16450901
chr16	16602670	16602679
chr16	16653687	16653693
chr16	16653706	16653713
chr16	16812207	16812217
chr16	16819835	16819843
chr16	17493654	17493663
chr16	18123482	18123488
chr16	18738491	18738498
chr16	18906120	18906128
chr16	18922929	18922944
chr16	19546056	19546064
chr16	20038465	20038472
chr16	21238821	21238828
chr16	23855161	23855167
chr16	23963208	23963213
chr16	23966577	23966588
chr16	24084613	24084624
chr16	25601192	25601197
chr16	25995090	25995097
chr16	26729622	26729627
chr16	26729637	26729644
chr16	26888679	26888689
chr16	27009892	27009900
chr16	27214702	27214710
chr16	27456598	27456604
chr16	28177363	28177370
chr16	30390234	30390240
chr16	30541708	30541717
chr16	31047422	31047436
chr16	31213651	31213662
chr16	31719320	31719330
chr16	31719900	31719909
chr16	32216712	32216719
chr16	32234890	32234900
chr16	32399910	32399918
chr16	32468522	32468531
chr16	32468614	32468623
chr16	32468776	32468789
chr16	32717183	32717192
chr16	32735356	32735363
chr16	32885088	32885096
chr16	33175850	33175860
chr16	33373217	33373224
chr16	33490508	33490515
chr16	33777115	33777125
chr16	34269182	34269192
chr16	34289259	34289271
chr16	34290107	34290116
chr16	34290571	34290576
chr16	34291937	34291946
chr16	46956536	46956545
chr16	46958825	46958831
chr16	47179696	47179707
chr16	47189969	47189976
chr16	48148288	48148302
chr16	49036757	49036763
chr16	49299631	49299643
chr16	49694438	49694446
chr16	49740786	49740794
chr16	49814136	49814146
chr16	49842715	49842722
chr16	50117410	50117420
chr16	50222805	50222811
chr16	50300430	50300440
chr16	50848568	50848580
chr16	52326026	52326036
chr16	52656322	52656330
chr16	52701554	52701563
chr16	53114145	53114151
chr16	53240182	53240190
chr16	53952446	53952451
chr16	54042952	54042961
chr16	54056069	54056079
chr16	54881470	54881475
chr16	56889595	56889601
chr16	57789470	57789479
chr16	57791294	57791304
chr16	57835759	57835769
chr16	58852492	58852500
chr16	59604140	59604146
chr16	59604146	59604151
chr16	60791692	60791697
chr16	61135961	61135969
chr16	61592357	61592368
chr16	61906769	61906777
chr16	62022536	62022544
chr16	63126547	63126559
chr16	63920922	63920929
chr16	63955102	63955107
chr16	64022194	64022204
chr16	64296375	64296381
chr16	64307172	64307178
chr16	64732351	64732360
chr16	65349697	65349708
chr16	65388900	65388908
chr16	66348458	66348466
chr16	66388160	66388167
chr16	66411629	66411635
chr16	67207228	67207236
chr16	67481942	67481951
chr16	68349692	68349700
chr16	68829702	68829712
chr16	68829749	68829754
chr16	68955408	68955418
chr16	69070577	69070585
chr16	69090651	69090662
chr16	69602321	69602332
chr16	69903099	69903114
chr16	69984042	69984048
chr16	69984176	69984184
chr16	69984486	69984494
chr16	69984546	69984554
chr16	69984710	69984722
chr16	69986297	69986311
chr16	69986786	69986795
chr16	70095214	70095231
chr16	70099047	70099055
chr16	70110930	70110938
chr16	70323622	70323633
chr16	71552818	71552828
chr16	72849331	72849339
chr16	73352135	73352143
chr16	73645124	73645133
chr16	73873451	73873459
chr16	73924092	73924099
chr16	73924099	73924106
chr16	74701080	74701092
chr16	74970771	74970779
chr16	78128251	78128265
chr16	78361755	78361763
chr16	78619509	78619515
chr16	78710326	78710335
chr16	78980817	78980826
chr16	79423938	79423946
chr16	80584303	80584311
chr16	80717047	80717054
chr16	80856770	80856778
chr16	81041077	81041087
chr16	81369373	81369381
chr16	81731408	81731418
chr16	83058579	83058591
chr16	83179116	83179122
chr16	83782981	83782989
chr16	84180005	84180016
chr16	84468433	84468441
chr16	85145739	85145747
chr16	85177975	85177986
chr16	85257849	85257857
chr16	85257858	85257868
chr16	85456893	85456902
chr16	85528637	85528647
chr16	85565450	85565464
chr16	85591812	85591818
chr16	86101519	86101530
chr16	88066885	88066893
chr16	89070842	89070851
chr16	89933343	89933351
chr17	117354	117362
chr17	122628	122637
chr17	635069	635079
chr17	701543	701551
chr17	978483	978489
chr17	1216835	1216841
chr17	1612093	1612102
chr17	1707132	1707138
chr17	1707149	1707158
chr17	1883330	1883339
chr17	1896230	1896238
chr17	2121357	2121366
chr17	2700102	2700107
chr17	2803704	2803713
chr17	2840992	2841000
chr17	6942610	6942619
chr17	8190997	8191003
chr17	8611338	8611346
chr17	9170281	9170290
chr17	10237288	10237297
chr17	10741461	10741469
chr17	10778808	10778829
chr17	11093887	11093897
chr17	11630683	11630691
chr17	12523323	12523332
chr17	12576494	12576504
chr17	12826175	12826182
chr17	14231817	14231823
chr17	14423614	14423622
chr17	15003801	15003812
chr17	15034703	15034711
chr17	15549520	15549529
chr17	21301442	21301454
chr17	21301561	21301569
chr17	26384299	26384308
chr17	26401509	26401522
chr17	26733266	26733276
chr17	27706280	27706288
chr17	28050755	28050765
chr17	28164427	28164438
chr17	28176712	28176719
chr17	28551993	28552001
chr17	28660517	28660526
chr17	29427064	29427079
chr17	29817874	29817882
chr17	29887665	29887671
chr17	30128286	30128299
chr17	30129618	30129628
chr17	30268057	30268062
chr17	30268078	30268087
chr17	31846792	31846800
chr17	31855565	31855570
chr17	31925784	31925794
chr17	31932696	31932705
chr17	33108845	33108854
chr17	36402417	36402425
chr17	36408848	36408855
chr17	36906033	36906050
chr17	37042584	37042594
chr17	37042957	37042965
chr17	37943031	37943039
chr17	38074078	38074090
chr17	38512232	38512237
chr17	39203975	39203984
chr17	40634618	40634624
chr17	41278325	41278335
chr17	41280821	41280831
chr17	41575489	41575500
chr17	41625713	41625718
chr17	41654184	41654190
chr17	41756711	41756716
chr17	43197331	43197337
chr17	43374759	43374772
chr17	44171425	44171433
chr17	44246809	44246818
chr17	60838746	60838754
chr17	61488276	61488294
chr17	61709866	61709874
chr17	62742242	62742251
chr17	66437285	66437297
chr17	67533270	67533281
chr17	67814569	67814578
chr17	67885692	67885697
chr17	69547044	69547049
chr17	69645506	69645512
chr17	69670144	69670150
chr17	72422807	72422816
chr17	72598166	72598180
chr17	72919677	72919683
chr17	72964924	72964940
chr17	73429394	73429408
chr17	74131648	74131653
chr17	74269624	74269631
chr17	74678738	74678747
chr17	76143924	76143934
chr17	76169347	76169354
chr17	77105094	77105100
chr17	77175219	77175229
chr17	77325053	77325059
chr17	77834133	77834141
chr17	77982371	77982383
chr17	78787422	78787430
chr17	79490237	79490244
chr17	79798976	79798982
chr17	79863968	79863973
chr17	79976397	79976404
chr17	80053791	80053799
chr17	80188996	80189005
chr17	80189298	80189311
chr17	80227139	80227153
chr17	80793613	80793621
chr17	80795055	80795064
chr17	80795689	80795695
chr17	80797024	80797032
chr18	442058	442064
chr18	813537	813547
chr18	897468	897484
chr18	1103193	1103201
chr18	2138693	2138710
chr18	2409682	2409688
chr18	2409700	2409706
chr18	3726425	3726432
chr18	4208551	4208558
chr18	5435957	5435961
chr18	5649010	5649016
chr18	5649026	5649033
chr18	5675227	5675235
chr18	5828675	5828682
chr18	6822769	6822782
chr18	7116761	7116767
chr18	7507091	7507101
chr18	8459758	8459769
chr18	9348192	9348205
chr18	12669482	12669488
chr18	12671087	12671095
chr18	21594339	21594345
chr18	21606937	21606945
chr18	21977108	21977117
chr18	21978787	21978796
chr18	23380414	23380421
chr18	23631838	23631843
chr18	23936736	23936744
chr18	24113781	24113788
chr18	24208565	24208573
chr18	24278101	24278107
chr18	24279227	24279237
chr18	24621048	24621056
chr18	24878111	24878121
chr18	25195059	25195076
chr18	26379483	26379489
chr18	26410631	26410636
chr18	27507903	27507914
chr18	27589222	27589238
chr18	27650140	27650146
chr18	28331546	28331556
chr18	28873807	28873814
chr18	28873826	28873836
chr18	29005891	29005899
chr18	31244015	31244026
chr18	31801545	31801554
chr18	32272850	32272858
chr18	33755381	33755389
chr18	34067801	34067809
chr18	34526985	34526990
chr18	34889888	34889898
chr18	34914734	34914743
chr18	35017035	35017043
chr18	35024872	35024881
chr18	35829111	35829119
chr18	36519046	36519053
chr18	38371741	38371749
chr18	38645748	38645756
chr18	38657942	38657950
chr18	38927490	38927498
chr18	39293770	39293776
chr18	39604389	39604397
chr18	39790843	39790850
chr18	40304175	40304186
chr18	42302946	42302953
chr18	42725045	42725053
chr18	43012364	43012373
chr18	44434323	44434329
chr18	44496987	44496994
chr18	45040500	45040507
chr18	45844643	45844652
chr18	46203326	46203338
chr18	46686980	46686989
chr18	47722066	47722076
chr18	48405374	48405385
chr18	48705288	48705294
chr18	49236722	49236727
chr18	49630696	49630709
chr18	50198231	50198242
chr18	50405750	50405756
chr18	50464169	50464177
chr18	50912572	50912582
chr18	51707855	51707864
chr18	52585009	52585014
chr18	53091825	53091835
chr18	53825225	53825232
chr18	55015220	55015230
chr18	56616936	56616945
chr18	58954377	58954390
[truncated: 3,105 more rows]

## Sheet: example 4
Top 5k independently eroded binding sites for dolphin, killer whale, and manatee including ties
Highlighted binding sites are those associated with the most enriched term
chrom	start	end
chr1	970562	970568
chr1	1167580	1167588
chr1	1277671	1277678
chr1	1356842	1356849
chr1	1431680	1431691
chr1	1562193	1562198
chr1	1871503	1871511
chr1	2105813	2105819
chr1	2179901	2179916
chr1	2419741	2419747
chr1	2983537	2983543
chr1	2996367	2996373
chr1	3052150	3052162
chr1	3307714	3307721
chr1	3320232	3320244
chr1	3411657	3411667
chr1	3456031	3456041
chr1	3580916	3580931
chr1	3827529	3827545
chr1	4719503	4719513
chr1	6067603	6067613
chr1	6208814	6208825
chr1	6223911	6223929
chr1	6452642	6452651
chr1	6480901	6480909
chr1	6647352	6647359
chr1	7464952	7464960
chr1	8014103	8014113
chr1	8659996	8660002
chr1	9003176	9003188
chr1	9117795	9117802
chr1	9455737	9455750
chr1	9653592	9653598
chr1	10097605	10097613
chr1	10566633	10566645
chr1	10717827	10717833
chr1	10796151	10796161
chr1	11502319	11502331
chr1	11702753	11702761
chr1	11709088	11709099
chr1	12043689	12043705
chr1	12089728	12089734
chr1	12233983	12233991
chr1	12527534	12527540
chr1	12625276	12625284
chr1	14595012	14595022
chr1	14818337	14818342
chr1	15246812	15246826
chr1	15303974	15303986
chr1	16087060	16087068
chr1	16281686	16281703
chr1	16494327	16494335
chr1	16717570	16717580
chr1	16800899	16800911
chr1	17475945	17475954
chr1	17959772	17959778
chr1	18158277	18158286
chr1	18284533	18284550
chr1	18285850	18285861
chr1	18482320	18482328
chr1	18556123	18556131
chr1	18737343	18737353
chr1	19380768	19380779
chr1	19395614	19395622
chr1	19527353	19527361
chr1	19588822	19588834
chr1	19980352	19980359
chr1	20429598	20429606
chr1	21668274	21668280
chr1	21838634	21838647
chr1	22615010	22615018
chr1	22910372	22910378
chr1	23152222	23152236
chr1	23172252	23172262
chr1	24327873	24327883
chr1	24463554	24463561
chr1	25927866	25927877
chr1	25929080	25929086
chr1	26150669	26150679
chr1	26409736	26409753
chr1	26482056	26482066
chr1	27204635	27204649
chr1	27234213	27234220
chr1	27329253	27329263
chr1	27858748	27858773
chr1	27867572	27867578
chr1	27982488	27982496
chr1	28208391	28208406
chr1	28567592	28567604
chr1	28736435	28736443
chr1	29273631	29273642
chr1	29392965	29392971
chr1	31501304	31501314
chr1	31788921	31788929
chr1	32041287	32041296
chr1	32168400	32168410
chr1	34234210	34234216
chr1	34507857	34507864
chr1	34507880	34507892
chr1	34539362	34539371
chr1	34670339	34670344
chr1	34806091	34806096
chr1	35448388	35448396
chr1	36589320	36589329
chr1	37132783	37132791
chr1	37311521	37311526
chr1	37329658	37329668
chr1	37492694	37492702
chr1	37852356	37852361
chr1	37914855	37914862
chr1	37945195	37945203
chr1	38030292	38030299
chr1	38201173	38201183
chr1	38268190	38268196
chr1	38411624	38411632
chr1	38498491	38498500
chr1	39212706	39212714
chr1	39299987	39299995
chr1	39929495	39929507
chr1	40423298	40423304
chr1	40855561	40855568
chr1	41298842	41298848
chr1	41405611	41405619
chr1	41434576	41434583
chr1	41990761	41990769
chr1	42426024	42426033
chr1	42518517	42518529
chr1	42619463	42619471
chr1	43397549	43397555
chr1	43751574	43751590
chr1	43781352	43781369
chr1	43832959	43832967
chr1	44086984	44086990
chr1	44086990	44086996
chr1	44435571	44435578
chr1	45212031	45212041
chr1	45868496	45868512
chr1	45968687	45968695
chr1	46999595	46999605
chr1	47082320	47082332
chr1	47272836	47272842
chr1	47272848	47272854
chr1	47272854	47272861
chr1	47272865	47272873
chr1	47941740	47941746
chr1	48031222	48031231
chr1	48084454	48084462
chr1	50923900	50923909
chr1	51185653	51185661
chr1	51208375	51208384
chr1	51731046	51731056
chr1	51787948	51787962
chr1	52217053	52217058
chr1	52459529	52459537
chr1	52728449	52728456
chr1	53129128	53129138
chr1	54207510	54207518
chr1	54423539	54423549
chr1	54971899	54971907
chr1	55641214	55641221
chr1	55641230	55641240
chr1	55805260	55805275
chr1	56013578	56013585
chr1	58372664	58372671
chr1	58694951	58694958
chr1	59495176	59495185
chr1	59517845	59517863
chr1	61091915	61091928
chr1	61282003	61282009
chr1	62071124	62071137
chr1	62771409	62771425
chr1	63259539	63259545
chr1	64735261	64735269
chr1	64823871	64823880
chr1	65062809	65062817
chr1	65101370	65101385
chr1	65363926	65363933
chr1	65498162	65498175
chr1	65762250	65762255
chr1	66106770	66106778
chr1	67204385	67204390
chr1	68166587	68166596
chr1	68236650	68236658
chr1	68850657	68850664
chr1	69249740	69249748
chr1	70255070	70255081
chr1	71913957	71913963
chr1	72270120	72270126
chr1	72276641	72276648
chr1	74755371	74755379
chr1	77402926	77402939
chr1	78245506	78245513
chr1	80734087	80734095
chr1	81124962	81124970
chr1	81822665	81822677
chr1	81975122	81975136
chr1	82533207	82533216
chr1	82625831	82625837
chr1	82879354	82879363
chr1	84094976	84094985
chr1	84918566	84918578
chr1	85804778	85804785
chr1	85926359	85926372
chr1	86079860	86079866
chr1	86315582	86315589
chr1	86524037	86524047
chr1	86895716	86895725
chr1	87617387	87617401
chr1	88399634	88399643
chr1	88929808	88929814
chr1	89731034	89731044
chr1	90102291	90102297
chr1	90115685	90115693
chr1	91388445	91388453
chr1	91861382	91861395
chr1	92330459	92330467
chr1	92393025	92393039
chr1	93375859	93375875
chr1	95058281	95058291
chr1	95507314	95507328
chr1	95587948	95587955
chr1	96108931	96108940
chr1	96271676	96271685
chr1	96748784	96748795
chr1	97034650	97034656
chr1	97112513	97112522
chr1	99955851	99955857
chr1	100206170	100206176
chr1	100206188	100206194
chr1	101180320	101180328
chr1	101713916	101713923
chr1	103632751	103632759
chr1	104495181	104495190
chr1	107670183	107670200
chr1	107832852	107832858
chr1	108098351	108098364
chr1	108134091	108134097
chr1	108288276	108288284
chr1	108554610	108554628
chr1	109632020	109632027
chr1	109659634	109659640
chr1	109756999	109757010
chr1	109898319	109898324
chr1	110017275	110017282
chr1	110072496	110072502
chr1	110092638	110092647
chr1	110412427	110412433
chr1	110435324	110435336
chr1	110636943	110636948
chr1	110673098	110673104
chr1	110673108	110673116
chr1	110881057	110881065
chr1	111158012	111158022
chr1	112016471	112016480
chr1	112877140	112877145
chr1	112877149	112877157
chr1	112988796	112988803
chr1	113980284	113980292
chr1	114491411	114491421
chr1	114641638	114641646
chr1	115210230	115210241
chr1	115399406	115399415
chr1	115605546	115605555
chr1	116212036	116212046
chr1	116282638	116282646
chr1	116490005	116490011
chr1	117197453	117197461
chr1	117445840	117445845
chr1	117445851	117445862
chr1	117487933	117487939
chr1	118695770	118695778
chr1	118695781	118695787
chr1	119735748	119735754
chr1	120626195	120626204
chr1	120659444	120659452
chr1	120831794	120831802
chr1	121315506	121315511
chr1	121315601	121315611
chr1	143920311	143920320
chr1	143986244	143986253
chr1	144038000	144038006
chr1	145059146	145059160
chr1	145193837	145193846
chr1	146917828	146917839
chr1	150193968	150193984
chr1	150260067	150260078
chr1	150416683	150416692
chr1	150436790	150436800
chr1	150919237	150919247
chr1	151253684	151253690
chr1	151476754	151476763
chr1	152015843	152015851
chr1	152020731	152020741
chr1	152101841	152101847
chr1	152635746	152635762
chr1	152647645	152647661
chr1	152658473	152658489
chr1	152919593	152919601
chr1	153013696	153013705
chr1	153030089	153030098
chr1	153030177	153030186
chr1	153044187	153044195
chr1	153180678	153180684
chr1	153367622	153367632
chr1	153515762	153515770
chr1	153736858	153736864
chr1	153936794	153936802
chr1	154545487	154545501
chr1	155102929	155102935
chr1	156111152	156111167
chr1	156427269	156427279
chr1	156571376	156571390
chr1	157848037	157848047
chr1	158051310	158051323
chr1	159837690	159837700
chr1	161087062	161087074
chr1	161175380	161175389
chr1	161284409	161284419
chr1	165456373	165456381
chr1	166923572	166923580
chr1	167191094	167191106
chr1	168034704	168034712
chr1	168091154	168091170
chr1	168147968	168147974
chr1	168356577	168356587
chr1	168474293	168474306
chr1	168987395	168987400
chr1	169305154	169305162
chr1	169396723	169396734
chr1	169455353	169455363
chr1	169990884	169990892
chr1	170171622	170171627
chr1	170862039	170862046
chr1	171411025	171411039
chr1	172188557	172188565
chr1	172674222	172674231
chr1	173022151	173022160
chr1	173394323	173394337
chr1	174792704	174792712
chr1	174948079	174948085
chr1	174968506	174968514
chr1	175041703	175041713
chr1	175109750	175109768
chr1	175344919	175344931
chr1	175784997	175785012
chr1	176661101	176661109
chr1	176866659	176866673
chr1	180509854	180509864
chr1	181069651	181069657
chr1	181404269	181404277
chr1	182603732	182603740
chr1	182632653	182632660
chr1	183020798	183020811
chr1	183958512	183958522
chr1	185528717	185528729
chr1	185958532	185958544
chr1	186313463	186313471
chr1	186344505	186344514
chr1	186464109	186464118
chr1	186711360	186711369
chr1	187391697	187391709
chr1	188114658	188114667
chr1	189633394	189633402
chr1	192334298	192334304
chr1	192459137	192459147
chr1	192549940	192549956
chr1	193084065	193084074
chr1	193580722	193580728
chr1	193919137	193919146
chr1	195457578	195457590
chr1	196463123	196463129
chr1	197470937	197470947
chr1	198772757	198772765
chr1	200028791	200028800
chr1	200201609	200201627
chr1	200638619	200638632
chr1	200772198	200772212
chr1	201730978	201730985
chr1	201987288	201987299
chr1	201987614	201987629
chr1	202917877	202917886
chr1	203444024	203444032
chr1	203488541	203488556
chr1	203525901	203525908
chr1	205014339	205014346
chr1	205184620	205184628
chr1	205358131	205358138
chr1	205503369	205503378
chr1	206500714	206500720
chr1	206910638	206910647
chr1	207979033	207979043
chr1	208473960	208473978
chr1	209750242	209750256
chr1	209798019	209798025
chr1	209817988	209817996
chr1	210567848	210567860
chr1	212458143	212458150
chr1	212548439	212548445
chr1	213295994	213296004
chr1	213465650	213465657
chr1	213941795	213941807
chr1	214206631	214206640
chr1	214477175	214477183
chr1	214595894	214595906
chr1	214908774	214908783
chr1	215084999	215085006
chr1	215811140	215811147
chr1	216423197	216423205
chr1	217006516	217006534
chr1	217121837	217121845
chr1	217121851	217121857
chr1	220469499	220469507
chr1	221155211	221155223
chr1	221270079	221270089
chr1	222750170	222750180
chr1	223190948	223190960
chr1	226102854	226102863
chr1	226616651	226616662
chr1	226708678	226708692
chr1	227169074	227169086
chr1	227172778	227172783
chr1	228079130	228079138
chr1	228195095	228195103
chr1	228251404	228251416
chr1	228527008	228527018
chr1	228528690	228528696
chr1	228566256	228566262
chr1	232567681	232567695
chr1	232625153	232625160
chr1	233141389	233141401
chr1	234849597	234849607
chr1	234853973	234853984
chr1	235091980	235091988
chr1	236373272	236373289
chr1	237067950	237067956
chr1	239929085	239929094
chr1	239969008	239969019
chr1	242198973	242198981
chr1	244249177	244249185
chr1	244432692	244432704
chr1	245706921	245706930
chr1	245747198	245747203
chr1	246468814	246468822
chr1	246634826	246634842
chr10	711223	711229
chr10	975232	975238
chr10	1796794	1796802
chr10	2327613	2327629
chr10	2342498	2342508
chr10	3571131	3571136
chr10	3865561	3865566
chr10	3954165	3954172
chr10	3954425	3954433
chr10	4420951	4420959
chr10	5520963	5520973
chr10	6390132	6390147
chr10	6505142	6505158
chr10	7026421	7026429
chr10	7491744	7491760
chr10	7572622	7572631
chr10	8253804	8253813
chr10	8673086	8673093
chr10	9519008	9519018
chr10	10099771	10099777
chr10	10466508	10466516
chr10	10550609	10550618
chr10	11017411	11017425
chr10	11107045	11107055
chr10	11284618	11284636
chr10	11397505	11397513
chr10	11704529	11704542
chr10	11935205	11935212
chr10	12341762	12341769
chr10	12411538	12411551
chr10	12454724	12454734
chr10	12501699	12501708
chr10	12501838	12501848
chr10	12502228	12502236
chr10	12639342	12639352
chr10	12739033	12739041
chr10	13141990	13142001
chr10	13142041	13142052
chr10	13142871	13142884
chr10	13150854	13150859
chr10	13558431	13558440
chr10	13812143	13812152
chr10	14032450	14032459
chr10	15008717	15008725
chr10	15141319	15141327
chr10	15720165	15720171
chr10	15720171	15720181
chr10	16445977	16445993
chr10	17270621	17270629
chr10	17282349	17282357
chr10	18426105	18426110
chr10	18525112	18525117
chr10	19641219	19641229
chr10	19820391	19820403
chr10	19869512	19869518
chr10	19971454	19971472
chr10	20358814	20358820
chr10	20496438	20496453
chr10	20570933	20570938
chr10	20953618	20953627
chr10	21582413	21582419
chr10	22393987	22393997
chr10	22557366	22557374
chr10	22942244	22942256
chr10	23044331	23044341
chr10	23064873	23064882
chr10	24707809	24707817
chr10	24911424	24911431
chr10	25098075	25098084
chr10	25182950	25182960
chr10	25217340	25217348
chr10	25526308	25526316
chr10	26321593	26321603
chr10	26894514	26894521
chr10	27528149	27528163
chr10	27797236	27797244
chr10	28439145	28439152
chr10	28967369	28967374
chr10	29032383	29032390
chr10	29439141	29439158
chr10	29489203	29489219
chr10	30976778	30976790
chr10	31434660	31434666
chr10	32049142	32049156
chr10	32683605	32683612
chr10	33561990	33562001
chr10	33878727	33878737
chr10	34016171	34016178
chr10	38146578	38146587
chr10	42946318	42946325
chr10	43436401	43436411
chr10	43458081	43458087
chr10	43714202	43714216
chr10	44374008	44374017
chr10	45916776	45916784
chr10	49900167	49900174
chr10	50398331	50398343
chr10	51042644	51042655
chr10	53481396	53481404
chr10	53603881	53603890
chr10	53654542	53654550
chr10	53803630	53803640
chr10	54444570	54444577
chr10	55997819	55997826
chr10	58063942	58063947
chr10	58063952	58063961
chr10	58535544	58535553
chr10	60690271	60690284
chr10	61457761	61457773
chr10	61757572	61757580
chr10	62590848	62590857
chr10	62706003	62706019
chr10	63378351	63378361
chr10	64495270	64495276
chr10	64749353	64749363
chr10	65363215	65363222
chr10	65377952	65377967
chr10	66215396	66215402
chr10	66339878	66339887
chr10	68600068	68600079
chr10	69793986	69794003
chr10	70808103	70808111
chr10	70980026	70980040
chr10	71850858	71850872
chr10	72124430	72124446
chr10	72363248	72363256
chr10	72480007	72480021
chr10	72667448	72667453
chr10	73017567	73017575
chr10	73144164	73144171
chr10	73274938	73274946
chr10	73369673	73369686
chr10	73405460	73405466
chr10	73975377	73975386
chr10	74085121	74085130
chr10	74103516	74103528
chr10	74137648	74137656
chr10	75410026	75410034
chr10	75937664	75937672
chr10	76091567	76091574
chr10	76369466	76369472
chr10	76860380	76860389
chr10	77567662	77567668
chr10	78316425	78316430
chr10	78488054	78488063
chr10	78493218	78493226
chr10	78721729	78721737
chr10	79001937	79001950
chr10	80436080	80436088
chr10	80966416	80966426
chr10	81695337	81695347
chr10	82679532	82679540
chr10	84305831	84305837
chr10	84743154	84743164
chr10	86464336	86464342
chr10	87079132	87079140
chr10	88123338	88123343
chr10	88699346	88699360
chr10	89582012	89582020
chr10	89631248	89631256
chr10	90549624	90549634
chr10	90746903	90746912
chr10	91061692	91061703
chr10	91152261	91152275
chr10	91279542	91279552
chr10	91673470	91673478
chr10	93460771	93460781
chr10	93683497	93683507
chr10	94752701	94752712
chr10	95507500	95507509
chr10	95508219	95508227
chr10	97382622	97382633
chr10	97541398	97541409
chr10	97989466	97989471
chr10	98832885	98832891
chr10	99024951	99024958
chr10	99733486	99733499
chr10	100086731	100086739
chr10	100087728	100087741
chr10	100387702	100387710
chr10	101102479	101102486
chr10	101136705	101136715
chr10	101692613	101692621
chr10	102295610	102295620
chr10	102470256	102470265
chr10	102531546	102531557
chr10	102794322	102794329
chr10	102808189	102808195
chr10	102808202	102808208
chr10	103033170	103033180
chr10	103191150	103191156
chr10	103466367	103466376
chr10	103762419	103762425
chr10	103768236	103768244
chr10	104271054	104271064
chr10	104469095	104469103
chr10	104914217	104914230
chr10	105143669	105143677
chr10	105217638	105217650
chr10	105720804	105720812
chr10	105787482	105787488
chr10	106020748	106020762
chr10	106180261	106180270
chr10	106622484	106622495
chr10	106757105	106757123
chr10	107445686	107445692
chr10	107755195	107755203
chr10	108380788	108380796
chr10	110155842	110155852
chr10	111674254	111674262
chr10	111767604	111767615
chr10	111849263	111849271
chr10	111942887	111942893
chr10	112009113	112009121
chr10	112159330	112159335
chr10	112196981	112196995
chr10	112459923	112459932
chr10	112484488	112484497
chr10	113292889	113292905
chr10	114530488	114530498
chr10	114561675	114561683
chr10	114569657	114569675
chr10	114608023	114608037
chr10	115047312	115047321
chr10	115511183	115511196
chr10	115859781	115859789
chr10	116393719	116393725
chr10	116508744	116508753
chr10	117760898	117760908
chr10	117844253	117844263
chr10	117907307	117907318
chr10	118442638	118442646
chr10	118763712	118763718
chr10	118767101	118767106
chr10	119648804	119648820
chr10	120000798	120000804
chr10	120183226	120183241
chr10	120449853	120449862
chr10	120843554	120843565
chr10	120938385	120938396
chr10	121551798	121551806
chr10	122624324	122624332
chr10	123020686	123020694
chr10	123243910	123243919
chr10	123710748	123710763
chr10	124576431	124576438
chr10	124578432	124578438
chr10	125016833	125016839
chr10	125029598	125029610
chr10	125597215	125597223
chr10	125847802	125847812
chr10	126691821	126691826
chr10	126729296	126729304
chr10	127858823	127858835
chr10	127863858	127863867
chr10	128233019	128233027
chr10	128870958	128870968
chr10	129216387	129216395
chr10	129366057	129366065
chr10	130338796	130338802
chr10	130364490	130364496
chr10	130380456	130380464
chr10	131591321	131591327
chr10	131610296	131610309
chr10	132193982	132193991
chr10	134352465	134352472
chr10	134536247	134536256
chr11	407722	407729
chr11	407729	407739
chr11	433606	433612
chr11	932954	932964
chr11	1088909	1088915
chr11	1214492	1214498
chr11	1214576	1214584
chr11	1246543	1246557
chr11	1412196	1412208
chr11	1478069	1478080
chr11	1706397	1706409
chr11	1802501	1802509
chr11	2457366	2457376
chr11	3022965	3022971
chr11	3773979	3773987
chr11	3781020	3781028
chr11	3916283	3916291
chr11	4400883	4400891
chr11	6254451	6254457
chr11	6266292	6266300
chr11	6413519	6413525
chr11	7451774	7451784
chr11	7651960	7651977
chr11	7716077	7716086
chr11	7880343	7880349
chr11	8284689	8284697
chr11	8352100	8352108
chr11	8452715	8452723
chr11	8828444	8828454
chr11	8907815	8907820
chr11	9385932	9385942
chr11	9683727	9683735
chr11	9917708	9917716
chr11	10522074	10522082
chr11	10757510	10757522
chr11	11004915	11004920
chr11	11513674	11513688
chr11	11993766	11993780
chr11	12152536	12152542
chr11	14534627	14534640
chr11	14538492	14538499
chr11	17551019	17551032
chr11	18361456	18361464
chr11	18977859	18977870
chr11	19138544	19138555
chr11	19217870	19217878
chr11	19456487	19456493
chr11	19504427	19504438
chr11	22769682	22769688
chr11	24538717	24538724
chr11	24807142	24807151
chr11	24822159	24822164
chr11	26781288	26781296
chr11	27026393	27026402
chr11	29023630	29023636
chr11	29483620	29483626
chr11	29765756	29765772
chr11	30017236	30017247
chr11	30693555	30693568
chr11	32428343	32428357
chr11	32813182	32813194
chr11	33208238	33208247
chr11	33542198	33542206
chr11	34202842	34202858
chr11	34219346	34219359
chr11	35224825	35224834
chr11	35338857	35338866
chr11	35504441	35504446
chr11	36842818	36842827
chr11	38022204	38022213
chr11	39015930	39015937
chr11	40185412	40185419
chr11	40213216	40213224
chr11	40311178	40311183
chr11	41024531	41024538
chr11	41134452	41134462
chr11	42562574	42562590
chr11	42992582	42992596
chr11	43201104	43201113
chr11	43601959	43601965
chr11	43650707	43650720
chr11	44656339	44656350
chr11	45001572	45001580
chr11	45233461	45233471
chr11	45273437	45273450
chr11	45738272	45738280
chr11	46123813	46123819
chr11	46375124	46375134
chr11	46702775	46702781
chr11	47091839	47091847
chr11	47124601	47124612
chr11	47360771	47360777
chr11	56149671	56149679
chr11	56557670	56557677
chr11	56558054	56558063
chr11	56797041	56797049
chr11	57411767	57411773
chr11	57536192	57536200
chr11	58349760	58349770
chr11	59299620	59299632
chr11	61350368	61350375
chr11	61363501	61363511
chr11	61739329	61739337
chr11	62324515	62324525
chr11	62432672	62432681
chr11	62528949	62528958
chr11	62573016	62573027
chr11	62673755	62673765
chr11	64059848	64059865
chr11	64078332	64078340
chr11	64415078	64415086
chr11	64498516	64498529
chr11	64513771	64513779
chr11	64531012	64531020
chr11	65188792	65188808
chr11	65671097	65671114
chr11	66021009	66021018
chr11	66197647	66197659
chr11	66197664	66197674
chr11	66564300	66564309
chr11	67070824	67070851
chr11	67374231	67374238
chr11	67764506	67764512
chr11	68097307	68097317
chr11	69168792	69168806
chr11	69952122	69952127
chr11	70562357	70562364
chr11	70777954	70777969
chr11	71671018	71671026
chr11	72247729	72247737
chr11	72497525	72497533
chr11	72751405	72751414
chr11	73103854	73103874
chr11	73178610	73178620
chr11	73490292	73490303
chr11	74413329	74413337
chr11	75147798	75147804
chr11	75723905	75723923
chr11	75917722	75917727
chr11	75920371	75920383
chr11	76816231	76816239
chr11	76865584	76865589
chr11	76887119	76887131
chr11	77880997	77881005
chr11	78021240	78021249
chr11	79181324	79181333
chr11	79675695	79675707
chr11	79837143	79837150
chr11	80667476	80667490
chr11	80685000	80685009
chr11	82213584	82213593
chr11	82832782	82832792
chr11	83245679	83245686
chr11	83431372	83431377
chr11	84181966	84181972
chr11	84512304	84512312
chr11	84663269	84663277
chr11	84678317	84678325
chr11	85330028	85330038
chr11	85783538	85783546
chr11	85878632	85878642
chr11	85888361	85888368
chr11	86353228	86353246
chr11	87642111	87642119
chr11	92098128	92098134
chr11	94763869	94763885
chr11	95948865	95948873
chr11	96197257	96197266
chr11	96856331	96856344
chr11	99056301	99056316
chr11	99250132	99250150
chr11	99379729	99379736
chr11	99578210	99578217
chr11	99588308	99588326
chr11	101368648	101368665
chr11	102621817	102621827
chr11	102884485	102884493
chr11	103006901	103006910
chr11	107499195	107499204
chr11	107499218	107499227
chr11	108390169	108390179
chr11	108620759	108620774
chr11	108787993	108788002
chr11	110809643	110809651
chr11	111236935	111236941
chr11	111250173	111250181
chr11	111557931	111557937
chr11	111646301	111646309
chr11	112244905	112244913
chr11	112938952	112938957
chr11	113676635	113676643
chr11	113772197	113772205
chr11	113819001	113819009
chr11	114122453	114122461
chr11	115118674	115118680
chr11	115940647	115940656
chr11	116249476	116249486
chr11	116274608	116274614
chr11	116448987	116449000
chr11	116565306	116565314
chr11	117303300	117303308
chr11	117388439	117388452
chr11	118550074	118550080
chr11	118989211	118989223
chr11	119536858	119536864
chr11	120006855	120006861
chr11	120039978	120039992
chr11	120088516	120088521
chr11	120732452	120732460
chr11	121797850	121797855
chr11	122298443	122298450
chr11	122311569	122311577
chr11	122887289	122887297
chr11	122932280	122932290
chr11	123110017	123110028
chr11	124209198	124209206
chr11	124546593	124546602
chr11	124713070	124713082
chr11	124858091	124858095
chr11	125217692	125217698
chr11	125334650	125334658
chr11	125778520	125778528
chr11	125910022	125910032
chr11	126059594	126059610
chr11	126064078	126064095
chr11	126426624	126426631
chr11	126550142	126550157
chr11	126704660	126704670
chr11	126965629	126965639
chr11	127056933	127056941
chr11	127056945	127056955
chr11	127679895	127679902
chr11	128231405	128231412
chr11	128500173	128500181
chr11	128601598	128601607
chr11	129259290	129259298
chr11	129267243	129267257
chr11	129272327	129272337
chr11	129328805	129328811
chr11	129939648	129939657
chr11	131891505	131891510
chr11	131973026	131973033
chr11	132057091	132057099
chr11	132806396	132806407
chr11	132824347	132824353
chr11	133405570	133405582
chr11	133922138	133922145
chr11	133923609	133923617
chr11	134079662	134079670
chr12	253253	253259
chr12	431886	431894
chr12	684547	684558
chr12	999430	999442
chr12	1545369	1545376
chr12	1632154	1632161
chr12	1739677	1739682
chr12	1801025	1801032
chr12	1934398	1934405
chr12	2365268	2365277
chr12	3786658	3786668
chr12	4073767	4073782
chr12	4133888	4133895
chr12	4671532	4671538
chr12	5127135	5127141
chr12	5309930	5309938
chr12	5344244	5344254
chr12	5717817	5717835
chr12	5718140	5718150
chr12	5840746	5840755
chr12	6472352	6472360
chr12	6480412	6480421
chr12	6883450	6883459
chr12	6919004	6919014
chr12	8996636	8996641
chr12	9914107	9914120
chr12	10096073	10096081
chr12	10380392	10380401
chr12	11339924	11339933
chr12	11991942	11991950
chr12	12037177	12037193
chr12	13056833	13056846
chr12	13085668	13085675
chr12	13309135	13309148
chr12	13475851	13475858
chr12	13541922	13541935
chr12	13774936	13774941
chr12	13867829	13867838
chr12	13965846	13965856
chr12	14669997	14670003
chr12	14730597	14730606
chr12	15471448	15471455
chr12	16248073	16248085
chr12	16499254	16499262
chr12	16942506	16942511
chr12	16998106	16998121
chr12	18466799	18466807
chr12	18486858	18486874
chr12	18631600	18631612
chr12	20151983	20151995
chr12	21035331	21035335
chr12	21871867	21871875
chr12	23097892	23097901
chr12	24020931	24020937
chr12	24529936	24529944
chr12	24931276	24931293
chr12	25235221	25235229
chr12	25566490	25566499
chr12	27374625	27374638
chr12	28093623	28093633
chr12	28947097	28947113
chr12	39570431	39570445
chr12	42847883	42847891
chr12	43341405	43341413
chr12	43403168	43403185
chr12	44251146	44251155
chr12	44946761	44946767
chr12	45520717	45520727
chr12	45612899	45612904
chr12	46129185	46129194
chr12	46156947	46156957
chr12	46205008	46205016
chr12	46762151	46762156
chr12	46862200	46862214
chr12	47285315	47285325
chr12	48337909	48337922
chr12	49395170	49395181
chr12	50108772	50108783
chr12	50463015	50463020
chr12	50644999	50645007
chr12	51326474	51326488
chr12	51768979	51768987
chr12	51881916	51881924
chr12	52060207	52060215
chr12	52427009	52427019
chr12	52596960	52596968
chr12	52695339	52695348
chr12	52793530	52793535
chr12	53024467	53024473
chr12	53079781	53079789
chr12	53087608	53087618
chr12	53099702	53099710
chr12	53123385	53123393
chr12	53129054	53129064
chr12	53141131	53141140
chr12	53290832	53290841
chr12	53306844	53306852
chr12	53306916	53306926
chr12	53620720	53620726
chr12	54386610	54386618
chr12	54566977	54566989
chr12	54932606	54932615
chr12	54981556	54981562
chr12	55082931	55082945
chr12	56075095	56075101
chr12	56075113	56075120
chr12	56241700	56241712
chr12	56696281	56696299
chr12	57456644	57456652
chr12	57987373	57987383
chr12	58120737	58120746
chr12	59311233	59311245
chr12	60386359	60386366
chr12	60505441	60505450
chr12	61979169	61979174
chr12	63089749	63089760
chr12	63180706	63180712
chr12	64310119	64310127
chr12	64767549	64767554
chr12	64851049	64851057
chr12	65021373	65021388
chr12	65557491	65557498
chr12	66080579	66080589
chr12	66085917	66085929
chr12	66456757	66456770
chr12	66532682	66532695
chr12	66993046	66993054
chr12	68395679	68395685
chr12	68778024	68778034
chr12	69277561	69277571
chr12	69347896	69347905
chr12	70319880	70319889
chr12	70354622	70354628
chr12	70364494	70364499
chr12	70639467	70639477
chr12	70712151	70712156
chr12	70918196	70918205
chr12	71377005	71377015
chr12	71378669	71378677
chr12	72669882	72669890
chr12	72878535	72878540
chr12	73974497	73974506
chr12	74563833	74563843
chr12	75065350	75065362
chr12	75496430	75496443
chr12	75513662	75513667
chr12	78625477	78625486
chr12	78965226	78965233
chr12	79817268	79817276
chr12	80109062	80109070
chr12	80166759	80166767
chr12	80316653	80316668
chr12	80892275	80892283
chr12	82409434	82409443
chr12	83167559	83167566
chr12	83209392	83209400
chr12	83241180	83241189
chr12	83505907	83505916
chr12	85718058	85718066
chr12	88058388	88058396
chr12	88941849	88941854
chr12	90454740	90454745
chr12	91266642	91266651
chr12	91815325	91815333
chr12	92015558	92015564
chr12	92035569	92035577
chr12	92589937	92589945
chr12	92810039	92810055
chr12	92902696	92902705
chr12	93568853	93568861
chr12	93743206	93743213
chr12	93836158	93836166
chr12	94618336	94618354
chr12	95172027	95172035
chr12	95443077	95443085
chr12	96833223	96833229
chr12	97002130	97002136
chr12	97880424	97880440
chr12	98256171	98256177
chr12	98383508	98383516
chr12	98645546	98645555
chr12	98748814	98748829
chr12	98748880	98748893
chr12	99148012	99148021
chr12	99521997	99522007
chr12	99654437	99654451
chr12	99889170	99889180
chr12	102167535	102167549
chr12	102454229	102454237
chr12	103198506	103198519
chr12	104657254	104657263
chr12	104709240	104709250
chr12	105630065	105630073
chr12	107292552	107292560
chr12	108057025	108057038
chr12	108058730	108058743
chr12	108079554	108079565
chr12	108637703	108637711
chr12	108702208	108702217
chr12	109553703	109553709
chr12	109592404	109592415
chr12	109906782	109906788
chr12	110302508	110302521
chr12	111023631	111023640
chr12	111232840	111232852
chr12	112038531	112038544
chr12	113067254	113067261
chr12	113255335	113255345
chr12	113554479	113554487
chr12	113612372	113612389
chr12	113911469	113911478
chr12	114854426	114854432
chr12	114880772	114880782
chr12	115325742	115325748
chr12	115890626	115890633
chr12	116041025	116041031
chr12	116041034	116041042
chr12	116797333	116797342
chr12	117480345	117480354
chr12	117536567	117536577
chr12	117549723	117549729
chr12	118574598	118574607
chr12	118671269	118671275
chr12	118707564	118707575
chr12	119212149	119212157
chr12	119266309	119266328
chr12	120532459	120532470
chr12	120740502	120740507
chr12	121163856	121163868
chr12	121415914	121415920
chr12	122153293	122153309
chr12	122228236	122228249
chr12	122244608	122244617
chr12	122489219	122489225
chr12	122651395	122651405
chr12	122789677	122789691
chr12	122797350	122797363
chr12	123266995	123267003
chr12	123430472	123430479
chr12	123627475	123627488
chr12	123737890	123737898
chr12	124074328	124074337
chr12	124155573	124155583
chr12	124839287	124839296
chr12	124872157	124872165
chr12	127275662	127275672
chr12	128863000	128863009
chr12	130655929	130655937
chr12	130731293	130731309
chr13	19283212	19283224
chr13	21376568	21376578
chr13	21438886	21438891
chr13	23754864	23754880
chr13	23769619	23769628
chr13	24309517	24309526
chr13	26128998	26129004
chr13	27090995	27091000
chr13	27610138	27610143
chr13	27719788	27719797
chr13	27950045	27950059
chr13	28326296	28326310
chr13	28808487	28808493
chr13	28808913	28808922
chr13	29464784	29464790
chr13	30098155	30098161
chr13	30134958	30134965
chr13	30420975	30420984
chr13	30653631	30653641
chr13	31450900	31450908
chr13	31618493	31618505
chr13	32259792	32259800
chr13	32483900	32483912
chr13	34057415	34057433
chr13	35400530	35400549
chr13	36477679	36477696
chr13	36519362	36519369
chr13	37570550	37570559
chr13	38308535	38308547
chr13	38442754	38442763
chr13	40771592	40771603
chr13	41109397	41109410
chr13	41484860	41484871
chr13	42345638	42345653
chr13	42558292	42558298
chr13	42908384	42908392
chr13	43097677	43097685
chr13	43309958	43309964
chr13	43309964	43309971
chr13	43578710	43578717
chr13	43862978	43862986
chr13	43884382	43884398
chr13	44001188	44001193
chr13	44309896	44309906
chr13	44311092	44311099
chr13	44345880	44345888
chr13	45177856	45177864
chr13	45320544	45320551
chr13	46233791	46233798
chr13	46652581	46652589
chr13	47399192	47399202
chr13	48130777	48130783
chr13	48804504	48804514
chr13	48809771	48809781
chr13	49137015	49137033
chr13	49232126	49232134
chr13	49326293	49326302
chr13	49448412	49448427
chr13	49855898	49855905
chr13	49969686	49969695
chr13	49969919	49969928
chr13	50742889	50742898
chr13	50873472	50873480
chr13	50960514	50960522
chr13	51095808	51095818
chr13	51151694	51151702
chr13	51613855	51613865
chr13	53459380	53459389
chr13	53664044	53664062
chr13	53872985	53872997
chr13	54426090	54426095
chr13	54740522	54740535
chr13	55944635	55944648
chr13	59354914	59354920
chr13	59615820	59615826
chr13	59755809	59755819
chr13	60225488	60225493
chr13	60226409	60226418
chr13	65450449	65450457
chr13	65651068	65651075
chr13	66883121	66883130
chr13	67388731	67388747
chr13	67682450	67682459
chr13	67760896	67760908
chr13	68240335	68240342
chr13	71816751	71816758
chr13	72711857	72711864
chr13	72831472	72831477
chr13	73172780	73172793
chr13	73534592	73534599
chr13	74994891	74994897
chr13	75427744	75427752
chr13	75460658	75460664
chr13	76017060	76017071
chr13	76111994	76112006
chr13	76309903	76309913
chr13	76334161	76334169
chr13	77033499	77033505
chr13	77127392	77127400
chr13	77703973	77703980
chr13	77987120	77987128
chr13	78071011	78071019
chr13	81787631	81787637
chr13	82398354	82398363
chr13	82475595	82475603
chr13	84435451	84435467
chr13	84702162	84702178
chr13	84867153	84867163
chr13	85440676	85440685
chr13	86177780	86177788
chr13	87837555	87837565
chr13	88268325	88268339
chr13	89456449	89456455
chr13	89920814	89920821
chr13	90884482	90884492
chr13	91486891	91486899
chr13	91519713	91519727
chr13	92122467	92122477
chr13	92288626	92288635
chr13	92300336	92300347
chr13	92602651	92602660
chr13	92984939	92984947
chr13	93166437	93166446
chr13	94016477	94016484
chr13	94438591	94438602
chr13	94548080	94548087
chr13	94576182	94576188
chr13	94988992	94989002
chr13	95598261	95598267
chr13	95802773	95802789
chr13	96163572	96163584
chr13	96237418	96237431
chr13	96757284	96757292
chr13	97419560	97419568
chr13	97784783	97784787
chr13	98381589	98381596
chr13	98657784	98657792
chr13	99024903	99024921
chr13	99053300	99053310
chr13	99382174	99382183
chr13	100028608	100028618
chr13	100075048	100075058
chr13	100589616	100589626
chr13	100650147	100650157
chr13	102055038	102055048
chr13	102699780	102699790
chr13	103657241	103657253
chr13	105251741	105251748
chr13	106239043	106239055
chr13	106791634	106791641
chr13	107070315	107070323
chr13	107070387	107070398
chr13	108031702	108031716
chr13	108067779	108067794
chr13	108867895	108867901
chr13	110029473	110029483
chr13	111001807	111001815
chr13	112279176	112279191
chr14	21199622	21199633
chr14	21213874	21213884
chr14	21484073	21484082
chr14	21492436	21492442
chr14	23287017	23287024
chr14	23340080	23340090
chr14	23656542	23656550
chr14	23768487	23768496
chr14	23879711	23879717
chr14	23989987	23989996
chr14	24422830	24422838
chr14	24422855	24422865
chr14	24446349	24446359
chr14	24453700	24453708
chr14	24457990	24458002
chr14	24610895	24610902
chr14	24743796	24743802
chr14	24798024	24798029
chr14	25472254	25472262
chr14	25559224	25559232
chr14	25609264	25609276
chr14	26330771	26330781
chr14	26716825	26716831
chr14	27803041	27803054
chr14	27905514	27905525
chr14	28633041	28633050
chr14	28953541	28953551
chr14	29926509	29926517
chr14	30407806	30407820
chr14	30701448	30701453
chr14	30931030	30931038
chr14	31175409	31175418
chr14	31451473	31451487
chr14	31810566	31810572
chr14	31893707	31893719
chr14	33122894	33122903
chr14	34064862	34064871
chr14	34501527	34501536
chr14	35457292	35457310
chr14	35873546	35873556
chr14	36421795	36421801
chr14	36522091	36522098
chr14	36812189	36812197
chr14	37131615	37131622
chr14	37174234	37174246
chr14	37285359	37285368
chr14	37335280	37335289
chr14	37713657	37713665
chr14	38451935	38451943
chr14	38452678	38452688
chr14	38756981	38756990
chr14	41086605	41086621
chr14	41378452	41378458
chr14	44798166	44798172
chr14	47604721	47604726
chr14	51540825	51540834
chr14	52156995	52157002
chr14	52248057	52248062
chr14	52743644	52743652
chr14	53659385	53659395
chr14	54284085	54284094
chr14	54805263	54805271
chr14	55599745	55599754
chr14	56599803	56599812
chr14	57046913	57046919
chr14	57261418	57261423
chr14	57379130	57379144
chr14	59357344	59357350
chr14	61722868	61722873
chr14	62009060	62009069
chr14	62035512	62035520
chr14	62268931	62268943
chr14	62390017	62390026
chr14	62456317	62456328
chr14	63207909	63207917
chr14	63847434	63847440
chr14	63905624	63905641
chr14	64596362	64596370
chr14	64607538	64607547
chr14	64685850	64685857
chr14	65258911	65258918
chr14	66444421	66444430
chr14	66725574	66725590
chr14	66796946	66796952
chr14	67653395	67653409
chr14	69283115	69283125
chr14	70129899	70129908
chr14	71605900	71605911
chr14	72198983	72198990
chr14	72429053	72429059
chr14	73066049	73066057
chr14	73295276	73295282
chr14	73824845	73824857
chr14	74181237	74181246
chr14	74234361	74234369
chr14	75106328	75106334
chr14	75162087	75162096
chr14	75378360	75378368
chr14	75627772	75627783
chr14	75761832	75761842
chr14	75877464	75877478
chr14	76015717	76015722
chr14	76673346	76673364
chr14	77372368	77372378
chr14	78236945	78236953
chr14	78310299	78310307
chr14	78362443	78362451
chr14	79505404	79505413
chr14	79859893	79859902
chr14	80763101	80763109
chr14	81895957	81895962
chr14	82142061	82142070
chr14	82214132	82214146
chr14	82600246	82600253
chr14	83828888	83828893
chr14	84530536	84530542
chr14	85468023	85468031
chr14	85652206	85652211
chr14	85692451	85692457
chr14	85706202	85706208
chr14	85841796	85841805
chr14	86014492	86014498
chr14	86218208	86218213
chr14	86362386	86362398
chr14	86673459	86673465
chr14	86744895	86744903
chr14	87183932	87183940
chr14	87904193	87904202
chr14	89084116	89084123
chr14	89114057	89114067
chr14	90745819	90745825
chr14	90798529	90798537
chr14	90910604	90910619
chr14	91790102	91790116
chr14	92800492	92800500
chr14	93458200	93458212
chr14	93651258	93651268
chr14	94420553	94420559
chr14	95956959	95956969
chr14	95969111	95969124
chr14	95981307	95981321
chr14	96027416	96027430
chr14	103800307	103800316
chr14	103987414	103987426
chr14	104606643	104606649
chr14	105619621	105619634
chr14	105937619	105937630
chr14	106090101	106090109
chr15	23181724	23181734
chr15	31559006	31559012
chr15	33013655	33013663
chr15	33020514	33020524
chr15	33606815	33606827
chr15	33953662	33953670
chr15	35304744	35304753
chr15	35377793	35377805
chr15	36693820	36693827
chr15	37196871	37196878
chr15	37390639	37390654
chr15	37423341	37423348
chr15	37477122	37477136
chr15	38047657	38047666
chr15	39264906	39264922
chr15	39637639	39637655
chr15	39890968	39890976
chr15	39984733	39984741
chr15	40192397	40192406
chr15	40252393	40252404
chr15	40545490	40545499
chr15	41079846	41079854
chr15	41137757	41137769
chr15	41196384	41196398
chr15	41780682	41780692
chr15	41950878	41950884
chr15	42030292	42030300
chr15	43616887	43616894
chr15	43825624	43825632
chr15	44190293	44190300
chr15	45333369	45333375
chr15	45471792	45471800
chr15	46250907	46250913
chr15	46932435	46932442
chr15	47395087	47395096
chr15	47680869	47680879
chr15	47824556	47824566
chr15	48080090	48080098
chr15	48579014	48579022
chr15	49729331	49729340
chr15	50100059	50100066
chr15	52624860	52624876
chr15	53617644	53617649
chr15	54804317	54804326
chr15	55291070	55291084
chr15	56470422	56470433
chr15	57472768	57472778
chr15	57621110	57621124
chr15	57622315	57622324
chr15	57829614	57829624
chr15	58337184	58337190
chr15	58578144	58578149
chr15	58739388	58739394
chr15	58749227	58749233
chr15	59785264	59785270
chr15	60543962	60543973
chr15	60748137	60748145
chr15	60913384	60913390
chr15	60958186	60958194
chr15	61011185	61011193
chr15	62106145	62106155
chr15	62913339	62913345
chr15	63519472	63519488
chr15	64049440	64049448
chr15	64293381	64293390
chr15	65050987	65050996
chr15	65445806	65445815
chr15	65911847	65911853
chr15	66083756	66083763
chr15	66089283	66089292
chr15	66283101	66283107
chr15	67782856	67782861
chr15	68124773	68124779
chr15	68284113	68284121
chr15	68589600	68589610
chr15	68634536	68634542
chr15	68634544	68634553
chr15	68657912	68657918
chr15	69076207	69076221
chr15	69977797	69977806
chr15	70667011	70667018
chr15	70730646	70730653
chr15	72516886	72516894
chr15	72836831	72836839
chr15	73616374	73616384
chr15	74129499	74129507
chr15	74513595	74513605
chr15	74689473	74689482
chr15	74831766	74831773
chr15	75085100	75085111
chr15	75144854	75144862
chr15	75972381	75972391
chr15	77955156	77955166
chr15	77973748	77973756
chr15	77987308	77987315
chr15	78533446	78533456
chr15	78700409	78700419
chr15	78889797	78889808
chr15	79324392	79324400
chr15	80913704	80913709
chr15	81571554	81571562
chr15	85285158	85285166
chr15	85471597	85471605
chr15	86048049	86048058
chr15	88037219	88037229
chr15	88408109	88408125
chr15	90431543	90431551
chr15	91827113	91827121
chr15	92073659	92073668
chr15	92330571	92330579
chr15	92574488	92574497
chr15	93149392	93149398
chr15	93822061	93822070
chr15	94096621	94096629
chr15	94329281	94329291
chr15	94791668	94791681
chr15	95792943	95792954
chr15	95947253	95947263
chr15	96108241	96108251
chr15	97215888	97215898
chr15	97440527	97440539
chr15	97621016	97621024
chr15	98442670	98442675
chr15	98520375	98520381
chr15	98528533	98528546
chr15	99970664	99970676
chr15	101425876	101425882
chr15	102020970	102020980
chr16	81796	81806
chr16	447372	447380
chr16	822681	822690
chr16	845021	845027
chr16	847549	847556
chr16	1598452	1598461
chr16	1682475	1682481
chr16	2049367	2049373
chr16	2163724	2163730
chr16	2200948	2200956
chr16	2284107	2284115
chr16	2517701	2517711
chr16	2731617	2731631
chr16	3174305	3174316
chr16	3174324	3174333
chr16	4424705	4424712
chr16	4585686	4585694
chr16	4985562	4985571
chr16	4993376	4993386
chr16	5925832	5925840
chr16	6662986	6662992
chr16	7240640	7240647
chr16	8178773	8178781
chr16	8941266	8941275
chr16	8957396	8957409
chr16	8995207	8995216
chr16	9052513	9052523
chr16	9863270	9863276
chr16	10088681	10088695
chr16	10863884	10863892
chr16	10900327	10900333
chr16	10972691	10972701
chr16	11198722	11198734
chr16	11299636	11299646
chr16	11419627	11419639
chr16	11450721	11450735
chr16	12162030	12162041
chr16	12319509	12319517
chr16	12325017	12325022
chr16	12371610	12371616
chr16	12515535	12515551
chr16	12972371	12972376
chr16	13069864	13069873
chr16	13069946	13069953
chr16	14022560	14022571
chr16	14137280	14137288
chr16	16596284	16596290
chr16	19446504	19446517
chr16	19884480	19884486
chr16	21161600	21161608
chr16	22041268	22041277
chr16	22201844	22201857
chr16	22202083	22202093
chr16	22202290	22202297
chr16	23214791	23214798
chr16	23256696	23256707
chr16	23591954	23591968
chr16	25625606	25625612
chr16	27045159	27045164
chr16	27078190	27078204
chr16	27338303	27338317
chr16	27908950	27908958
chr16	28415180	28415189
chr16	30886701	30886712
chr16	31232389	31232394
chr16	47761261	47761273
chr16	49036757	49036763
chr16	49046021	49046035
chr16	49365815	49365820
chr16	49566312	49566321
chr16	49733360	49733370
chr16	49856899	49856904
chr16	50300003	50300009
chr16	50680463	50680471
chr16	50767000	50767005
chr16	50816811	50816819
chr16	50872723	50872732
chr16	50873545	50873551
chr16	51149944	51149952
chr16	51829119	51829127
chr16	52470230	52470239
chr16	52582042	52582047
chr16	52612847	52612852
chr16	52637625	52637634
chr16	53133455	53133471
chr16	53500731	53500738
chr16	53998949	53998959
chr16	54270104	54270109
chr16	54270111	54270123
chr16	54549340	54549349
chr16	55014659	55014667
chr16	56000446	56000455
chr16	56553558	56553571
chr16	56681640	56681648
chr16	56931711	56931728
chr16	57406262	57406277
chr16	57460359	57460367
chr16	57654465	57654472
chr16	57836643	57836648
chr16	57836689	57836694
chr16	58070083	58070089
chr16	59727357	59727366
chr16	59735044	59735052
chr16	60279843	60279850
chr16	61242072	61242084
chr16	61882426	61882442
chr16	62034395	62034403
chr16	62320744	62320757
chr16	63596891	63596900
chr16	63660959	63660975
chr16	64256701	64256707
chr16	64256708	64256715
chr16	64377343	64377353
chr16	64377361	64377369
chr16	65699286	65699299
chr16	66052117	66052125
chr16	66391572	66391583
chr16	66393980	66393989
chr16	66456277	66456287
chr16	66728311	66728320
chr16	66883750	66883763
chr16	66915920	66915931
chr16	66929265	66929279
chr16	67167894	67167900
chr16	67416416	67416422
chr16	67416576	67416582
chr16	67416590	67416596
chr16	67451253	67451261
chr16	67571247	67571255
chr16	67794073	67794079
chr16	68403384	68403394
chr16	68607774	68607784
chr16	68608036	68608046
chr16	68843734	68843750
chr16	68877388	68877401
chr16	69348843	69348851
chr16	69555928	69555933
chr16	69661293	69661300
chr16	70464807	70464815
chr16	70614391	70614397
chr16	71065139	71065145
chr16	71297303	71297311
chr16	71598891	71598902
chr16	71919086	71919095
chr16	72042855	72042860
chr16	72236169	72236176
chr16	73517114	73517122
chr16	73906448	73906456
chr16	74588468	74588477
chr16	74734215	74734227
chr16	75673745	75673758
chr16	76355367	76355375
chr16	76431577	76431584
chr16	76612510	76612518
chr16	77558223	77558230
chr16	77814567	77814576
chr16	78229380	78229388
chr16	78500773	78500781
chr16	78562261	78562270
chr16	78631617	78631624
chr16	78776955	78776965
chr16	79042626	79042637
chr16	79246628	79246639
chr16	81294741	81294748
chr16	81609134	81609144
chr16	81813434	81813444
chr16	83237335	83237343
chr16	83376480	83376488
chr16	84062876	84062882
chr16	84468686	84468699
chr16	85063283	85063294
chr16	85281890	85281900
chr16	85410312	85410324
chr16	85597535	85597546
chr16	85641975	85641984
chr16	85685058	85685070
chr16	85697456	85697461
chr16	85833836	85833846
chr16	85924767	85924775
chr16	86530033	86530039
chr16	87074336	87074351
chr16	87799627	87799637
chr16	87943144	87943152
chr16	88790516	88790522
chr16	88801831	88801837
chr16	88847640	88847650
chr16	88968748	88968756
chr16	89034643	89034657
chr16	89240534	89240549
chr16	89241660	89241666
chr16	89341431	89341438
chr16	89871804	89871809
chr16	89963731	89963741
chr17	575484	575489
chr17	813330	813341
chr17	1452523	1452532
chr17	1524965	1524974
chr17	1602024	1602033
chr17	1798600	1798607
chr17	1819044	1819052
chr17	2058035	2058045
chr17	2271159	2271165
chr17	2309440	2309450
chr17	2837255	2837265
chr17	3481297	3481305
chr17	3737772	3737783
chr17	3841429	3841434
chr17	3876505	3876510
chr17	5412377	5412390
chr17	7137954	7137962
chr17	8243123	8243132
chr17	8243153	8243163
chr17	8869462	8869474
chr17	8987451	8987459
chr17	9782326	9782333
chr17	10030642	10030647
chr17	10660505	10660517
chr17	11183963	11183973
chr17	11278119	11278126
chr17	11387277	11387286
chr17	13679960	13679969
chr17	13749917	13749925
chr17	14101472	14101477
chr17	14212686	14212698
chr17	14247694	14247707
chr17	15762541	15762552
chr17	15845104	15845112
chr17	18892209	18892215
chr17	20159598	20159609
chr17	20363371	20363383
chr17	21271338	21271345
chr17	21274978	21274984
chr17	22021717	22021728
chr17	25680976	25680985
chr17	25861193	25861201
chr17	26451215	26451223
chr17	26687297	26687305
chr17	27148315	27148323
chr17	27347069	27347079
chr17	27932915	27932925
chr17	28095617	28095625
chr17	28551993	28552001
chr17	28566422	28566429
chr17	28714456	28714472
chr17	28722548	28722563
chr17	29601629	29601638
chr17	30789131	30789140
chr17	30989231	30989241
chr17	31188401	31188407
chr17	31196255	31196265
chr17	31409793	31409801
chr17	31477383	31477396
chr17	31497050	31497063
chr17	31505811	31505821
chr17	31666982	31666989
chr17	32294228	32294234
chr17	33281000	33281015
chr17	33985335	33985341
chr17	33988210	33988218
chr17	34917446	34917455
chr17	34921443	34921451
chr17	35306094	35306102
chr17	35487822	35487833
chr17	35555092	35555099
chr17	35641515	35641524
chr17	37025944	37025953
chr17	37569283	37569293
chr17	38127491	38127497
chr17	38669698	38669711
chr17	39139288	39139294
chr17	39655628	39655634
chr17	39683975	39683983
chr17	39692401	39692416
chr17	39739100	39739106
chr17	40895784	40895792
chr17	41526887	41526903
chr17	41800748	41800757
chr17	41817422	41817432
chr17	41956008	41956015
chr17	42015857	42015862
chr17	42185150	42185160
chr17	42439254	42439265
chr17	43197831	43197840
chr17	43334673	43334680
chr17	45368581	45368589
chr17	61820701	61820708
chr17	62067212	62067217
chr17	62353467	62353472
chr17	62353472	62353477
chr17	66395362	66395370
chr17	68018112	68018119
chr17	68035813	68035820
chr17	68535495	68535500
chr17	68734353	68734362
chr17	68746814	68746820
chr17	69783253	69783263
chr17	70377095	70377101
chr17	71287749	71287758
chr17	71381023	71381032
chr17	71602471	71602481
chr17	71718616	71718624
chr17	72183894	72183902
chr17	72358982	72358995
chr17	72442848	72442858
chr17	72646202	72646211
chr17	72801849	72801855
chr17	72814740	72814746
chr17	72897407	72897413
chr17	74258622	74258627
chr17	74525146	74525153
chr17	74678740	74678748
chr17	74914250	74914255
chr17	74944615	74944624
chr17	75208550	75208556
chr17	75461891	75461903
chr17	75599251	75599259
chr17	76167395	76167401
chr17	76421314	76421321
chr17	76799457	76799463
chr17	77131557	77131565
chr17	77134153	77134161
chr17	77323766	77323771
chr17	77416267	77416275
chr17	77915752	77915763
chr17	77924534	77924543
chr17	79008244	79008251
chr17	79316519	79316524
chr17	79823992	79824003
chr17	79868440	79868453
chr17	79894608	79894614
chr17	80188274	80188292
chr17	80228154	80228160
chr18	408671	408685
chr18	429341	429349
chr18	498028	498053
chr18	525176	525185
chr18	927628	927644
chr18	2924318	2924325
chr18	3913871	3913880
chr18	4312163	4312168
chr18	5629963	5629977
chr18	5904995	5905007
chr18	5920317	5920324
chr18	5959995	5960002
chr18	6729142	6729150
chr18	7179559	7179568
chr18	8709522	8709534
chr18	9900013	9900021
chr18	9944160	9944170
chr18	10250824	10250834
chr18	11143967	11143975
chr18	11747942	11747955
chr18	12595895	12595910
chr18	13235374	13235391
[truncated: 3,053 more rows]

## Sheet: example 5
Top 5k independently eroded binding sites for White rhinoceros, Weddell seal, and dolphin including ties
Highlighted binding sites are those associated with the most enriched term
chrom	start	end
chr1	12493	12499
chr1	2836852	2836858
chr1	2995978	2995985
chr1	5180271	5180276
chr1	5948202	5948208
chr1	6229900	6229907
chr1	6569529	6569539
chr1	7289212	7289220
chr1	9085965	9085972
chr1	11706545	11706558
chr1	12107913	12107921
chr1	14981699	14981705
chr1	18626396	18626405
chr1	18933282	18933293
chr1	19415831	19415837
chr1	19485330	19485338
chr1	20661842	20661850
chr1	22945281	22945287
chr1	24281254	24281259
chr1	24687834	24687840
chr1	27214735	27214746
chr1	27358177	27358182
chr1	27776995	27777002
chr1	31368902	31368908
chr1	32665992	32666003
chr1	32860303	32860311
chr1	34257408	34257414
chr1	34662010	34662016
chr1	35448885	35448892
chr1	35965841	35965850
chr1	36089028	36089036
chr1	39232216	39232221
chr1	39479312	39479318
chr1	39738776	39738785
chr1	43397549	43397555
chr1	44869703	44869716
chr1	45053145	45053151
chr1	47640440	47640446
chr1	48379986	48379996
chr1	49312632	49312640
chr1	49433483	49433493
chr1	50945099	50945105
chr1	51731046	51731056
chr1	52184194	52184202
chr1	52288372	52288381
chr1	52444909	52444917
chr1	52445263	52445270
chr1	53834292	53834297
chr1	54266310	54266320
chr1	54719180	54719189
chr1	54983301	54983308
chr1	55814178	55814186
chr1	55841115	55841128
chr1	59274641	59274649
chr1	60280078	60280084
chr1	62559767	62559774
chr1	66628474	66628488
chr1	66696422	66696428
chr1	67392578	67392587
chr1	73643553	73643561
chr1	75989690	75989700
chr1	76443256	76443270
chr1	78248767	78248776
chr1	79941120	79941126
chr1	80329923	80329931
chr1	80590636	80590645
chr1	86615553	86615562
chr1	88741825	88741834
chr1	88767430	88767437
chr1	89298262	89298274
chr1	89615383	89615393
chr1	92393023	92393031
chr1	94144965	94144973
chr1	98191972	98191986
chr1	100818900	100818910
chr1	101377070	101377076
chr1	102500900	102500910
chr1	105714177	105714195
chr1	107119237	107119250
chr1	112132273	112132283
chr1	113268063	113268070
chr1	114045965	114045973
chr1	115582060	115582068
chr1	116935852	116935858
chr1	119190264	119190272
chr1	119619474	119619479
chr1	120566091	120566099
chr1	144035790	144035795
chr1	144036804	144036810
chr1	144044900	144044906
chr1	144086078	144086083
chr1	144934055	144934061
chr1	145280632	145280637
chr1	145826353	145826362
chr1	145827167	145827180
chr1	147635814	147635821
chr1	147638579	147638588
chr1	147695137	147695144
chr1	147962151	147962157
chr1	148791155	148791167
chr1	148793350	148793366
chr1	148799328	148799334
chr1	149066788	149066796
chr1	149066802	149066812
chr1	149546201	149546207
chr1	149585383	149585390
chr1	150812780	150812789
chr1	151511375	151511384
chr1	151663927	151663937
chr1	152432935	152432943
chr1	154141629	154141636
chr1	154307727	154307735
chr1	156031549	156031555
chr1	156451171	156451177
chr1	158814582	158814589
chr1	159435928	159435933
chr1	159903633	159903641
chr1	162699503	162699508
chr1	163696078	163696084
chr1	165869913	165869918
chr1	166056202	166056210
chr1	167476074	167476086
chr1	179050569	179050579
chr1	179637855	179637863
chr1	180060671	180060679
chr1	183342562	183342569
chr1	187423030	187423037
chr1	187713441	187713446
chr1	190363831	190363837
chr1	190374658	190374670
chr1	190528064	190528072
chr1	191295144	191295161
chr1	193694162	193694170
chr1	196471897	196471903
chr1	197810257	197810267
chr1	200128002	200128010
chr1	201288396	201288404
chr1	203049973	203049979
chr1	207207709	207207718
chr1	208505019	208505027
chr1	209847427	209847439
chr1	211351140	211351148
chr1	211946648	211946657
chr1	212552005	212552013
chr1	214908775	214908783
chr1	215084999	215085006
chr1	215276325	215276333
chr1	216984251	216984259
chr1	218247396	218247406
chr1	219084104	219084112
chr1	219959040	219959046
chr1	220759861	220759870
chr1	222403676	222403683
chr1	225587139	225587146
chr1	226102854	226102863
chr1	240352423	240352433
chr1	240491824	240491835
chr1	245248280	245248288
chr1	245848322	245848328
chr10	2537116	2537128
chr10	4326363	4326370
chr10	4555843	4555851
chr10	7106620	7106628
chr10	8503567	8503574
chr10	10466756	10466765
chr10	13713471	13713481
chr10	13790618	13790626
chr10	15182790	15182796
chr10	16575302	16575311
chr10	17407345	17407354
chr10	18441607	18441616
chr10	19118162	19118170
chr10	20864151	20864157
chr10	21414381	21414387
chr10	22097078	22097088
chr10	23731968	23731974
chr10	24773977	24773985
chr10	24820191	24820198
chr10	24886833	24886848
chr10	26140296	26140306
chr10	30948795	30948802
chr10	30998097	30998105
chr10	31007082	31007088
chr10	33226591	33226598
chr10	34284231	34284239
chr10	36684961	36684971
chr10	37207616	37207623
chr10	37221183	37221191
chr10	37229886	37229896
chr10	37239077	37239087
chr10	37271055	37271062
chr10	37287050	37287062
chr10	37290751	37290758
chr10	37300322	37300332
chr10	37319711	37319719
chr10	37363363	37363371
chr10	37370302	37370311
chr10	37393355	37393366
chr10	37393379	37393386
chr10	37601680	37601688
chr10	37602132	37602140
chr10	37604727	37604733
chr10	37823339	37823347
chr10	37843715	37843725
chr10	37845108	37845114
chr10	38468807	38468817
chr10	38468855	38468865
chr10	38475714	38475720
chr10	38482406	38482410
chr10	38497247	38497253
chr10	38497563	38497575
chr10	38498359	38498368
chr10	38498385	38498395
chr10	38498495	38498507
chr10	38504024	38504034
chr10	38593794	38593800
chr10	38910411	38910421
chr10	38910769	38910781
chr10	38912984	38912997
chr10	38913150	38913159
chr10	38913242	38913251
chr10	38915734	38915746
chr10	38915856	38915866
chr10	38981746	38981754
chr10	42901884	42901894
chr10	42908383	42908395
chr10	42908495	42908505
chr10	42908521	42908530
chr10	42909319	42909331
chr10	42910446	42910455
chr10	42910964	42910970
chr10	42915132	42915138
chr10	42920454	42920460
chr10	42928104	42928113
chr10	42928117	42928125
chr10	43213697	43213709
chr10	43220567	43220578
chr10	44277715	44277721
chr10	46391813	46391820
chr10	50489274	50489283
chr10	50952951	50952963
chr10	51064563	51064570
chr10	52247694	52247702
chr10	52773462	52773470
chr10	55797498	55797511
chr10	58937264	58937271
chr10	60107365	60107376
chr10	60272310	60272317
chr10	60276804	60276811
chr10	62787449	62787461
chr10	63845147	63845161
chr10	70210919	70210928
chr10	72099525	72099531
chr10	72605836	72605845
chr10	73427866	73427873
chr10	73549642	73549647
chr10	74066358	74066366
chr10	74516794	74516802
chr10	74913896	74913915
chr10	75652130	75652137
chr10	75669191	75669201
chr10	75876819	75876826
chr10	76029799	76029806
chr10	76592936	76592946
chr10	77885341	77885350
chr10	79655635	79655645
chr10	84375964	84375970
chr10	87909173	87909181
chr10	89010195	89010211
chr10	89195654	89195667
chr10	90435751	90435759
chr10	92676669	92676677
chr10	92689062	92689069
chr10	92933918	92933926
chr10	92933935	92933945
chr10	93936854	93936862
chr10	94752701	94752712
chr10	98319816	98319826
chr10	99132630	99132636
chr10	99764800	99764806
chr10	99967804	99967812
chr10	100227364	100227381
chr10	100235208	100235215
chr10	100650949	100650955
chr10	101741264	101741280
chr10	101825205	101825213
chr10	102099582	102099595
chr10	102655069	102655077
chr10	103158373	103158381
chr10	103158382	103158390
chr10	103448938	103448945
chr10	105547456	105547461
chr10	105815846	105815852
chr10	105901420	105901429
chr10	107699052	107699059
chr10	107908409	107908415
chr10	111817910	111817917
chr10	112663366	112663376
chr10	114054199	114054207
chr10	114152720	114152730
chr10	114511294	114511302
chr10	114924854	114924867
chr10	115727131	115727139
chr10	119221590	119221598
chr10	122618702	122618709
chr10	122871889	122871894
chr10	122949181	122949191
chr10	126812309	126812318
chr10	130253466	130253474
chr10	132966429	132966435
chr10	134468402	134468410
chr11	1097918	1097924
chr11	1218560	1218566
chr11	1585337	1585342
chr11	2000352	2000359
chr11	3439424	3439432
chr11	3449588	3449604
chr11	3458550	3458559
chr11	3458769	3458777
chr11	3458918	3458932
chr11	3605942	3605952
chr11	3609067	3609080
chr11	7456057	7456073
chr11	7647254	7647262
chr11	7692157	7692163
chr11	9537612	9537620
chr11	10203642	10203649
chr11	10360385	10360391
chr11	12755284	12755292
chr11	12994620	12994625
chr11	14280737	14280743
chr11	16029865	16029872
chr11	17761297	17761305
chr11	17788316	17788323
chr11	17957489	17957500
chr11	18067881	18067886
chr11	20149984	20150000
chr11	21997808	21997814
chr11	27420121	27420131
chr11	29586995	29587002
chr11	29986819	29986826
chr11	30581893	30581899
chr11	31689961	31689971
chr11	32506493	32506507
chr11	32506520	32506528
chr11	33619623	33619635
chr11	33620072	33620086
chr11	35224825	35224834
chr11	35233267	35233279
chr11	36997791	36997799
chr11	40563535	40563551
chr11	42120917	42120926
chr11	43588073	43588081
chr11	43702086	43702097
chr11	44826459	44826469
chr11	45095409	45095425
chr11	46030853	46030859
chr11	49188387	49188395
chr11	49250849	49250867
chr11	49274084	49274097
chr11	49278661	49278669
chr11	49311297	49311311
chr11	49363958	49363964
chr11	49365801	49365809
chr11	49365830	49365836
chr11	49365893	49365899
chr11	49386882	49386893
chr11	49387306	49387312
chr11	49387533	49387539
chr11	49402293	49402299
chr11	49402309	49402317
chr11	49402690	49402696
chr11	49404441	49404451
chr11	49406892	49406900
chr11	49407528	49407543
chr11	49452465	49452472
chr11	49471931	49471937
chr11	49602652	49602668
chr11	49691892	49691908
chr11	49745187	49745195
chr11	49746108	49746120
chr11	49780921	49780927
chr11	49803422	49803429
chr11	50306623	50306633
chr11	56507760	56507777
chr11	56519046	56519053
chr11	57411759	57411766
chr11	58320876	58320888
chr11	60719873	60719881
chr11	62673755	62673765
chr11	65069271	65069278
chr11	65146507	65146519
chr11	65634986	65634993
chr11	65634999	65635007
chr11	66197664	66197673
chr11	67217249	67217257
chr11	70615710	70615718
chr11	71343854	71343867
chr11	71346996	71347006
chr11	71483324	71483338
chr11	71483479	71483487
chr11	71483697	71483706
chr11	71492727	71492743
chr11	72346955	72346962
chr11	72359081	72359087
chr11	75210348	75210354
chr11	76421137	76421145
chr11	76776330	76776335
chr11	79364956	79364966
chr11	79480196	79480202
chr11	79838736	79838745
chr11	82936193	82936201
chr11	83659353	83659369
chr11	86177761	86177774
chr11	86610944	86610956
chr11	86714372	86714380
chr11	86837226	86837233
chr11	88682079	88682095
chr11	89386568	89386575
chr11	89617194	89617208
chr11	92273882	92273890
chr11	92377466	92377473
chr11	94372148	94372164
chr11	94763728	94763736
chr11	94763750	94763758
chr11	95229134	95229140
chr11	96856331	96856344
chr11	99185961	99185971
chr11	99946700	99946705
chr11	100641619	100641624
chr11	100641625	100641631
chr11	104780287	104780298
chr11	106847282	106847293
chr11	107196675	107196683
chr11	111398747	111398755
chr11	112142995	112143003
chr11	112791682	112791692
chr11	113920949	113920955
chr11	113940116	113940124
chr11	116873155	116873162
chr11	117380157	117380162
chr11	118284258	118284267
chr11	118955529	118955538
chr11	119471617	119471623
chr11	122372269	122372275
chr11	124910233	124910238
chr11	124961149	124961157
chr11	126311863	126311868
chr11	126553953	126553963
chr11	129781004	129781014
chr11	130492149	130492162
chr11	130851053	130851060
chr11	130861893	130861901
chr11	133787212	133787218
chr11	133804694	133804702
chr12	87005	87013
chr12	983380	983388
chr12	1281328	1281337
chr12	1281337	1281346
chr12	1365415	1365421
chr12	5148113	5148121
chr12	7033373	7033379
chr12	9979632	9979640
chr12	13350859	13350869
chr12	15752493	15752505
chr12	15880491	15880498
chr12	17021472	17021479
chr12	17138775	17138784
chr12	18612334	18612356
chr12	22265590	22265598
chr12	22748629	22748634
chr12	22866395	22866406
chr12	24582303	24582310
chr12	25235221	25235229
chr12	25307569	25307577
chr12	29519944	29519954
chr12	31061798	31061815
chr12	31120352	31120362
chr12	31123818	31123830
chr12	31124716	31124725
chr12	31124733	31124738
chr12	31132264	31132270
chr12	31158717	31158724
chr12	31160464	31160469
chr12	31277278	31277292
chr12	41963361	41963371
chr12	42041497	42041505
chr12	44762846	44762855
chr12	45637109	45637116
chr12	46205011	46205020
chr12	48335589	48335595
chr12	48788795	48788807
chr12	49475130	49475145
chr12	51076092	51076099
chr12	51477802	51477809
chr12	52971730	52971738
chr12	53182060	53182070
chr12	53229981	53229989
chr12	53259293	53259307
chr12	53272439	53272455
chr12	53401236	53401242
chr12	53857135	53857141
chr12	56807435	56807441
chr12	63993003	63993008
chr12	64001429	64001436
chr12	64066407	64066413
chr12	64077906	64077912
chr12	64081468	64081476
chr12	64082731	64082737
chr12	64406825	64406839
chr12	66451997	66452004
chr12	66993119	66993132
chr12	67488440	67488453
chr12	67589539	67589545
chr12	67676196	67676205
chr12	68092174	68092187
chr12	68980071	68980083
chr12	69112971	69112977
chr12	69639554	69639564
chr12	69786426	69786436
chr12	69887551	69887568
chr12	70673852	70673860
chr12	71158779	71158787
chr12	72331682	72331687
chr12	73064955	73064962
chr12	75513731	75513740
chr12	77191084	77191092
chr12	77632724	77632730
chr12	79722693	79722704
chr12	79757532	79757537
chr12	80625747	80625757
chr12	80888201	80888215
chr12	81015098	81015107
chr12	83241180	83241188
chr12	86807979	86807994
chr12	88240368	88240374
chr12	88948673	88948686
chr12	90377752	90377762
chr12	91815325	91815333
chr12	92902698	92902706
chr12	94363411	94363420
chr12	94986669	94986685
chr12	96653021	96653027
chr12	98748814	98748829
chr12	100153977	100153983
chr12	101590015	101590023
chr12	104799072	104799077
chr12	109553784	109553793
chr12	109874173	109874180
chr12	110287135	110287143
chr12	121558369	121558378
chr12	123105867	123105872
chr12	127803648	127803660
chr12	128606677	128606689
chr12	131412198	131412204
chr12	133148978	133148984
chr13	19141198	19141207
chr13	20730406	20730412
chr13	21292075	21292083
chr13	26844048	26844055
chr13	26928965	26928973
chr13	32656327	32656332
chr13	33748378	33748386
chr13	34938224	34938232
chr13	39393282	39393292
chr13	40085311	40085317
chr13	40415232	40415241
chr13	41147049	41147062
chr13	41147871	41147878
chr13	41147900	41147908
chr13	41485730	41485742
chr13	47833705	47833713
chr13	48542582	48542587
chr13	51236028	51236034
chr13	52291653	52291661
chr13	53313411	53313420
chr13	53635034	53635044
chr13	54596901	54596909
chr13	54709409	54709416
chr13	54760616	54760624
chr13	55443985	55443995
chr13	57281547	57281555
chr13	59759835	59759841
chr13	61164492	61164498
chr13	67606619	67606629
chr13	70081657	70081668
chr13	70303944	70303955
chr13	70817355	70817366
chr13	71170415	71170424
chr13	72044759	72044765
chr13	72839286	72839300
chr13	73729687	73729699
chr13	75828982	75828991
chr13	76185519	76185524
chr13	77387754	77387760
chr13	79814846	79814860
chr13	80426817	80426830
chr13	80507971	80507976
chr13	80609423	80609428
chr13	81784472	81784487
chr13	82027709	82027718
chr13	82766377	82766385
chr13	83913713	83913723
chr13	84615400	84615408
chr13	86099968	86099984
chr13	90801527	90801536
chr13	92491715	92491722
chr13	93261985	93261992
chr13	96709477	96709484
chr13	96788408	96788416
chr13	97341880	97341886
chr13	100060655	100060671
chr13	101640071	101640078
chr13	103048526	103048532
chr13	103133926	103133936
chr13	103589794	103589801
chr13	104055235	104055243
chr13	104071837	104071846
chr13	105645424	105645430
chr13	106010927	106010936
chr13	108148966	108148971
chr13	108474720	108474726
chr14	19426995	19427003
chr14	19488331	19488340
chr14	19490060	19490075
chr14	19492070	19492075
chr14	19705347	19705356
chr14	19742771	19742784
chr14	19832630	19832643
chr14	19871073	19871081
chr14	20081383	20081390
chr14	20132698	20132706
chr14	26790081	26790091
chr14	26909978	26909985
chr14	28027021	28027031
chr14	28747597	28747606
chr14	29270041	29270053
chr14	30057980	30057990
chr14	31164568	31164576
chr14	31221395	31221407
chr14	31586273	31586285
chr14	31810566	31810572
chr14	33481015	33481021
chr14	34194340	34194347
chr14	34308479	34308488
chr14	34368444	34368454
chr14	34403211	34403221
chr14	35095368	35095377
chr14	35423874	35423881
chr14	36023280	36023287
chr14	36075370	36075379
chr14	36240832	36240839
chr14	37919327	37919337
chr14	38549144	38549153
chr14	38842444	38842455
chr14	41085503	41085511
chr14	42860149	42860157
chr14	43780295	43780309
chr14	44542321	44542329
chr14	45069943	45069958
chr14	45150286	45150297
chr14	46644720	46644729
chr14	47693536	47693546
chr14	48038384	48038391
chr14	48444170	48444179
chr14	49372340	49372347
chr14	50625594	50625603
chr14	50861792	50861804
chr14	51855279	51855295
chr14	52012014	52012022
chr14	52013098	52013106
chr14	55035569	55035578
chr14	57485888	57485897
chr14	57650529	57650534
chr14	61264679	61264686
chr14	62450218	62450226
chr14	63175651	63175658
chr14	65329616	65329622
chr14	65512675	65512686
chr14	67703978	67703987
chr14	68085595	68085609
chr14	68749026	68749036
chr14	68756460	68756469
chr14	69202769	69202778
chr14	70507420	70507430
chr14	70589056	70589065
chr14	72429049	72429057
chr14	73016585	73016595
chr14	74271195	74271200
chr14	74390807	74390825
chr14	75469346	75469351
chr14	75517886	75517892
chr14	75877464	75877478
chr14	77707262	77707267
chr14	78558417	78558424
chr14	79959024	79959034
chr14	80028120	80028133
chr14	80052888	80052894
chr14	80867430	80867436
chr14	80894761	80894768
chr14	81203924	81203932
chr14	82449600	82449605
chr14	83352008	83352017
chr14	84056577	84056588
chr14	84456624	84456632
chr14	84994620	84994629
chr14	85376234	85376242
chr14	85455212	85455218
chr14	86231128	86231136
chr14	86472159	86472167
chr14	89004038	89004048
chr14	89132906	89132914
chr14	91752923	91752931
chr14	93716640	93716648
chr14	94254276	94254285
chr14	96928722	96928735
chr14	99219098	99219106
chr14	99654029	99654035
chr14	100200182	100200189
chr14	100611165	100611174
chr14	101661314	101661320
chr14	103998652	103998658
chr14	105206033	105206041
chr14	106070030	106070046
chr15	20408286	20408298
chr15	20412721	20412728
chr15	20412741	20412749
chr15	20413587	20413593
chr15	20424622	20424632
chr15	20433300	20433312
chr15	20433640	20433650
chr15	20445967	20445977
chr15	20463644	20463652
chr15	20477945	20477953
chr15	20478039	20478052
chr15	20478196	20478202
chr15	20574201	20574217
chr15	22141354	22141360
chr15	22146684	22146691
chr15	22149775	22149781
chr15	22150415	22150430
chr15	22791358	22791368
chr15	23168413	23168422
chr15	23215843	23215853
chr15	27774894	27774902
chr15	30625197	30625208
chr15	30652211	30652219
chr15	31110072	31110081
chr15	31127014	31127025
chr15	31451453	31451460
chr15	32810328	32810337
chr15	33008244	33008253
chr15	33387875	33387882
chr15	33663539	33663553
chr15	36508033	36508048
chr15	42379132	42379138
chr15	42932421	42932429
chr15	43251005	43251015
chr15	44505035	44505050
chr15	49302668	49302677
chr15	51206335	51206349
chr15	52115718	52115726
chr15	55230237	55230244
chr15	57622315	57622324
chr15	58856384	58856392
chr15	60382659	60382667
chr15	61467598	61467603
chr15	61824717	61824723
chr15	63827439	63827445
chr15	64177367	64177378
chr15	64552628	64552637
chr15	66165845	66165853
chr15	67782856	67782861
chr15	67822060	67822068
chr15	68676266	68676279
chr15	69966157	69966164
chr15	73598457	73598467
chr15	74179900	74179911
chr15	74707796	74707805
chr15	79048524	79048533
chr15	79054030	79054038
chr15	82314436	82314445
chr15	92305961	92305970
chr15	92330466	92330475
chr15	93140646	93140657
chr15	95018660	95018666
chr15	95834624	95834633
chr15	97773910	97773920
chr15	97948256	97948264
chr15	98064175	98064182
chr15	98359878	98359891
chr15	98721653	98721662
chr15	100357665	100357681
chr15	100360143	100360153
chr15	100402720	100402728
chr15	100412871	100412881
chr15	100417200	100417208
chr15	100418676	100418688
chr15	100425965	100425974
chr15	102306487	102306492
chr15	102307494	102307500
chr15	102313359	102313366
chr15	102322177	102322186
chr16	1151640	1151647
chr16	1330379	1330387
chr16	1330547	1330555
chr16	1336384	1336389
chr16	2141663	2141673
chr16	2165313	2165319
chr16	7511125	7511135
chr16	7580041	7580051
chr16	7714307	7714315
chr16	9658376	9658383
chr16	10338223	10338234
chr16	10922996	10923004
chr16	11175014	11175022
chr16	13506403	13506411
chr16	14014483	14014493
chr16	16602023	16602030
chr16	16602670	16602679
chr16	16602847	16602857
chr16	16653687	16653693
chr16	16653706	16653713
chr16	16695547	16695562
chr16	16793226	16793238
chr16	18060726	18060734
chr16	18080705	18080711
chr16	19689776	19689785
chr16	22617465	22617473
chr16	24084613	24084624
chr16	24405639	24405649
chr16	25601192	25601197
chr16	25605158	25605164
chr16	26888679	26888689
chr16	27417195	27417205
chr16	28053787	28053794
chr16	31047422	31047436
chr16	31719320	31719330
chr16	31719900	31719909
chr16	32165500	32165511
chr16	32166116	32166121
chr16	32234119	32234135
chr16	32234890	32234900
chr16	32399910	32399918
chr16	32465908	32465918
chr16	32466028	32466040
chr16	32468522	32468531
chr16	32468602	32468610
chr16	32468614	32468623
chr16	32468776	32468789
chr16	32469266	32469275
chr16	32470604	32470612
chr16	32470824	32470834
chr16	32471135	32471144
chr16	32717183	32717192
chr16	32717947	32717963
chr16	32721936	32721952
chr16	32737346	32737355
chr16	32784608	32784619
chr16	33175079	33175095
chr16	33175850	33175860
chr16	33373217	33373224
chr16	33412874	33412882
chr16	33426482	33426488
chr16	33434333	33434343
chr16	33435786	33435796
chr16	33490508	33490515
chr16	34269182	34269192
chr16	34280863	34280870
chr16	34286844	34286852
chr16	34289245	34289251
chr16	34289259	34289271
chr16	34289932	34289942
chr16	34290068	34290075
chr16	34290094	34290104
chr16	34290107	34290116
chr16	34290302	34290319
chr16	34290571	34290576
chr16	34291937	34291946
chr16	34329352	34329365
chr16	46942967	46942975
chr16	47179699	47179707
chr16	49036757	49036763
chr16	49694438	49694446
chr16	49896132	49896139
chr16	50300430	50300440
chr16	50951381	50951387
chr16	52633729	52633737
chr16	54785972	54785980
chr16	57154420	57154429
chr16	60796513	60796522
chr16	60854845	60854854
chr16	62030943	62030949
chr16	63955102	63955107
chr16	66091543	66091553
chr16	66348458	66348466
chr16	67207228	67207236
chr16	69984042	69984048
chr16	69984176	69984184
chr16	69984486	69984494
chr16	69984546	69984554
chr16	69984710	69984722
chr16	69984771	69984789
chr16	69986297	69986311
chr16	69986705	69986715
chr16	69986761	69986771
chr16	69986777	69986785
chr16	69986786	69986795
chr16	69986797	69986805
chr16	69992942	69992949
chr16	70053284	70053294
chr16	70095214	70095231
chr16	70099047	70099055
chr16	70110930	70110938
chr16	70999198	70999206
chr16	73744628	73744639
chr16	74701080	74701092
chr16	75078029	75078037
chr16	75295007	75295015
chr16	76766335	76766341
chr16	78259298	78259307
chr16	78361755	78361763
chr16	78382682	78382688
chr16	78836976	78836992
chr16	80102601	80102609
chr16	84211242	84211251
chr16	85145739	85145747
chr16	85257858	85257868
chr16	85300316	85300325
chr17	462297	462304
chr17	1216835	1216841
chr17	1611753	1611760
chr17	1707149	1707154
chr17	2946941	2946949
chr17	3745841	3745851
chr17	4490772	4490779
chr17	7154427	7154438
chr17	8612282	8612293
chr17	8935339	8935345
chr17	9066387	9066393
chr17	9170281	9170290
chr17	9280418	9280426
chr17	9553276	9553286
chr17	10294701	10294712
chr17	11093887	11093897
chr17	14231817	14231823
chr17	15112552	15112566
chr17	28551993	28552001
chr17	28837082	28837088
chr17	29427064	29427079
chr17	29822921	29822928
chr17	31722642	31722651
chr17	33108844	33108852
chr17	36402417	36402425
chr17	36402427	36402435
chr17	36433468	36433476
chr17	36811937	36811942
chr17	37042957	37042965
chr17	40098642	40098647
chr17	41575489	41575500
chr17	43197331	43197337
chr17	43374759	43374772
chr17	43715378	43715386
chr17	43988538	43988551
chr17	44171425	44171433
chr17	61488276	61488294
chr17	69547044	69547049
chr17	69645506	69645512
chr17	71729487	71729497
chr17	74678738	74678747
chr17	74868357	74868363
chr17	74881892	74881902
chr17	75417212	75417220
chr17	76126770	76126779
chr17	77852565	77852575
chr17	79481403	79481409
chr17	79490237	79490244
chr17	80793613	80793621
chr17	80798548	80798554
chr18	473682	473692
chr18	4074677	4074691
chr18	5649005	5649013
chr18	21360047	21360063
chr18	21977109	21977118
chr18	21978787	21978796
chr18	22926564	22926572
chr18	23631838	23631843
chr18	25386252	25386258
chr18	27507903	27507914
chr18	27917066	27917091
chr18	27984268	27984274
chr18	28331546	28331556
chr18	30712166	30712178
chr18	31104758	31104766
chr18	31873451	31873458
chr18	32627970	32627978
chr18	34067801	34067809
chr18	36089851	36089861
chr18	36479044	36479052
chr18	36653694	36653700
chr18	38645749	38645756
chr18	38927490	38927498
chr18	44434323	44434329
chr18	46686980	46686989
chr18	49630696	49630709
chr18	50633602	50633610
chr18	50912572	50912582
chr18	53091825	53091835
chr18	53863685	53863690
chr18	55422276	55422287
chr18	56003833	56003842
chr18	56634498	56634504
chr18	63066309	63066314
chr18	63162255	63162265
chr18	63391787	63391793
chr18	63509834	63509843
chr18	63526013	63526021
chr18	66102408	66102414
chr18	66203258	66203266
chr18	66873077	66873084
chr18	68330647	68330658
chr18	68846194	68846202
chr18	72373306	72373314
chr18	74259284	74259298
chr18	74807685	74807691
chr19	1421986	1421991
chr19	5106948	5106956
chr19	6176445	6176454
chr19	7960287	7960293
chr19	8318052	8318066
chr19	9961025	9961031
chr19	11306708	11306714
chr19	13189794	13189802
chr19	14118031	14118041
chr19	15694177	15694186
chr19	15694188	15694196
chr19	15694263	15694271
chr19	15694281	15694286
chr19	15694290	15694299
chr19	15694409	15694425
chr19	15694445	15694460
chr19	15694931	15694937
chr19	15694993	15695003
chr19	15695014	15695020
chr19	15695045	15695056
chr19	15695366	15695374
chr19	15695513	15695525
chr19	15695640	15695654
chr19	15725969	15725978
chr19	17983637	17983650
chr19	17984778	17984790
chr19	18744401	18744413
chr19	22795067	22795072
chr19	22797398	22797408
chr19	28443490	28443497
chr19	28449400	28449410
chr19	28449448	28449458
chr19	28471911	28471923
chr19	28473010	28473017
chr19	28474420	28474425
chr19	28485352	28485367
chr19	31497209	31497226
chr19	31995599	31995604
chr19	32003922	32003932
chr19	32759560	32759567
chr19	33144692	33144700
chr19	33701279	33701285
chr19	38534069	38534075
chr19	38986826	38986833
chr19	41332356	41332366
chr19	41762924	41762929
chr19	42212871	42212879
chr19	42214624	42214632
chr19	44037753	44037761
chr19	46269558	46269563
chr19	49318769	49318780
chr19	49558415	49558421
chr19	49558464	49558470
chr19	51108139	51108149
chr2	318034	318048
chr2	430038	430046
chr2	1843313	1843321
chr2	3706138	3706152
chr2	4028154	4028169
chr2	6746839	6746849
chr2	7610725	7610732
chr2	8880434	8880440
chr2	9911955	9911967
chr2	16654848	16654855
chr2	19927068	19927078
chr2	20138437	20138446
chr2	20835760	20835770
chr2	22921227	22921236
chr2	23407466	23407479
chr2	23737317	23737328
chr2	24475126	24475142
chr2	24523288	24523296
chr2	24968362	24968369
chr2	24971581	24971587
chr2	25646880	25646892
chr2	26223283	26223288
chr2	26572497	26572507
chr2	26966532	26966537
chr2	26999759	26999767
chr2	28906098	28906104
chr2	29053379	29053388
chr2	31086469	31086480
chr2	32353378	32353386
chr2	32701905	32701911
chr2	32701918	32701926
chr2	33188112	33188120
chr2	35640895	35640904
chr2	36225171	36225179
chr2	36643463	36643470
chr2	36998171	36998189
chr2	37578523	37578532
chr2	39043104	39043113
chr2	40619850	40619859
chr2	43170844	43170849
chr2	45538897	45538912
chr2	46428441	46428447
chr2	47140603	47140611
chr2	48756037	48756044
chr2	54957338	54957345
chr2	58653624	58653633
chr2	58685847	58685854
chr2	58685855	58685862
chr2	59099368	59099381
chr2	59571804	59571812
chr2	60901868	60901876
chr2	61060455	61060463
chr2	61324479	61324487
chr2	61752093	61752097
chr2	62033786	62033802
chr2	65458669	65458677
chr2	65731207	65731213
chr2	66016829	66016839
chr2	66396934	66396941
chr2	67938460	67938467
chr2	68263204	68263213
chr2	68609619	68609626
chr2	68730231	68730244
chr2	70058045	70058053
chr2	71467590	71467599
chr2	73439060	73439068
chr2	74484510	74484520
chr2	80054108	80054118
chr2	83372883	83372893
chr2	84163187	84163193
chr2	84565831	84565845
chr2	84565845	84565854
chr2	86343644	86343652
chr2	86358026	86358034
chr2	86444593	86444606
chr2	87105418	87105424
chr2	87894863	87894877
chr2	87962370	87962377
chr2	87975154	87975171
chr2	97546102	97546108
chr2	99071505	99071513
chr2	100346264	100346271
chr2	100707505	100707514
chr2	100723010	100723017
chr2	101196544	101196549
chr2	102013155	102013166
chr2	104652849	104652855
chr2	104889976	104889998
chr2	105481410	105481424
chr2	105488473	105488483
chr2	110525474	110525482
chr2	110527821	110527829
chr2	110529282	110529291
chr2	110532913	110532917
chr2	110797918	110797933
chr2	111948735	111948743
chr2	114195206	114195211
chr2	114209554	114209563
chr2	114217459	114217466
chr2	114930202	114930210
chr2	115343529	115343535
chr2	115623736	115623745
chr2	121367758	121367768
chr2	121992660	121992666
chr2	125161671	125161683
chr2	128295485	128295493
chr2	130687496	130687514
chr2	131033879	131033890
chr2	131040338	131040348
chr2	131948409	131948418
chr2	132115109	132115117
chr2	132127188	132127198
chr2	132139348	132139359
chr2	132172164	132172170
chr2	132293679	132293684
chr2	132293941	132293948
chr2	132468655	132468664
chr2	132617169	132617181
chr2	132634850	132634858
chr2	132653371	132653379
chr2	132653511	132653521
chr2	133461246	133461253
chr2	133870158	133870165
chr2	135438043	135438050
chr2	135606449	135606457
chr2	136070239	136070246
chr2	136694253	136694261
chr2	136887591	136887600
chr2	139440784	139440798
chr2	139988691	139988707
chr2	142151362	142151368
chr2	142619161	142619170
chr2	145014835	145014846
chr2	145286987	145286997
chr2	148606914	148606924
chr2	149959117	149959130
chr2	150068988	150068994
chr2	151073150	151073160
chr2	151614200	151614206
chr2	152651472	152651479
chr2	153432602	153432617
chr2	154511965	154511981
chr2	156226503	156226510
chr2	156973988	156973997
chr2	157216965	157216973
chr2	157490743	157490748
chr2	158034972	158034980
chr2	158901541	158901549
chr2	159876398	159876405
chr2	162203961	162203969
chr2	163700921	163700927
chr2	164164891	164164913
chr2	167910891	167910899
chr2	168596289	168596295
chr2	170215192	170215200
chr2	171916131	171916138
chr2	171916142	171916147
chr2	172146210	172146220
chr2	173174048	173174064
chr2	174479939	174479957
chr2	177363019	177363026
chr2	179326643	179326658
chr2	180137412	180137419
chr2	182064814	182064821
chr2	182494750	182494756
chr2	183604001	183604008
chr2	184357010	184357016
chr2	184871336	184871344
chr2	185152502	185152518
chr2	186610616	186610621
chr2	189489484	189489494
chr2	190639051	190639062
chr2	191313908	191313914
chr2	194676908	194676916
chr2	197099349	197099358
chr2	197099360	197099368
chr2	197283296	197283307
chr2	197330431	197330436
chr2	197453958	197453969
chr2	198129928	198129934
chr2	200857889	200857903
chr2	201191022	201191031
chr2	201217806	201217814
chr2	201646433	201646441
chr2	201652885	201652902
chr2	202610710	202610716
chr2	202873331	202873339
chr2	203999610	203999619
chr2	204232003	204232013
chr2	205000288	205000295
chr2	205035265	205035273
chr2	205609361	205609373
chr2	205723914	205723921
chr2	205731826	205731834
chr2	205905006	205905013
chr2	207834301	207834307
chr2	207937397	207937404
chr2	210396666	210396673
chr2	212173583	212173590
chr2	213938234	213938239
chr2	215203352	215203357
chr2	216059654	216059659
chr2	216301212	216301220
chr2	217240050	217240059
chr2	218621330	218621337
chr2	219084374	219084383
chr2	220248102	220248108
chr2	220321703	220321717
chr2	220989218	220989225
chr2	222343364	222343370
chr2	222615724	222615732
chr2	225343642	225343647
chr2	225418611	225418618
chr2	226907858	226907863
chr2	227097788	227097801
chr2	228806288	228806294
chr2	232881764	232881771
chr2	233620598	233620605
chr2	241403725	241403731
chr2	241869752	241869758
chr20	8467464	8467473
chr20	8854921	8854931
chr20	9079769	9079776
chr20	10334576	10334586
chr20	10930003	10930009
chr20	12412198	12412206
chr20	12861428	12861436
chr20	13718626	13718631
chr20	14386938	14386948
chr20	14468652	14468665
chr20	14770088	14770096
chr20	15689816	15689823
chr20	15715913	15715923
chr20	16336340	16336351
chr20	16483884	16483891
chr20	16828008	16828018
chr20	21181520	21181529
chr20	25912151	25912159
chr20	26177118	26177124
chr20	26207728	26207738
chr20	26210834	26210842
chr20	26222335	26222343
chr20	29531033	29531040
chr20	29552007	29552013
chr20	29561847	29561855
chr20	29632513	29632519
chr20	30279035	30279044
chr20	31061644	31061654
chr20	33762432	33762444
chr20	34366372	34366378
chr20	34516021	34516035
chr20	35204202	35204211
chr20	35984996	35985005
chr20	37078597	37078608
chr20	38858161	38858170
chr20	43446104	43446114
chr20	43885456	43885464
chr20	45526855	45526861
chr20	45908275	45908285
chr20	46013217	46013230
chr20	46108157	46108165
chr20	48562528	48562538
chr20	51538846	51538855
chr20	53676167	53676171
chr20	53858230	53858245
chr20	54781647	54781660
chr20	56888005	56888021
chr20	58271755	58271761
chr20	59761223	59761232
chr20	60899710	60899720
chr20	61174499	61174515
chr20	62786830	62786836
chr20	62951564	62951570
chr20	62951590	62951598
chr20	62959608	62959619
chr21	9537558	9537567
chr21	10014860	10014876
chr21	10016742	10016750
chr21	10030565	10030573
chr21	10033101	10033113
chr21	10102241	10102249
chr21	10115729	10115737
chr21	10396984	10396992
chr21	10590494	10590509
chr21	10899090	10899098
chr21	10899098	10899106
chr21	10899237	10899249
chr21	10899904	10899915
chr21	10899976	10899984
chr21	11028738	11028746
chr21	11046551	11046557
chr21	14636693	14636700
chr21	14659006	14659022
chr21	14671233	14671242
chr21	14672059	14672066
chr21	14672417	14672427
chr21	14712080	14712092
chr21	15178198	15178214
chr21	15178332	15178342
chr21	17770954	17770962
chr21	20985865	20985874
chr21	22383746	22383751
chr21	22572765	22572772
chr21	26699638	26699644
chr21	27574282	27574291
chr21	27596859	27596867
chr21	29019186	29019192
chr21	29823483	29823489
chr21	29992222	29992231
chr21	35708281	35708291
chr21	36203499	36203511
chr21	37400094	37400104
chr21	38299380	38299386
chr21	39083721	39083732
chr21	41274483	41274491
chr21	41302275	41302283
chr21	43343941	43343955
chr21	43376979	43376989
chr21	47575293	47575301
chr22	16100532	16100545
chr22	16400872	16400878
chr22	16886435	16886447
chr22	16888655	16888668
chr22	16888821	16888830
chr22	16888913	16888922
chr22	16888980	16888990
chr22	16891053	16891058
chr22	16891396	16891408
chr22	16891518	16891528
chr22	16957172	16957180
chr22	17052452	17052466
chr22	17060764	17060772
chr22	17086520	17086532
chr22	17180762	17180768
chr22	17184992	17185001
chr22	17189173	17189181
chr22	17196038	17196049
chr22	17196099	17196106
chr22	17219835	17219843
chr22	17436514	17436520
chr22	17439784	17439795
chr22	17440507	17440514
chr22	17468068	17468077
chr22	17662487	17662504
chr22	17956260	17956268
chr22	18813350	18813358
chr22	18823176	18823184
chr22	18825038	18825046
chr22	18827303	18827311
chr22	18827316	18827322
chr22	23446687	23446695
chr22	25028855	25028863
chr22	27043972	27043982
chr22	27111249	27111257
chr22	29640277	29640286
chr22	32027345	32027354
chr22	33091546	33091554
chr22	33168204	33168214
chr22	33740604	33740611
chr22	34365692	34365708
chr22	36287861	36287866
chr22	37608621	37608632
chr22	37747159	37747165
chr22	38709547	38709556
chr22	38709801	38709807
chr22	38934172	38934179
chr22	41177550	41177558
chr22	41752188	41752194
chr22	42525721	42525727
chr22	42526437	42526446
chr22	45593609	45593619
chr22	45622410	45622416
chr22	48722802	48722808
chr22	48819568	48819577
chr22	48957552	48957567
chr22	48991280	48991286
chr22	49908357	49908365
chr22	50350428	50350433
chr22	50920840	50920852
chr3	63245	63267
chr3	198155	198163
chr3	773743	773748
chr3	775177	775187
chr3	1417161	1417177
chr3	2743184	2743197
chr3	2775529	2775535
chr3	5527861	5527872
chr3	6240213	6240225
chr3	6455327	6455337
chr3	6554993	6555003
chr3	8747400	8747413
chr3	9213239	9213248
chr3	9386872	9386878
chr3	9452073	9452079
chr3	10067675	10067685
chr3	12184162	12184175
chr3	15835273	15835280
chr3	16914388	16914398
chr3	18124692	18124698
chr3	21713796	21713803
chr3	23230670	23230675
chr3	24578741	24578749
chr3	25257393	25257405
chr3	25823234	25823242
chr3	27467820	27467828
chr3	29477132	29477141
chr3	30127984	30127990
chr3	31062564	31062570
chr3	42074441	42074450
chr3	42233375	42233381
chr3	45583288	45583298
chr3	46732528	46732537
chr3	46946225	46946233
chr3	50199502	50199510
chr3	51602875	51602888
chr3	52559414	52559422
chr3	52714651	52714658
chr3	53325829	53325836
chr3	53541156	53541166
chr3	54739563	54739571
chr3	54779592	54779597
chr3	55024254	55024262
chr3	56010735	56010747
chr3	57118011	57118020
chr3	57752951	57752962
chr3	57935565	57935573
chr3	58310576	58310582
chr3	60517312	60517321
chr3	60600851	60600859
chr3	61109236	61109250
chr3	63185519	63185530
chr3	63869239	63869247
chr3	64542306	64542314
chr3	64659347	64659354
chr3	65116824	65116835
chr3	65871591	65871599
chr3	66315769	66315779
chr3	67416107	67416115
chr3	68510485	68510493
chr3	68581145	68581151
chr3	70667030	70667039
chr3	75379090	75379098
chr3	75383213	75383231
chr3	75385244	75385254
chr3	75495994	75496003
chr3	75496213	75496221
chr3	75496362	75496376
chr3	75496391	75496399
chr3	75501100	75501114
chr3	75632892	75632897
chr3	75632899	75632906
chr3	75636055	75636068
chr3	78740406	78740414
chr3	79300580	79300589
chr3	80714242	80714249
chr3	85635797	85635804
chr3	88353847	88353856
chr3	89300372	89300383
chr3	89520851	89520857
chr3	93624542	93624552
chr3	94330043	94330048
chr3	94952936	94952942
chr3	95558134	95558142
chr3	96713763	96713775
chr3	98429285	98429302
chr3	99191200	99191215
chr3	106161338	106161349
chr3	107157730	107157738
chr3	107956774	107956782
chr3	108155206	108155225
chr3	110795872	110795880
chr3	110992037	110992043
chr3	113854433	113854440
chr3	115408426	115408432
chr3	117683876	117683886
chr3	118547597	118547602
chr3	121216847	121216855
chr3	121216856	121216866
chr3	121729492	121729510
chr3	125620416	125620424
chr3	125620439	125620453
chr3	125620594	125620602
chr3	125620809	125620818
chr3	125629623	125629639
chr3	125642977	125642989
chr3	125654024	125654040
chr3	125689286	125689295
chr3	125708393	125708399
chr3	128526278	128526286
chr3	129826047	129826055
chr3	129837158	129837172
chr3	134313355	134313363
chr3	134629355	134629368
chr3	136017201	136017208
chr3	136469538	136469549
chr3	136978225	136978237
chr3	141922722	141922729
chr3	142499152	142499165
chr3	145572746	145572755
chr3	145610917	145610923
chr3	146119142	146119150
chr3	149985073	149985081
chr3	150166710	150166720
chr3	150583347	150583356
chr3	152395458	152395469
chr3	155284187	155284196
chr3	156931420	156931431
chr3	165576755	165576763
chr3	167131272	167131281
chr3	167591193	167591201
chr3	168917634	168917644
chr3	171683263	171683275
chr3	171968908	171968915
chr3	172703835	172703840
chr3	173180691	173180699
chr3	173374305	173374316
chr3	174855021	174855039
chr3	177803955	177803965
chr3	179528132	179528138
chr3	179724200	179724207
chr3	179913182	179913194
chr3	183251988	183252002
chr3	185055038	185055050
chr3	185364141	185364148
chr3	185862577	185862589
chr3	186409884	186409898
chr3	189026987	189026998
chr3	191104625	191104631
chr3	191105464	191105475
chr3	191106680	191106687
chr3	191536962	191536971
chr3	191536971	191536979
chr3	191632861	191632873
chr3	194406276	194406288
chr3	195293645	195293654
chr4	1563451	1563462
chr4	1595177	1595190
chr4	2414733	2414742
chr4	10775853	10775861
chr4	11803809	11803816
chr4	17724882	17724894
chr4	21134662	21134667
chr4	21142586	21142591
chr4	22239165	22239184
chr4	22596151	22596157
chr4	22709925	22709931
chr4	25126165	25126174
chr4	29185965	29185972
chr4	30211783	30211790
chr4	30623253	30623259
chr4	30777549	30777555
chr4	34482584	34482595
chr4	36172094	36172101
chr4	36408382	36408398
chr4	36904572	36904588
chr4	37088343	37088352
chr4	37602380	37602389
chr4	37725550	37725558
chr4	37725562	37725571
chr4	37850734	37850746
chr4	38566084	38566094
chr4	38944849	38944856
chr4	39045250	39045260
chr4	42587818	42587823
chr4	42626066	42626075
chr4	44847080	44847089
chr4	46884902	46884909
chr4	47977136	47977146
chr4	49006945	49006956
chr4	53834623	53834638
chr4	56268519	56268525
chr4	56816198	56816206
chr4	59121041	59121047
chr4	60040873	60040881
chr4	63723888	63723894
chr4	66710878	66710887
chr4	67300965	67300974
chr4	68371130	68371136
chr4	72073515	72073524
chr4	74120549	74120563
chr4	74625578	74625586
chr4	75284551	75284557
chr4	75831336	75831342
chr4	76791338	76791345
chr4	77021473	77021480
chr4	78913926	78913932
chr4	78913941	78913951
chr4	79785604	79785610
chr4	79877540	79877545
chr4	80167575	80167584
chr4	80192638	80192648
chr4	80667105	80667114
chr4	83286172	83286178
chr4	84241777	84241793
chr4	84368205	84368212
chr4	85662077	85662085
chr4	86489495	86489504
chr4	86837704	86837712
chr4	86998527	86998536
chr4	90905724	90905731
chr4	91156159	91156167
chr4	91238192	91238201
chr4	91780105	91780116
chr4	91963623	91963628
chr4	92022402	92022413
chr4	92181875	92181881
chr4	93648092	93648099
chr4	94777291	94777297
chr4	95960760	95960769
chr4	97557003	97557009
chr4	98375333	98375341
chr4	98375354	98375359
chr4	101150925	101150932
chr4	102206930	102206939
chr4	102370478	102370486
chr4	105685981	105685996
chr4	106580576	106580583
chr4	108198612	108198619
chr4	108420087	108420093
chr4	108569999	108570007
chr4	111872783	111872793
chr4	115548738	115548747
chr4	119149077	119149086
chr4	119415704	119415710
chr4	119415800	119415809
chr4	119425388	119425397
chr4	119856610	119856619
chr4	119965134	119965144
chr4	123333341	123333349
chr4	127278004	127278015
chr4	128956832	128956840
chr4	129574325	129574337
chr4	129746160	129746169
chr4	131179961	131179971
chr4	132689826	132689832
chr4	132699916	132699930
chr4	136037491	136037504
chr4	137320864	137320870
chr4	137418883	137418890
chr4	138928853	138928862
chr4	139442213	139442219
chr4	139791840	139791859
chr4	141077548	141077555
chr4	143695756	143695764
chr4	146476203	146476211
chr4	146642677	146642692
chr4	148687010	148687022
chr4	149982300	149982308
chr4	150175847	150175852
chr4	150600832	150600841
chr4	152575382	152575387
chr4	153188831	153188838
chr4	154191026	154191031
chr4	154345720	154345728
chr4	156684624	156684631
chr4	157106611	157106626
chr4	158106834	158106843
chr4	159041361	159041376
chr4	159658085	159658095
chr4	159815294	159815304
chr4	165032491	165032498
chr4	165317858	165317867
chr4	166298485	166298490
chr4	166306582	166306592
chr4	169979288	169979297
chr4	170133174	170133183
chr4	171170713	171170721
chr4	175591864	175591872
chr4	178408933	178408938
chr4	179817130	179817136
chr4	179817140	179817146
chr4	180450993	180450999
chr4	181427489	181427496
chr4	182258174	182258188
chr4	182473064	182473073
chr4	183107478	183107484
chr4	184590501	184590512
chr4	185029345	185029359
chr4	185591624	185591638
chr4	187154367	187154374
chr4	187159127	187159141
chr4	188532000	188532009
chr4	188761175	188761191
chr4	188902330	188902335
chr4	189687140	189687156
chr4	190106928	190106936
chr5	767029	767037
chr5	2551403	2551413
chr5	4230598	4230605
chr5	17415438	17415448
chr5	21288409	21288421
chr5	22654032	22654041
chr5	29893769	29893774
chr5	30629324	30629335
chr5	33761433	33761447
chr5	34058565	34058572
chr5	35093655	35093660
chr5	35281964	35281973
chr5	36233690	36233701
chr5	38659956	38659966
chr5	38943493	38943499
chr5	40000707	40000717
chr5	40244271	40244277
chr5	43631550	43631560
chr5	50357397	50357406
chr5	53342006	53342017
chr5	56021242	56021250
chr5	56023145	56023153
chr5	57141638	57141648
chr5	57895239	57895246
chr5	58730157	58730165
chr5	58892281	58892291
chr5	59329436	59329446
chr5	59744882	59744889
chr5	60061015	60061023
chr5	60462431	60462438
chr5	63854064	63854073
chr5	65067822	65067828
chr5	66733021	66733031
chr5	67102998	67103005
chr5	76035614	76035622
chr5	76279399	76279405
chr5	76869823	76869829
chr5	78736688	78736703
chr5	79703493	79703507
chr5	80025302	80025308
chr5	81705706	81705714
chr5	81739273	81739281
chr5	83131514	83131523
chr5	83692633	83692643
chr5	86565766	86565775
chr5	86644596	86644607
chr5	87718833	87718850
chr5	88051667	88051676
chr5	89313788	89313794
chr5	93841559	93841567
chr5	94384796	94384804
chr5	95478146	95478158
chr5	97599596	97599604
chr5	100088013	100088018
chr5	101842791	101842800
chr5	102324895	102324904
chr5	106731058	106731064
chr5	110296649	110296657
chr5	111185851	111185859
chr5	111614793	111614799
chr5	113510653	113510661
chr5	113574356	113574365
chr5	117354319	117354325
chr5	117530533	117530539
chr5	119342001	119342006
chr5	119586938	119586950
chr5	121418724	121418731
chr5	125725880	125725892
chr5	126105305	126105314
chr5	126563481	126563490
chr5	128263928	128263936
chr5	128298212	128298220
chr5	130500233	130500239
chr5	132942128	132942139
chr5	134883197	134883205
chr5	138105875	138105883
chr5	138904124	138904130
chr5	139085291	139085300
chr5	139582592	139582598
chr5	143098619	143098628
chr5	144574670	144574679
chr5	145851487	145851494
chr5	146417199	146417209
chr5	146559757	146559763
chr5	146708357	146708364
chr5	147386231	147386236
chr5	148671202	148671210
chr5	150799461	150799472
chr5	152286931	152286948
chr5	156136212	156136218
chr5	156164697	156164706
chr5	156931574	156931579
chr5	157631404	157631410
chr5	162711250	162711258
chr5	163405950	163405958
chr5	165010137	165010147
chr5	165078600	165078610
chr5	165757727	165757734
chr5	166216133	166216141
chr5	166300299	166300307
chr5	166313215	166313222
chr5	166474770	166474776
chr5	167284288	167284297
chr5	167426749	167426757
chr5	168628945	168628953
chr5	169176400	169176407
chr5	169527544	169527555
chr5	170707229	170707235
chr5	173274959	173274976
chr5	173812065	173812078
chr5	176290480	176290485
chr5	180288468	180288476
chr6	1926733	1926741
chr6	2142166	2142178
chr6	3239524	3239534
chr6	4368874	4368882
chr6	6471908	6471917
chr6	8546284	8546291
chr6	8547624	8547633
chr6	9093011	9093021
chr6	9399207	9399213
chr6	11008853	11008862
chr6	11743532	11743540
chr6	12975443	12975456
chr6	17864684	17864693
chr6	18156504	18156514
chr6	18913404	18913416
chr6	20160835	20160842
chr6	20632729	20632737
chr6	21759710	21759729
chr6	21787630	21787638
chr6	22558313	22558321
chr6	24951424	24951439
chr6	25193924	25193933
chr6	25474321	25474337
chr6	27106981	27106989
chr6	27994986	27994995
chr6	30830407	30830416
chr6	30887726	30887732
chr6	33950075	33950083
chr6	34878716	34878731
chr6	37173595	37173605
chr6	37328947	37328957
chr6	40884838	40884852
chr6	41215445	41215451
chr6	42109928	42109934
chr6	42606533	42606541
chr6	44361823	44361829
chr6	45332254	45332262
chr6	45512496	45512507
chr6	45512512	45512520
chr6	45513976	45513983
chr6	48272392	48272401
chr6	49126513	49126520
chr6	49424692	49424705
chr6	50063637	50063643
chr6	50973711	50973727
chr6	51036136	51036144
chr6	51621973	51621981
chr6	51759309	51759317
chr6	52793451	52793459
chr6	56381012	56381020
chr6	57500417	57500433
chr6	57712531	57712547
chr6	57777241	57777257
chr6	64414994	64415000
chr6	65141897	65141905
chr6	65205077	65205082
chr6	67186569	67186575
chr6	69047118	69047124
chr6	69724210	69724216
chr6	70261887	70261899
chr6	70289656	70289661
chr6	71327925	71327934
chr6	72457788	72457794
chr6	73919319	73919329
chr6	76582399	76582406
chr6	77434008	77434024
chr6	78134650	78134664
chr6	78295871	78295878
chr6	81617633	81617639
chr6	82400811	82400822
chr6	84742352	84742360
chr6	89831674	89831689
chr6	90809078	90809085
chr6	96518598	96518604
chr6	96680662	96680671
chr6	97658373	97658386
chr6	98067626	98067632
chr6	100558095	100558100
chr6	106192468	106192478
chr6	109292463	109292471
chr6	110445788	110445796
chr6	111451369	111451383
chr6	111916468	111916479
chr6	111965685	111965693
chr6	112100011	112100018
chr6	112437924	112437935
chr6	112753006	112753014
chr6	118971889	118971895
chr6	119835292	119835300
chr6	119909224	119909237
chr6	120057857	120057865
chr6	120749078	120749088
chr6	126553342	126553359
chr6	127329774	127329788
chr6	127522057	127522065
chr6	127616037	127616047
chr6	131183299	131183305
chr6	134958292	134958303
chr6	135742562	135742570
chr6	136137011	136137020
chr6	136873349	136873366
chr6	137215152	137215159
chr6	137325945	137325950
chr6	139353643	139353653
chr6	140174390	140174402
chr6	140737554	140737560
chr6	142409095	142409100
chr6	142478347	142478356
chr6	144403306	144403318
chr6	144654011	144654023
chr6	145005559	145005572
chr6	146042325	146042333
chr6	146343969	146343977
chr6	147520043	147520051
chr6	147538028	147538036
chr6	148674995	148675004
chr6	148774095	148774105
chr6	149284493	149284505
chr6	150133687	150133695
chr6	150932976	150932984
[truncated: 699 more rows]
