# Supplementary material for: Independent erosion of conserved transcription factor binding sites points to shared hindlimb, vision and external testes loss in different mammals
Source: Nucleic Acids Res. 2018 Aug 23;46(18):9299–308. doi: 10.1093/nar/gky741 (PMC6182171; doi:10.1093/nar/gky741)
Supplement: Supplementary Data [file gky741_supplemental_files.zip › si_table4_v2.xlsx]

## Sheet: example 1
# Term Name	Binom Rank	Binom Raw P-Value	Binom FDR Q-Val	Binom Fold Enrichment	Binom Observed Region Hits	Binom Region Set Coverage	Hyper Rank	Hyper FDR Q-Val	Hyper Fold Enrichment	Hyper Observed Gene Hits	Hyper Total Genes	Hyper Gene Set Coverage
TS21_hindlimb mesenchyme	1	3.67496e-08	0.00013002	2.85165	37	0.00738376	702	0.000682637	2.90515	10	12	0.00193237
TS24_germ cell of testis	2	1.58454e-06	0.00280306	2.33666	40	0.00798244	1327	0.0129866	1.8676	15	28	0.00289855
TS22_mesonephros of male	3	6.19249e-06	0.007303	3.07508	22	0.00439034	1572	0.0308794	2.14534	8	13	0.00154589
TS25_lower jaw incisor	4	2.31602e-05	0.0204852	2.55396	26	0.00518858	702	0.000682637	2.90515	10	12	0.00193237
TS24_mesonephros	5	4.67695e-05	0.0330941	2.61508	23	0.0045899	1203	0.00840834	2.41351	9	13	0.00173913
TS23_anal canal	6	5.54658e-05	0.0327063	3.60585	14	0.00279385	1759	0.0483763	1.99211	8	14	0.00154589
TS11_primary trophoblast giant cell	7	5.64238e-05	0.0285182	2.32838	28	0.00558771	976	0.00331934	2.32412	12	18	0.00231884
TS22_hindlimb mesenchyme	11	0.000125349	0.0403169	2.21777	28	0.00558771	1230	0.00901101	2.53541	8	11	0.00154589
TS25_midbrain ventricular layer	14	0.000199004	0.0502911	2.47843	21	0.00419078	1041	0.00401331	2.61464	9	12	0.00173913

## Sheet: example 2
# Term Name	Binom Rank	Binom Raw P-Value	Binom FDR Q-Val	Binom Fold Enrichment	Binom Observed Region Hits	Binom Region Set Coverage	Hyper Rank	Hyper FDR Q-Val	Hyper Fold Enrichment	Hyper Observed Gene Hits	Hyper Total Genes	Hyper Gene Set Coverage
TS21_optic stalk	5	1.20293e-09	8.51193e-07	3.09062	40	0.00781097	1220	0.018633	2.2975	9	16	0.00203758
TS21_optic nerve	6	1.6291e-09	9.60628e-07	3.68574	31	0.0060535	1508	0.0416737	2.45067	6	10	0.00135839
TS24_olfactory cortex	7	2.0877e-09	1.05518e-06	2.89039	43	0.0083968	1016	0.00835957	2.72296	8	12	0.00181118
TS24_pons	9	7.46525e-09	2.93467e-06	2.1497	70	0.0136692	804	0.00278427	2.17837	16	30	0.00362237
TS24_cranial nerve	17	5.71612e-08	1.18963e-05	2.84857	36	0.00702988	879	0.00410297	2.97051	8	11	0.00181118
TS28_nephrogenic zone	41	7.69802e-07	6.64283e-05	2.06288	56	0.0109354	802	0.00257596	2.04222	19	38	0.00430156
TS19_ureteric bud	60	3.91709e-06	0.000230978	2.24782	40	0.00781097	1528	0.0411981	1.94497	10	21	0.00226398
TS19_midbrain-hindbrain junction	62	4.92828e-06	0.00028123	2.13248	44	0.00859207	678	0.0012109	2.80806	11	16	0.00249038
TS28_ureteric tip	74	1.07231e-05	0.000512679	2.12696	41	0.00800625	999	0.00774012	2.04222	15	30	0.00339597
TS24_collecting duct	84	1.86883e-05	0.000787134	2.58751	26	0.00507713	1396	0.0320312	2.38259	7	12	0.00158479
TS19_trunk mesenchyme derived from neural crest	121	6.77256e-05	0.00198027	2.1956	31	0.0060535	1235	0.0190979	2.59919	7	11	0.00158479
TS20_cranial nerve	125	7.4443e-05	0.00210703	2.02533	37	0.00722515	1185	0.0160981	2.13947	11	21	0.00249038
TS19_branchial arch mesenchyme	141	0.000122471	0.00307306	2.04151	34	0.00663933	1016	0.00835957	2.72296	8	12	0.00181118
TS28_tibialis anterior	148	0.000152929	0.00365584	2.52842	21	0.00410076	1459	0.0368513	2.17837	8	15	0.00181118
TS13_yolk sac mesenchyme	150	0.00015753	0.00371561	2.18647	28	0.00546768	848	0.00348551	2.82769	9	13	0.00203758
TS20_diencephalon floor plate	160	0.000200264	0.00442834	2.01011	33	0.00644405	1585	0.048352	2.19932	7	13	0.00158479
TS20_inner ear epithelium	179	0.000275448	0.00544434	2.02282	31	0.0060535	583	0.000628453	3.14188	10	13	0.00226398
TS18_hindgut	244	0.000602388	0.00873462	2.06596	26	0.00507713	1064	0.0102178	2.85911	7	10	0.00158479
TS20_midbrain mantle layer	252	0.000661502	0.00928728	2.2558	21	0.00410076	1508	0.0416737	2.45067	6	10	0.00135839
TS24_optic stalk	261	0.000745297	0.0101029	2.28654	20	0.00390549	738	0.00169957	3.26756	8	10	0.00181118
TS17_telencephalon ventricular layer	316	0.00140522	0.0157332	2.2173	19	0.00371021	1235	0.0190979	2.59919	7	11	0.00158479
TS19_vertebral cartilage condensation	372	0.00300907	0.0286185	2.11543	18	0.00351494	589	0.000631907	3.34182	9	11	0.00203758

## Sheet: example 3
# Term Name	Binom Rank	Binom Raw P-Value	Binom FDR Q-Val	Binom Fold Enrichment	Binom Observed Region Hits	Binom Region Set Coverage	Hyper Rank	Hyper FDR Q-Val	Hyper Fold Enrichment	Hyper Observed Gene Hits	Hyper Total Genes	Hyper Gene Set Coverage
TS18_nephric duct	1	1.86791e-07	0.000660865	2.97271	31	0.00607605	618	0.000440284	2.94211	11	14	0.00228311
TS18_ureteric bud	4	1.14964e-05	0.0101686	2.55454	28	0.00548804	839	0.00189156	2.49633	12	18	0.00249066
TS22_diaphragm	5	1.18279e-05	0.00836941	2.21654	37	0.00725206	1397	0.0171707	2.05947	11	20	0.00228311
TS28_red nucleus	10	4.61815e-05	0.016339	2.15123	34	0.00666405	1388	0.0171596	2.2467	9	15	0.00186799
TS12_trophectoderm	11	5.17695e-05	0.016651	2.73852	21	0.00411603	1646	0.0334166	2.13971	8	14	0.00166044
TS28_ovary primary follicle	15	9.53451e-05	0.0224887	2.18491	30	0.00588005	1316	0.0138629	2.04245	12	22	0.00249066
TS28_ovary secondary follicle	17	0.000111197	0.0231421	2.07789	33	0.00646805	1142	0.00736262	2.11646	13	23	0.00269821
TS6_trophectoderm	23	0.000162999	0.0250735	2.39817	23	0.00450804	1463	0.0209827	2.30431	8	13	0.00166044
TS10_trophectoderm	55	0.000758075	0.0487649	2.28327	20	0.00392003	1056	0.00552508	2.59235	9	13	0.00186799

## Sheet: example 4
# Term Name	Binom Rank	Binom Raw P-Value	Binom FDR Q-Val	Binom Fold Enrichment	Binom Observed Region Hits	Binom Region Set Coverage	Hyper Rank	Hyper FDR Q-Val	Hyper Fold Enrichment	Hyper Observed Gene Hits	Hyper Total Genes	Hyper Gene Set Coverage
TS21_hindlimb mesenchyme	3	3.59479e-07	0.000423946	2.67667	35	0.00693069	1105	0.00434368	2.56946	9	12	0.00170908
TS25_midbrain ventricular layer	8	1.04739e-05	0.00463207	2.81061	24	0.00475247	768	0.000733757	2.85495	10	12	0.00189898
TS21_hindlimb digit	9	1.22872e-05	0.00483023	2.2125	37	0.00732673	900	0.00179451	2.34406	13	19	0.00246867
TS22_trunk mesenchyme	15	1.93066e-05	0.0045538	2.22031	35	0.00693069	347	3.86557e-06	3.42594	12	12	0.00227877
TS22_diaphragm	28	4.87007e-05	0.00615369	2.11832	35	0.00693069	1328	0.0106269	2.05556	12	20	0.00227877
TS22_hindlimb mesenchyme	32	6.06837e-05	0.00670934	2.27923	29	0.00574257	614	0.000207895	3.11449	10	11	0.00189898
TS11_primary trophoblast giant cell	35	6.42001e-05	0.00648971	2.3104	28	0.00554455	1363	0.0124514	2.09363	11	18	0.00208887
TS25_lower jaw incisor	36	6.83328e-05	0.00671559	2.43677	25	0.0049505	1105	0.00434368	2.56946	9	12	0.00170908
TS21_remnant of Rathke's pouch	55	0.000195959	0.0126055	2.23037	26	0.00514852	1105	0.00434368	2.56946	9	12	0.00170908
TS17_heart endocardial lining	62	0.000243924	0.0139194	2.57637	19	0.00376238	1553	0.0204509	2.39816	7	10	0.00132928
TS25_brainstem	72	0.000292026	0.0143498	2.53844	19	0.00376238	1291	0.00969583	2.49159	8	11	0.00151918
TS13_future midbrain neural fold	82	0.000347213	0.014981	2.07884	28	0.00554455	737	0.000542	3.08335	9	10	0.00170908
TS25_midbrain tegmentum	117	0.00076494	0.0231312	2.06436	25	0.0049505	790	0.000886673	2.56946	12	16	0.00227877
TS25_diencephalon ventricular layer	126	0.000878294	0.0246619	2.6214	15	0.0029703	1095	0.00419532	2.74075	8	10	0.00151918
TS23_anterior abdominal wall skeletal muscle	131	0.000970362	0.0262072	2.0286	25	0.0049505	1444	0.0166126	2.20239	9	14	0.00170908
TS28_gigantocellular reticular nucleus	174	0.0016262	0.0330661	2.18822	19	0.00376238	1702	0.0318408	2.10827	8	13	0.00151918
TS19_vertebral cartilage condensation	204	0.00260645	0.0452041	2.14517	18	0.00356436	1291	0.00969583	2.49159	8	11	0.00151918

## Sheet: example 5
# Term Name	Binom Rank	Binom Raw P-Value	Binom FDR Q-Val	Binom Fold Enrichment	Binom Observed Region Hits	Binom Region Set Coverage	Hyper Rank	Hyper FDR Q-Val	Hyper Fold Enrichment	Hyper Observed Gene Hits	Hyper Total Genes	Hyper Gene Set Coverage
TS22_mesonephros of male	1	5.94826e-22	2.10449e-18	9.09298	35	0.0129822	482	0.0100799	3.54023	7	13	0.00255102
TS24_mesonephros	2	3.51491e-19	6.21788e-16	7.39655	35	0.0129822	482	0.0100799	3.54023	7	13	0.00255102
TS25_testis	3	2.21678e-11	2.61433e-08	2.72216	59	0.0218843	524	0.0117674	1.9626	20	67	0.00728863
TS25_male reproductive system	5	2.47219e-09	1.74932e-06	2.29955	64	0.0237389	429	0.00717215	1.9243	24	82	0.00874636
TS28_distal segment of s-shaped body	12	2.45263e-05	0.00723116	3.67492	15	0.0055638	298	0.00174023	4.6023	7	10	0.00255102
